# Supplementary material for: Genomic Insight Into Lacticaseibacillus paracasei SP5, Reveals Genes and Gene Clusters of Probiotic Interest and Biotechnological Potential
Source: Front Microbiol. 2022 Jun 16;13:922689. doi: 10.3389/fmicb.2022.922689 (PMC9244547; doi:10.3389/fmicb.2022.922689)
Supplement: Supplementary file 11 [file Table_1.XLSX]

## Sheet: Φύλλο1
Supplementary Table 1. Predicted prophage regions in the genome of Lc. paracasei SP5.
Region Number	Contig	Region Length (Kb)	Completeness	Score	Total proteins	Region Position	Most common phage	GC (%)
1	NODE_1_length_288148_cov_365.290795	21	Incomplete	30	20	163725-184779	PHAGE_Staphy_SPbeta_like_NC_029119(3)	47.11
2	NODE_3_length_153924_cov_513.857423	13.6	Questionable	80	19	92131-105782	PHAGE_Entero_IME_EFm5_NC_028826(3)	45.38
3	NODE_4_length_106592_cov_409.483194	47.5	Questionable	70	60	33141-80673	PHAGE_Lactob_PLE3_NC_031125(28)	45.07
4	NODE_5_length_102223_cov_401.456415	33.5	Intact	108	45	67848-101375	PHAGE_Lactob_PLE2_NC_031036(37)	45.6
5	NODE_36_length_23714_cov_366.077222	21.7	Incomplete	10	24	515-22269	PHAGE_Lactob_BH1_NC_048737(4)	44.33
