# Supplementary material for: Genomic Insight Into Lacticaseibacillus paracasei SP5, Reveals Genes and Gene Clusters of Probiotic Interest and Biotechnological Potential
Source: Front Microbiol. 2022 Jun 16;13:922689. doi: 10.3389/fmicb.2022.922689 (PMC9244547; doi:10.3389/fmicb.2022.922689)
Supplement: Supplementary file 12 [file Table_2.XLSX]

## Sheet: ANI matrix
Supplementary Table 2. ANI matrix of all available Lc. paracasei strains (as of January 2022), calculated by Pyani (version 0.2.10).
	VA02-1AN	CNCMI-4270	DPC6800	FAM18133	NRIC1917	HZ-1	TJB4	K114	UBLPC-87	Lpp225	DPC7150	W16	INF456	FAM18132	FAM18105	KMB_622	5b	FAM3257	Lc-10	BD-II	MGB0245	MGB0734	BIOML-A4	S49	Lpp22	2A	FAM18099	8700:2v2	FAM18101	CBA3611	275_LPAR	INIA_P272	NRIC1981	KL1	SP5	JCM8130	Lpp123	Lpp227	SRCM103424	RI-210	VKMB-1144	ATCC25302	CACC566	LPIBR	Lpp70	FAM8407	INF448	SRCM103299	1001713B170131_170501_F11
VA02-1AN	1	0.986572	0.995308	0.984882	0.986804	0.987404	0.986049	0.984634	0.986591	0.986473	0.985179	0.987513	0.985077	0.985495	0.985181	0.987403	0.98698	0.996283	0.986794	0.999943	0.985439	0.985875	0.987414	0.985992	0.985157	0.985664	0.986536	0.985376	0.985566	0.999978	0.986445	0.986271	0.98726	0.987469	0.989965	0.986811	0.985458	0.986161	0.986292	0.985615	0.985426	0.98678	0.985762	0.985744	0.986544	0.986539	0.985408	0.985751	0.986962
CNCMI-4270	0.986572	1	0.986083	0.985434	0.987377	0.987486	0.987512	0.985646	0.986655	0.986272	0.985748	0.988045	0.985527	0.98635	0.985791	0.988915	0.986339	0.986036	0.98604	0.986244	0.985623	0.985664	0.98786	0.985881	0.985602	0.986449	0.987412	0.98587	0.986442	0.986584	0.986037	0.98709	0.986357	0.987716	0.987437	0.987467	0.987732	0.986823	0.987147	0.98595	0.985496	0.98745	0.986133	0.986055	0.985991	0.987187	0.986329	0.986329	0.987661
DPC6800	0.995308	0.986083	1	0.984794	0.986452	0.986503	0.985697	0.985349	0.985749	0.986206	0.984478	0.986986	0.984572	0.985118	0.985021	0.986105	0.985651	0.994947	0.985128	0.994836	0.985722	0.985238	0.986041	0.985557	0.984707	0.985335	0.986645	0.985582	0.985099	0.995249	0.986506	0.986071	0.986003	0.986577	0.988293	0.985916	0.986318	0.985603	0.985614	0.985536	0.986379	0.985858	0.985784	0.985659	0.986343	0.985598	0.985165	0.986064	0.986019
FAM18133	0.984882	0.985434	0.984794	1	0.986152	0.985253	0.98789	0.98421	0.985339	0.985201	0.997574	0.985059	0.998182	0.995068	0.994827	0.987324	0.98543	0.984306	0.98494	0.984406	0.984809	0.984606	0.985915	0.984722	0.997454	0.985326	0.987353	0.984032	0.9953	0.98479	0.985881	0.985537	0.985816	0.986787	0.984779	0.986786	0.984467	0.986009	0.984858	0.984732	0.986275	0.986762	0.984722	0.985026	0.984918	0.985233	0.997526	0.98524	0.985845
NRIC1917	0.986804	0.987377	0.986452	0.986152	1	0.986834	0.986217	0.986492	0.986922	0.98714	0.986122	0.986998	0.985684	0.986516	0.986538	0.986914	0.987081	0.986836	0.986947	0.986261	0.986443	0.986937	0.986836	0.986342	0.986176	0.985975	0.987032	0.986035	0.986506	0.986776	0.987454	0.987003	0.987457	0.986133	0.98709	0.986681	0.987145	0.987366	0.987363	0.987149	0.985927	0.986737	0.987133	0.986739	0.987668	0.986725	0.986097	0.986946	0.987239
HZ-1	0.987404	0.987486	0.986503	0.985253	0.986834	1	0.989855	0.985589	0.986246	0.986486	0.985368	0.991329	0.985069	0.985908	0.985611	0.992796	0.986537	0.986616	0.986417	0.986921	0.985997	0.985248	0.993217	0.986124	0.985213	0.989975	0.989709	0.985659	0.985916	0.987364	0.987198	0.986421	0.98683	0.988337	0.991484	0.988666	0.9864	0.986855	0.986145	0.985469	0.98645	0.98867	0.985686	0.985907	0.987907	0.989054	0.985876	0.986153	0.991657
TJB4	0.986049	0.987512	0.985697	0.98789	0.986217	0.989855	1	0.984493	0.985457	0.985472	0.987882	0.987581	0.987372	0.988358	0.987791	0.990544	0.985794	0.985535	0.98537	0.985862	0.985457	0.984658	0.989163	0.984905	0.988143	0.987727	0.987972	0.984783	0.988404	0.985967	0.985668	0.985374	0.985631	0.989058	0.988719	0.988649	0.985539	0.985977	0.985536	0.98518	0.986922	0.988659	0.985187	0.984853	0.985229	0.986962	0.988215	0.985306	0.988523
K114	0.984634	0.985646	0.985349	0.98421	0.986492	0.985589	0.984493	1	0.986134	0.985435	0.983913	0.986032	0.984407	0.985174	0.984942	0.985828	0.98614	0.984239	0.986118	0.984524	0.985643	0.98556	0.985559	0.99025	0.984126	0.985508	0.986243	0.99361	0.985154	0.984661	0.985901	0.986136	0.985384	0.985548	0.985409	0.985155	0.984584	0.9864	0.986033	0.985794	0.985563	0.985114	0.985811	0.985947	0.985405	0.985632	0.984191	0.98606	0.985795
UBLPC-87	0.986591	0.986655	0.985749	0.985339	0.986922	0.986246	0.985457	0.986134	1	0.98692	0.985337	0.986449	0.985334	0.985821	0.985591	0.986772	0.987708	0.985803	0.98702	0.98624	0.986429	0.987407	0.986237	0.986348	0.985429	0.985942	0.987349	0.986155	0.985724	0.986536	0.987483	0.988214	0.98802	0.986231	0.985958	0.98647	0.989865	0.997934	0.988887	0.992722	0.985556	0.986577	0.992729	0.986117	0.986511	0.986813	0.985902	0.995449	0.987101
Lpp225	0.986473	0.986272	0.986206	0.985201	0.98714	0.986486	0.985472	0.985435	0.98692	1	0.985321	0.986775	0.985287	0.986216	0.985962	0.987132	0.987201	0.985284	0.987247	0.986083	0.994784	0.985913	0.986398	0.985738	0.985513	0.989842	0.987463	0.986052	0.986287	0.98642	0.987285	0.986968	0.9871	0.98617	0.986271	0.985922	0.985639	0.987457	0.98797	0.986623	0.985625	0.985913	0.986573	0.986236	0.986631	0.988046	0.986276	0.986764	0.986338
DPC7150	0.985179	0.985748	0.984478	0.997574	0.986122	0.985368	0.987882	0.983913	0.985337	0.985321	1	0.985495	0.998187	0.995162	0.994932	0.987439	0.98561	0.984466	0.98513	0.984498	0.984525	0.98427	0.986229	0.984445	0.99681	0.985223	0.987484	0.984079	0.995151	0.985017	0.985765	0.985262	0.98572	0.986854	0.985148	0.986382	0.984246	0.98578	0.984735	0.984731	0.986253	0.986364	0.984895	0.984719	0.984722	0.985032	0.997202	0.985407	0.986142
W16	0.987513	0.988045	0.986986	0.985059	0.986998	0.991329	0.987581	0.986032	0.986449	0.986775	0.985495	1	0.985406	0.985685	0.985339	0.993782	0.9864	0.987031	0.985943	0.987421	0.985826	0.985585	0.992182	0.986177	0.985702	0.989502	0.98876	0.98632	0.985529	0.987402	0.987156	0.985727	0.986671	0.9919	0.99238	0.991167	0.986416	0.986613	0.986503	0.985853	0.987307	0.991219	0.985891	0.985977	0.987962	0.990936	0.985689	0.986116	0.993567
INF456	0.985077	0.985527	0.984572	0.998182	0.985684	0.985069	0.987372	0.984407	0.985334	0.985287	0.998187	0.985406	1	0.995267	0.99532	0.987206	0.985742	0.984409	0.985114	0.984505	0.984661	0.984303	0.985794	0.984782	0.997755	0.985012	0.987287	0.983966	0.995497	0.984944	0.985941	0.985328	0.985968	0.986478	0.984866	0.986548	0.984597	0.986051	0.984877	0.984725	0.986362	0.986509	0.984994	0.98492	0.984824	0.985311	0.997456	0.985049	0.985795
FAM18132	0.985495	0.98635	0.985118	0.995068	0.986516	0.985908	0.988358	0.985174	0.985821	0.986216	0.995162	0.985685	0.995267	1	0.999457	0.98752	0.986148	0.985356	0.985621	0.985338	0.985534	0.985241	0.98647	0.985575	0.995133	0.985524	0.987264	0.985116	0.999748	0.985501	0.986706	0.985925	0.986537	0.987135	0.985692	0.987043	0.984996	0.986091	0.985695	0.985011	0.98652	0.986983	0.985203	0.986078	0.985671	0.986209	0.995153	0.985895	0.985959
FAM18105	0.985181	0.985791	0.985021	0.994827	0.986538	0.985611	0.987791	0.984942	0.985591	0.985962	0.994932	0.985339	0.99532	0.999457	1	0.987428	0.985838	0.984779	0.985412	0.985029	0.984833	0.984697	0.986423	0.985284	0.994819	0.985491	0.986955	0.984861	0.999851	0.985186	0.98618	0.985717	0.98624	0.987146	0.985503	0.986958	0.984434	0.985948	0.985188	0.984841	0.986484	0.986905	0.984914	0.985526	0.985282	0.985829	0.995126	0.985274	0.985901
KMB_622	0.987403	0.988915	0.986105	0.987324	0.986914	0.992796	0.990544	0.985828	0.986772	0.987132	0.987439	0.993782	0.987206	0.98752	0.987428	1	0.986512	0.986103	0.986105	0.987259	0.986394	0.986269	0.993381	0.986379	0.987479	0.990406	0.991121	0.98622	0.987328	0.987332	0.987162	0.986463	0.986819	0.991135	0.994218	0.991357	0.987051	0.986301	0.98664	0.98652	0.988565	0.991355	0.986665	0.986934	0.988679	0.992309	0.987454	0.986954	0.994706
5b	0.98698	0.986339	0.985651	0.98543	0.987081	0.986537	0.985794	0.98614	0.987708	0.987201	0.98561	0.9864	0.985742	0.986148	0.985838	0.986512	1	0.985782	0.998915	0.986876	0.986582	0.98672	0.986722	0.987204	0.985828	0.986287	0.991833	0.986151	0.9861	0.987025	0.997542	0.987065	0.998121	0.98646	0.986367	0.986554	0.986265	0.98705	0.986927	0.986771	0.98531	0.98659	0.986983	0.986898	0.986161	0.990042	0.986005	0.987077	0.986161
FAM3257	0.996283	0.986036	0.994947	0.984306	0.986836	0.986616	0.985535	0.984239	0.985803	0.985284	0.984466	0.987031	0.984409	0.985356	0.984779	0.986103	0.985782	1	0.985328	0.996116	0.985269	0.984933	0.986304	0.985168	0.984498	0.985524	0.986812	0.986394	0.985502	0.996423	0.985879	0.98657	0.985104	0.986561	0.988075	0.98567	0.985681	0.985372	0.984927	0.985737	0.984874	0.985652	0.985938	0.986156	0.986102	0.985683	0.985343	0.985725	0.985329
Lc-10	0.986794	0.98604	0.985128	0.98494	0.986947	0.986417	0.98537	0.986118	0.98702	0.987247	0.98513	0.985943	0.985114	0.985621	0.985412	0.986105	0.998915	0.985328	1	0.98662	0.98636	0.986144	0.986352	0.987212	0.985302	0.986249	0.991559	0.985841	0.985757	0.986818	0.997198	0.986971	0.997846	0.986057	0.985682	0.986269	0.986163	0.986799	0.986488	0.986446	0.984508	0.986278	0.98668	0.986525	0.986077	0.989547	0.985929	0.98681	0.985962
BD-II	0.999943	0.986244	0.994836	0.984406	0.986261	0.986921	0.985862	0.984524	0.98624	0.986083	0.984498	0.987421	0.984505	0.985338	0.985029	0.987259	0.986876	0.996116	0.98662	1	0.985308	0.985332	0.986914	0.985877	0.984471	0.985493	0.986657	0.984871	0.985441	0.999905	0.986475	0.9861	0.987201	0.987143	0.989491	0.986661	0.98551	0.986114	0.986019	0.98527	0.985076	0.986605	0.985349	0.9852	0.986413	0.986334	0.985272	0.985585	0.986652
MGB0245	0.985439	0.985623	0.985722	0.984809	0.986443	0.985997	0.985457	0.985643	0.986429	0.994784	0.984525	0.985826	0.984661	0.985534	0.984833	0.986394	0.986582	0.985269	0.98636	0.985308	1	0.985371	0.986265	0.985443	0.984538	0.993048	0.986776	0.985576	0.98564	0.985643	0.986664	0.98629	0.986452	0.98594	0.985304	0.985984	0.985283	0.986925	0.987467	0.986011	0.984986	0.985849	0.986083	0.985637	0.986453	0.987016	0.98555	0.986953	0.985769
MGB0734	0.985875	0.985664	0.985238	0.984606	0.986937	0.985248	0.984658	0.98556	0.987407	0.985913	0.98427	0.985585	0.984303	0.985241	0.984697	0.986269	0.98672	0.984933	0.986144	0.985332	0.985371	1	0.985869	0.98598	0.984459	0.985348	0.986484	0.98539	0.985361	0.98575	0.986732	0.986574	0.986658	0.985656	0.985372	0.985297	0.98633	0.987803	0.987676	0.987713	0.98491	0.985255	0.987787	0.985552	0.985002	0.985095	0.98526	0.987341	0.985966
BIOML-A4	0.987414	0.98786	0.986041	0.985915	0.986836	0.993217	0.989163	0.985559	0.986237	0.986398	0.986229	0.992182	0.985794	0.98647	0.986423	0.993381	0.986722	0.986304	0.986352	0.986914	0.986265	0.985869	1	0.98567	0.986111	0.995089	0.990287	0.986	0.986358	0.987407	0.987431	0.986029	0.986647	0.990606	0.991745	0.990469	0.986931	0.986854	0.986404	0.985902	0.987559	0.990529	0.986234	0.986538	0.988109	0.990185	0.986307	0.986737	0.991396
S49	0.985992	0.985881	0.985557	0.984722	0.986342	0.986124	0.984905	0.99025	0.986348	0.985738	0.984445	0.986177	0.984782	0.985575	0.985284	0.986379	0.987204	0.985168	0.987212	0.985877	0.985443	0.98598	0.98567	1	0.984814	0.98553	0.986789	0.99224	0.985598	0.985959	0.986927	0.986317	0.986368	0.986231	0.985808	0.985702	0.985309	0.987058	0.986413	0.985708	0.986046	0.985777	0.985752	0.985383	0.985815	0.986616	0.984981	0.986205	0.986138
Lpp22	0.985157	0.985602	0.984707	0.997454	0.986176	0.985213	0.988143	0.984126	0.985429	0.985513	0.99681	0.985702	0.997755	0.995133	0.994819	0.987479	0.985828	0.984498	0.985302	0.984471	0.984538	0.984459	0.986111	0.984814	1	0.985267	0.987489	0.984457	0.995339	0.985053	0.986137	0.985489	0.985686	0.987019	0.984955	0.986893	0.984128	0.986035	0.984806	0.985069	0.986063	0.986901	0.985053	0.984975	0.984848	0.985194	0.997498	0.985406	0.986377
2A	0.985664	0.986449	0.985335	0.985326	0.985975	0.989975	0.987727	0.985508	0.985942	0.989842	0.985223	0.989502	0.985012	0.985524	0.985491	0.990406	0.986287	0.985524	0.986249	0.985493	0.993048	0.985348	0.995089	0.98553	0.985267	1	0.988824	0.985363	0.985575	0.985879	0.986909	0.986003	0.986446	0.988144	0.989251	0.988457	0.986165	0.98648	0.986431	0.986023	0.985961	0.988358	0.986115	0.986095	0.987812	0.988396	0.985746	0.986916	0.988991
FAM18099	0.986536	0.987412	0.986645	0.987353	0.987032	0.989709	0.987972	0.986243	0.987349	0.987463	0.987484	0.98876	0.987287	0.987264	0.986955	0.991121	0.991833	0.986812	0.991559	0.986657	0.986776	0.986484	0.990287	0.986789	0.987489	0.988824	1	0.986805	0.987224	0.986672	0.992039	0.986893	0.991557	0.989579	0.989184	0.989461	0.985737	0.987294	0.987456	0.986513	0.987179	0.989304	0.986684	0.987017	0.986735	0.989074	0.98738	0.987109	0.990004
8700:2v2	0.985376	0.98587	0.985582	0.984032	0.986035	0.985659	0.984783	0.99361	0.986155	0.986052	0.984079	0.98632	0.983966	0.985116	0.984861	0.98622	0.986151	0.986394	0.985841	0.984871	0.985576	0.98539	0.986	0.99224	0.984457	0.985363	0.986805	1	0.984921	0.985384	0.986142	0.986239	0.986414	0.985865	0.985431	0.985451	0.985771	0.98667	0.985911	0.98524	0.985474	0.985448	0.985548	0.985496	0.985631	0.985611	0.984699	0.986055	0.985754
FAM18101	0.985566	0.986442	0.985099	0.9953	0.986506	0.985916	0.988404	0.985154	0.985724	0.986287	0.995151	0.985529	0.995497	0.999748	0.999851	0.987328	0.9861	0.985502	0.985757	0.985441	0.98564	0.985361	0.986358	0.985598	0.995339	0.985575	0.987224	0.984921	1	0.985624	0.986639	0.985915	0.986613	0.987025	0.98582	0.986839	0.985004	0.985963	0.985985	0.985132	0.986536	0.986756	0.98537	0.986088	0.985745	0.986387	0.995235	0.985966	0.986206
CBA3611	0.999978	0.986584	0.995249	0.98479	0.986776	0.987364	0.985967	0.984661	0.986536	0.98642	0.985017	0.987402	0.984944	0.985501	0.985186	0.987332	0.987025	0.996423	0.986818	0.999905	0.985643	0.98575	0.987407	0.985959	0.985053	0.985879	0.986672	0.985384	0.985624	1	0.986603	0.986252	0.98731	0.987512	0.989806	0.986825	0.985445	0.986182	0.986292	0.985327	0.985493	0.986768	0.985439	0.985685	0.986545	0.986586	0.985322	0.985684	0.986873
275_LPAR	0.986445	0.986037	0.986506	0.985881	0.987454	0.987198	0.985668	0.985901	0.987483	0.987285	0.985765	0.987156	0.985941	0.986706	0.98618	0.987162	0.997542	0.985879	0.997198	0.986475	0.986664	0.986732	0.987431	0.986927	0.986137	0.986909	0.992039	0.986142	0.986639	0.986603	1	0.987113	0.997226	0.98706	0.987253	0.986831	0.985158	0.987458	0.987253	0.986841	0.986433	0.986793	0.986982	0.986671	0.986739	0.98952	0.986073	0.986974	0.987621
INIA_P272	0.986271	0.98709	0.986071	0.985537	0.987003	0.986421	0.985374	0.986136	0.988214	0.986968	0.985262	0.985727	0.985328	0.985925	0.985717	0.986463	0.987065	0.98657	0.986971	0.9861	0.98629	0.986574	0.986029	0.986317	0.985489	0.986003	0.986893	0.986239	0.985915	0.986252	0.987113	1	0.987308	0.986217	0.986302	0.985793	0.987566	0.988635	0.986967	0.987731	0.985564	0.985787	0.987984	0.986781	0.986256	0.986332	0.985495	0.988414	0.986304
NRIC1981	0.98726	0.986357	0.986003	0.985816	0.987457	0.98683	0.985631	0.985384	0.98802	0.9871	0.98572	0.986671	0.985968	0.986537	0.98624	0.986819	0.998121	0.985104	0.997846	0.987201	0.986452	0.986658	0.986647	0.986368	0.985686	0.986446	0.991557	0.986414	0.986613	0.98731	0.997226	0.987308	1	0.986633	0.986768	0.986202	0.986079	0.987248	0.987268	0.987044	0.985469	0.98624	0.987058	0.986497	0.986364	0.990033	0.986182	0.987205	0.986878
KL1	0.987469	0.987716	0.986577	0.986787	0.986133	0.988337	0.989058	0.985548	0.986231	0.98617	0.986854	0.9919	0.986478	0.987135	0.987146	0.991135	0.98646	0.986561	0.986057	0.987143	0.98594	0.985656	0.990606	0.986231	0.987019	0.988144	0.989579	0.985865	0.987025	0.987512	0.98706	0.986217	0.986633	1	0.990157	0.998131	0.986823	0.986773	0.986435	0.985855	0.987846	0.998161	0.986125	0.98611	0.987501	0.989236	0.986798	0.986284	0.98918
SP5	0.989965	0.987437	0.988293	0.984779	0.98709	0.991484	0.988719	0.985409	0.985958	0.986271	0.985148	0.99238	0.984866	0.985692	0.985503	0.994218	0.986367	0.988075	0.985682	0.989491	0.985304	0.985372	0.991745	0.985808	0.984955	0.989251	0.989184	0.985431	0.98582	0.989806	0.987253	0.986302	0.986768	0.990157	1	0.990178	0.986037	0.986393	0.985887	0.986171	0.986839	0.990194	0.986014	0.985525	0.987716	0.990091	0.985687	0.985725	0.993929
JCM8130	0.986811	0.987467	0.985916	0.986786	0.986681	0.988666	0.988649	0.985155	0.98647	0.985922	0.986382	0.991167	0.986548	0.987043	0.986958	0.991357	0.986554	0.98567	0.986269	0.986661	0.985984	0.985297	0.990469	0.985702	0.986893	0.988457	0.989461	0.985451	0.986839	0.986825	0.986831	0.985793	0.986202	0.998131	0.990178	1	0.986303	0.986691	0.986728	0.986052	0.987909	0.999951	0.986222	0.985843	0.987173	0.989465	0.986931	0.986532	0.989246
Lpp123	0.985458	0.987732	0.986318	0.984467	0.987145	0.9864	0.985539	0.984584	0.989865	0.985639	0.984246	0.986416	0.984597	0.984996	0.984434	0.987051	0.986265	0.985681	0.986163	0.98551	0.985283	0.98633	0.986931	0.985309	0.984128	0.986165	0.985737	0.985771	0.985004	0.985445	0.985158	0.987566	0.986079	0.986823	0.986037	0.986303	1	0.990185	0.988558	0.993592	0.985871	0.986382	0.993507	0.985236	0.984914	0.986806	0.984768	0.990216	0.986584
Lpp227	0.986161	0.986823	0.985603	0.986009	0.987366	0.986855	0.985977	0.9864	0.997934	0.987457	0.98578	0.986613	0.986051	0.986091	0.985948	0.986301	0.98705	0.985372	0.986799	0.986114	0.986925	0.987803	0.986854	0.987058	0.986035	0.98648	0.987294	0.98667	0.985963	0.986182	0.987458	0.988635	0.987248	0.986773	0.986393	0.986691	0.990185	1	0.989463	0.993635	0.985174	0.986817	0.99365	0.986701	0.986259	0.987137	0.986169	0.996203	0.987185
SRCM103424	0.986292	0.987147	0.985614	0.984858	0.987363	0.986145	0.985536	0.986033	0.988887	0.98797	0.984735	0.986503	0.984877	0.985695	0.985188	0.98664	0.986927	0.984927	0.986488	0.986019	0.987467	0.987676	0.986404	0.986413	0.984806	0.986431	0.987456	0.985911	0.985985	0.986292	0.987253	0.986967	0.987268	0.986435	0.985887	0.986728	0.988558	0.989463	1	0.992243	0.985664	0.986758	0.992272	0.986237	0.985764	0.986818	0.985784	0.98935	0.987193
RI-210	0.985615	0.98595	0.985536	0.984732	0.987149	0.985469	0.98518	0.985794	0.992722	0.986623	0.984731	0.985853	0.984725	0.985011	0.984841	0.98652	0.986771	0.985737	0.986446	0.98527	0.986011	0.987713	0.985902	0.985708	0.985069	0.986023	0.986513	0.98524	0.985132	0.985327	0.986841	0.987731	0.987044	0.985855	0.986171	0.986052	0.993592	0.993635	0.992243	1	0.984859	0.98618	0.999917	0.985958	0.986265	0.985765	0.985357	0.99356	0.98766
VKMB-1144	0.985426	0.985496	0.986379	0.986275	0.985927	0.98645	0.986922	0.985563	0.985556	0.985625	0.986253	0.987307	0.986362	0.98652	0.986484	0.988565	0.98531	0.984874	0.984508	0.985076	0.984986	0.98491	0.987559	0.986046	0.986063	0.985961	0.987179	0.985474	0.986536	0.985493	0.986433	0.985564	0.985469	0.987846	0.986839	0.987909	0.985871	0.985174	0.985664	0.984859	1	0.98797	0.985164	0.985864	0.986013	0.986773	0.986611	0.985822	0.986807
ATCC25302	0.98678	0.98745	0.985858	0.986762	0.986737	0.98867	0.988659	0.985114	0.986577	0.985913	0.986364	0.991219	0.986509	0.986983	0.986905	0.991355	0.98659	0.985652	0.986278	0.986605	0.985849	0.985255	0.990529	0.985777	0.986901	0.988358	0.989304	0.985448	0.986756	0.986768	0.986793	0.985787	0.98624	0.998161	0.990194	0.999951	0.986382	0.986817	0.986758	0.98618	0.98797	1	0.986305	0.98585	0.987199	0.989424	0.986893	0.986639	0.989237
CACC566	0.985762	0.986133	0.985784	0.984722	0.987133	0.985686	0.985187	0.985811	0.992729	0.986573	0.984895	0.985891	0.984994	0.985203	0.984914	0.986665	0.986983	0.985938	0.98668	0.985349	0.986083	0.987787	0.986234	0.985752	0.985053	0.986115	0.986684	0.985548	0.98537	0.985439	0.986982	0.987984	0.987058	0.986125	0.986014	0.986222	0.993507	0.99365	0.992272	0.999917	0.985164	0.986305	1	0.985961	0.986332	0.985787	0.985497	0.993436	0.987726
LPIBR	0.985744	0.986055	0.985659	0.985026	0.986739	0.985907	0.984853	0.985947	0.986117	0.986236	0.984719	0.985977	0.98492	0.986078	0.985526	0.986934	0.986898	0.986156	0.986525	0.9852	0.985637	0.985552	0.986538	0.985383	0.984975	0.986095	0.987017	0.985496	0.986088	0.985685	0.986671	0.986781	0.986497	0.98611	0.985525	0.985843	0.985236	0.986701	0.986237	0.985958	0.985864	0.98585	0.985961	1	0.985603	0.985798	0.985629	0.986089	0.9861
Lpp70	0.986544	0.985991	0.986343	0.984918	0.987668	0.987907	0.985229	0.985405	0.986511	0.986631	0.984722	0.987962	0.984824	0.985671	0.985282	0.988679	0.986161	0.986102	0.986077	0.986413	0.986453	0.985002	0.988109	0.985815	0.984848	0.987812	0.986735	0.985631	0.985745	0.986545	0.986739	0.986256	0.986364	0.987501	0.987716	0.987173	0.984914	0.986259	0.985764	0.986265	0.986013	0.987199	0.986332	0.985603	1	0.987374	0.985366	0.986394	0.987707
FAM8407	0.986539	0.987187	0.985598	0.985233	0.986725	0.989054	0.986962	0.985632	0.986813	0.988046	0.985032	0.990936	0.985311	0.986209	0.985829	0.992309	0.990042	0.985683	0.989547	0.986334	0.987016	0.985095	0.990185	0.986616	0.985194	0.988396	0.989074	0.985611	0.986387	0.986586	0.98952	0.986332	0.990033	0.989236	0.990091	0.989465	0.986806	0.987137	0.986818	0.985765	0.986773	0.989424	0.985787	0.985798	0.987374	1	0.985793	0.985953	0.991362
INF448	0.985408	0.986329	0.985165	0.997526	0.986097	0.985876	0.988215	0.984191	0.985902	0.986276	0.997202	0.985689	0.997456	0.995153	0.995126	0.987454	0.986005	0.985343	0.985929	0.985272	0.98555	0.98526	0.986307	0.984981	0.997498	0.985746	0.98738	0.984699	0.995235	0.985322	0.986073	0.985495	0.986182	0.986798	0.985687	0.986931	0.984768	0.986169	0.985784	0.985357	0.986611	0.986893	0.985497	0.985629	0.985366	0.985793	1	0.985741	0.986267
SRCM103299	0.985751	0.986329	0.986064	0.98524	0.986946	0.986153	0.985306	0.98606	0.995449	0.986764	0.985407	0.986116	0.985049	0.985895	0.985274	0.986954	0.987077	0.985725	0.98681	0.985585	0.986953	0.987341	0.986737	0.986205	0.985406	0.986916	0.987109	0.986055	0.985966	0.985684	0.986974	0.988414	0.987205	0.986284	0.985725	0.986532	0.990216	0.996203	0.98935	0.99356	0.985822	0.986639	0.993436	0.986089	0.986394	0.985953	0.985741	1	0.987123
1001713B170131_170501_F11	0.986962	0.987661	0.986019	0.985845	0.987239	0.991657	0.988523	0.985795	0.987101	0.986338	0.986142	0.993567	0.985795	0.985959	0.985901	0.994706	0.986161	0.985329	0.985962	0.986652	0.985769	0.985966	0.991396	0.986138	0.986377	0.988991	0.990004	0.985754	0.986206	0.986873	0.987621	0.986304	0.986878	0.98918	0.993929	0.989246	0.986584	0.987185	0.987193	0.98766	0.986807	0.989237	0.987726	0.9861	0.987707	0.991362	0.986267	0.987123	1
FAM22277	0.986851	0.986673	0.986769	0.985617	0.98742	0.98656	0.985989	0.986839	0.987342	0.987871	0.985729	0.986527	0.98582	0.986394	0.986161	0.98722	0.98892	0.986984	0.988806	0.986745	0.988554	0.986834	0.986869	0.987331	0.986121	0.987691	0.98801	0.986971	0.986516	0.986763	0.988992	0.987613	0.988843	0.986629	0.98696	0.98649	0.986376	0.987702	0.987264	0.986772	0.986247	0.986492	0.98698	0.986987	0.986828	0.987282	0.986061	0.987009	0.986861
IIA	0.98633	0.986383	0.985673	0.984488	0.986936	0.986316	0.985607	0.986912	0.991301	0.98632	0.984418	0.98678	0.984384	0.985122	0.984815	0.987322	0.986524	0.985862	0.986535	0.985937	0.985603	0.987717	0.986642	0.986868	0.984785	0.98624	0.986678	0.98764	0.985467	0.986237	0.986262	0.987244	0.986525	0.986567	0.986722	0.986701	0.994253	0.992233	0.990246	0.995572	0.985461	0.98672	0.995712	0.986178	0.985268	0.986302	0.984896	0.99095	0.987302
1001217B_150727_F3	0.98748	0.987863	0.986035	0.98592	0.986826	0.993142	0.989152	0.985567	0.986168	0.98643	0.986124	0.991902	0.98567	0.986323	0.986513	0.993424	0.986635	0.986255	0.986365	0.986991	0.986208	0.985733	0.99985	0.98581	0.986008	0.995016	0.990327	0.985914	0.986468	0.987472	0.987351	0.985984	0.986729	0.990632	0.991739	0.99048	0.986968	0.987058	0.986373	0.985753	0.987535	0.990557	0.985948	0.986511	0.98816	0.990249	0.9863	0.986737	0.991371
FAM22276	0.986296	0.98735	0.986504	0.985801	0.98713	0.987066	0.985801	0.986332	0.988132	0.987532	0.985806	0.986915	0.985938	0.986263	0.985982	0.987108	0.996613	0.986839	0.996097	0.986349	0.986693	0.986482	0.986955	0.986913	0.986019	0.98646	0.991328	0.986846	0.986326	0.986362	0.996182	0.986869	0.996427	0.986865	0.987292	0.986783	0.986295	0.987945	0.98745	0.986732	0.985691	0.986889	0.986911	0.986839	0.986609	0.989817	0.986039	0.986935	0.987214
BIOML-A2	0.987485	0.987887	0.986146	0.985794	0.986856	0.993151	0.989268	0.98554	0.986127	0.986493	0.986211	0.992012	0.98569	0.986394	0.986389	0.99344	0.986736	0.986422	0.986396	0.986997	0.986283	0.985832	0.999819	0.985813	0.986188	0.99506	0.990361	0.985923	0.986351	0.987489	0.98733	0.986006	0.986794	0.990721	0.991754	0.990504	0.986945	0.987052	0.986388	0.985738	0.98766	0.990553	0.985984	0.986526	0.988091	0.99027	0.986362	0.986808	0.991362
844_LCAS	0.987101	0.987649	0.986075	0.98589	0.987215	0.991706	0.988632	0.98592	0.987232	0.986436	0.986153	0.993642	0.98588	0.985982	0.986017	0.994721	0.986235	0.985406	0.986078	0.986725	0.98579	0.985992	0.991389	0.98624	0.986445	0.989012	0.990054	0.9858	0.986216	0.986956	0.98761	0.986529	0.986915	0.989214	0.99394	0.989305	0.986686	0.987303	0.987389	0.987798	0.986785	0.989272	0.98782	0.986164	0.987848	0.991397	0.986352	0.987217	0.999943
Lpp49	0.996105	0.986107	0.996865	0.98534	0.98679	0.986501	0.986335	0.985956	0.986877	0.986934	0.985684	0.986821	0.985449	0.985932	0.985632	0.987192	0.986595	0.996503	0.986377	0.996053	0.9861	0.986152	0.986791	0.986102	0.985774	0.986006	0.987231	0.986713	0.986039	0.996074	0.986703	0.986382	0.986652	0.987181	0.989728	0.986708	0.985898	0.986689	0.98664	0.98588	0.988072	0.986702	0.986221	0.986189	0.986794	0.986129	0.985898	0.986349	0.986698
BIOML-A1	0.987492	0.987876	0.986078	0.985734	0.986863	0.993137	0.989243	0.985554	0.98616	0.986489	0.986166	0.991933	0.985676	0.986365	0.986356	0.993397	0.986672	0.986244	0.986281	0.98697	0.986212	0.985819	0.999878	0.985775	0.986146	0.99501	0.990327	0.985919	0.986329	0.987458	0.987381	0.985931	0.98673	0.990665	0.991701	0.990496	0.986898	0.986988	0.986361	0.985677	0.987601	0.990557	0.985862	0.986498	0.988014	0.990233	0.9863	0.986766	0.991365
D35	0.986001	0.986097	0.985391	0.985247	0.986637	0.986334	0.985279	0.986044	0.996112	0.98665	0.985064	0.986233	0.984675	0.985748	0.985641	0.986569	0.987058	0.985574	0.986831	0.985758	0.986228	0.986966	0.986355	0.98662	0.985095	0.985649	0.987285	0.985805	0.985659	0.986104	0.987288	0.987984	0.987507	0.985774	0.986216	0.985596	0.990558	0.996759	0.989716	0.993444	0.985193	0.985706	0.99347	0.986019	0.986368	0.98627	0.985756	0.996977	0.987408
Lpp14	0.986483	0.986724	0.985283	0.985832	0.986537	0.991955	0.988905	0.984952	0.986257	0.985584	0.986079	0.991263	0.985885	0.986697	0.986421	0.99475	0.986238	0.985432	0.985755	0.985963	0.984879	0.98468	0.99282	0.98558	0.9861	0.989565	0.992604	0.985486	0.986925	0.986423	0.986658	0.985863	0.98622	0.991054	0.99196	0.991028	0.985813	0.986828	0.985607	0.985699	0.987964	0.991058	0.985878	0.985251	0.987061	0.989471	0.986679	0.985985	0.99223
FAM18124	0.987525	0.987625	0.98618	0.986106	0.986461	0.988088	0.98822	0.985103	0.986229	0.986031	0.986227	0.991678	0.985825	0.987213	0.987005	0.990899	0.98645	0.986834	0.985843	0.987191	0.985559	0.984794	0.990131	0.985624	0.986695	0.987773	0.988834	0.985116	0.987132	0.987399	0.986382	0.9859	0.986672	0.996518	0.989329	0.996069	0.98676	0.987047	0.98622	0.985654	0.987652	0.996052	0.985739	0.985425	0.98707	0.987902	0.986978	0.985659	0.988584
MGB0543	0.986245	0.98606	0.985445	0.984518	0.98746	0.985936	0.985207	0.986004	0.988333	0.988169	0.984356	0.986011	0.984454	0.985389	0.984871	0.986273	0.98636	0.985126	0.985815	0.985862	0.987465	0.987824	0.986092	0.98604	0.984626	0.986592	0.986961	0.985294	0.985534	0.986177	0.987142	0.986809	0.986773	0.98593	0.985592	0.986411	0.989997	0.98991	0.995834	0.993086	0.985085	0.986395	0.992967	0.986155	0.985607	0.986356	0.985232	0.989288	0.986876
Lpp229	0.996631	0.986037	0.995649	0.984779	0.987063	0.986543	0.985659	0.98593	0.987361	0.987037	0.985046	0.986647	0.985177	0.985345	0.985177	0.986367	0.986358	0.996937	0.98617	0.996454	0.985758	0.985625	0.986476	0.985846	0.984967	0.985545	0.986777	0.986203	0.985311	0.996636	0.986433	0.986056	0.986324	0.98679	0.989665	0.98624	0.985713	0.986665	0.986116	0.985649	0.985496	0.986231	0.985685	0.98604	0.986811	0.98588	0.985459	0.986079	0.986193
CNCMI-4648	0.986136	0.986332	0.986415	0.985845	0.98748	0.986932	0.985508	0.985678	0.995197	0.987152	0.98537	0.986134	0.985779	0.985925	0.98561	0.986754	0.989207	0.985612	0.988904	0.986052	0.98655	0.987042	0.986908	0.986599	0.98578	0.986585	0.98864	0.985506	0.98586	0.986065	0.989203	0.987968	0.989017	0.986788	0.986669	0.986965	0.990026	0.995181	0.988667	0.991674	0.986185	0.986988	0.991807	0.986325	0.986514	0.986688	0.985772	0.993152	0.987263
MGB0625	0.986147	0.986891	0.98547	0.984956	0.986703	0.986378	0.985286	0.985777	0.986615	0.997435	0.984721	0.986368	0.984523	0.985544	0.985281	0.98668	0.986251	0.985576	0.985842	0.98598	0.993499	0.985659	0.98665	0.98579	0.984565	0.988865	0.986938	0.98587	0.985704	0.986147	0.987399	0.986682	0.986969	0.986313	0.986347	0.986326	0.986237	0.986362	0.987854	0.986098	0.984311	0.986221	0.986402	0.985864	0.986057	0.988002	0.985543	0.987072	0.98618
LcY	0.9999	0.986542	0.9952	0.984799	0.986744	0.987325	0.985935	0.98465	0.986512	0.986417	0.984971	0.987373	0.984884	0.985475	0.985153	0.987315	0.98699	0.99613	0.986778	0.999847	0.985609	0.985765	0.987385	0.985961	0.985045	0.985841	0.986674	0.985377	0.985605	0.999877	0.986403	0.986306	0.987171	0.987481	0.989931	0.98682	0.985449	0.986091	0.98626	0.985449	0.98542	0.98684	0.98555	0.985694	0.986435	0.98661	0.985402	0.985806	0.986798
COM0101	0.99992	0.986583	0.995336	0.984896	0.986839	0.987387	0.986032	0.984823	0.986609	0.986403	0.985103	0.987455	0.985033	0.985576	0.98525	0.987409	0.987125	0.996472	0.986927	0.999898	0.98547	0.985851	0.987405	0.986067	0.985159	0.985702	0.986647	0.985423	0.985648	0.999921	0.986607	0.986383	0.987275	0.98748	0.989936	0.986804	0.985446	0.986161	0.986324	0.985606	0.985501	0.986773	0.985745	0.9858	0.986602	0.986631	0.985487	0.985971	0.98689
Lpp71	0.987066	0.987334	0.985989	0.986575	0.986481	0.988146	0.98853	0.985522	0.986109	0.986128	0.986455	0.99129	0.986499	0.986932	0.986785	0.990713	0.985816	0.986025	0.985199	0.986713	0.98563	0.98513	0.990099	0.986	0.986376	0.988016	0.98954	0.985673	0.986782	0.987082	0.986899	0.985818	0.985968	0.998442	0.989243	0.997443	0.986856	0.985946	0.985784	0.985769	0.986864	0.99745	0.985841	0.986218	0.98757	0.988616	0.986946	0.986003	0.988514
GCA_012719995.1_ASM1271999v1_genomic	0.990594	0.987512	0.988833	0.985714	0.987284	0.991985	0.987182	0.986247	0.986773	0.986828	0.985338	0.991644	0.984896	0.985599	0.985649	0.992088	0.986747	0.98929	0.986451	0.990435	0.985885	0.985343	0.990649	0.9866	0.985029	0.988065	0.988928	0.986079	0.985561	0.990545	0.987771	0.986213	0.987322	0.989618	0.994279	0.988086	0.986531	0.986327	0.986643	0.986286	0.985938	0.987984	0.986459	0.986205	0.988012	0.990248	0.985438	0.986797	0.991685
CCCB1205	0.985101	0.985592	0.985445	0.984352	0.986794	0.985426	0.984327	0.984822	0.992221	0.986174	0.9844	0.985667	0.983921	0.985037	0.984481	0.986326	0.986609	0.985551	0.986272	0.984895	0.985996	0.986283	0.986055	0.985324	0.984094	0.986187	0.986531	0.985414	0.985163	0.984993	0.9858	0.987725	0.986157	0.985799	0.985543	0.985645	0.992794	0.993338	0.991796	0.997601	0.985176	0.98571	0.997493	0.985269	0.985303	0.985409	0.985027	0.99333	0.987329
L32	0.986451	0.987021	0.986086	0.985393	0.987302	0.986674	0.985704	0.986338	0.987107	0.989296	0.98543	0.986644	0.985553	0.986021	0.985636	0.987238	0.987092	0.986094	0.987134	0.986435	0.988811	0.98653	0.986992	0.98638	0.985916	0.9869	0.986597	0.986644	0.986218	0.986395	0.986848	0.986661	0.987256	0.986918	0.987163	0.986786	0.986723	0.987042	0.98851	0.986615	0.985996	0.98678	0.986694	0.986503	0.98613	0.988889	0.985627	0.986741	0.987074
FAM8374	0.996341	0.985904	0.996596	0.984722	0.987062	0.986546	0.985582	0.984771	0.986378	0.98652	0.984322	0.986793	0.984813	0.985493	0.985081	0.986925	0.986485	0.996816	0.986087	0.995773	0.986034	0.984846	0.986672	0.98572	0.984604	0.986088	0.986946	0.986122	0.985537	0.996208	0.985774	0.98691	0.986426	0.986677	0.988622	0.986018	0.985282	0.9862	0.986049	0.985953	0.985698	0.986095	0.985892	0.985657	0.986594	0.985913	0.985562	0.98616	0.986238
HL182	0.985785	0.986358	0.985763	0.984651	0.987319	0.986016	0.985102	0.9858	0.992439	0.986303	0.985057	0.985531	0.985072	0.984931	0.984643	0.986267	0.986555	0.985435	0.98651	0.985618	0.986166	0.987443	0.985866	0.985795	0.984792	0.986074	0.986651	0.985802	0.985069	0.985722	0.986455	0.987599	0.986806	0.986326	0.985688	0.986178	0.993223	0.99339	0.992666	0.99771	0.985705	0.986113	0.997641	0.986031	0.985685	0.985956	0.985247	0.993254	0.986817
W14	0.987022	0.98803	0.985622	0.985578	0.986476	0.99165	0.989673	0.985787	0.98609	0.986454	0.985778	0.990754	0.985639	0.986026	0.985902	0.993196	0.985946	0.985331	0.985666	0.986616	0.985923	0.985767	0.991699	0.986012	0.986334	0.989086	0.989812	0.985284	0.985923	0.98698	0.986851	0.986417	0.986511	0.988322	0.990442	0.988747	0.986637	0.986397	0.985999	0.985883	0.985808	0.988711	0.98589	0.986335	0.987331	0.990034	0.986119	0.986502	0.991351
NRIC0644	0.986526	0.987078	0.986204	0.985969	0.999977	0.986588	0.985784	0.986168	0.986861	0.986768	0.985851	0.986713	0.985458	0.986352	0.98629	0.986917	0.986816	0.986379	0.986587	0.986036	0.98629	0.986726	0.986801	0.986111	0.985751	0.986025	0.987003	0.985723	0.986409	0.98649	0.98704	0.98675	0.987246	0.986122	0.986713	0.986432	0.987073	0.987257	0.987017	0.986873	0.985872	0.986527	0.98679	0.986422	0.987187	0.986541	0.98597	0.986727	0.986984
L9	0.985926	0.986202	0.986017	0.985182	0.987228	0.985926	0.985759	0.986326	0.992932	0.986807	0.985375	0.986112	0.985218	0.985537	0.985516	0.986873	0.987014	0.986088	0.986681	0.985568	0.987204	0.988179	0.986326	0.986283	0.985465	0.986794	0.987081	0.986235	0.985773	0.985804	0.986977	0.987917	0.987135	0.986319	0.986455	0.986479	0.993746	0.993836	0.992571	0.998179	0.98558	0.986539	0.9982	0.986279	0.986224	0.986435	0.98585	0.994232	0.988088
TCS	0.999936	0.986229	0.994772	0.98435	0.986236	0.986877	0.985817	0.984454	0.986181	0.986147	0.984483	0.987371	0.984489	0.98531	0.984999	0.98721	0.986831	0.995965	0.986569	0.999886	0.985264	0.985339	0.986846	0.985885	0.984489	0.985448	0.98664	0.984843	0.985444	0.999937	0.986368	0.986171	0.987083	0.987116	0.989492	0.986604	0.98547	0.986046	0.985932	0.985166	0.985047	0.98663	0.985293	0.98512	0.986364	0.986275	0.985311	0.985551	0.986518
Lpp228	0.996539	0.986031	0.996446	0.984951	0.987192	0.986966	0.985788	0.985708	0.987202	0.986894	0.98515	0.986719	0.985049	0.985394	0.984989	0.986957	0.986653	0.996237	0.986282	0.996528	0.985909	0.986035	0.986898	0.985997	0.985287	0.986063	0.986815	0.985764	0.98544	0.99653	0.986613	0.986927	0.98671	0.986965	0.989478	0.986638	0.985191	0.986492	0.986359	0.985617	0.98578	0.98663	0.985713	0.986279	0.986702	0.98621	0.985558	0.98643	0.986516
FAM6012	0.984424	0.984741	0.984011	0.994499	0.985489	0.985176	0.987226	0.983193	0.984536	0.984666	0.99422	0.985287	0.995069	0.996241	0.996087	0.986958	0.985367	0.98342	0.984828	0.984045	0.983833	0.983263	0.985779	0.984639	0.993842	0.9846	0.986667	0.983864	0.99656	0.984417	0.985244	0.984886	0.98541	0.985901	0.984817	0.98578	0.982584	0.985182	0.984769	0.984004	0.985646	0.985861	0.983731	0.984711	0.984233	0.984794	0.995393	0.98451	0.986134
BM-LC14617	0.983953	0.985066	0.984269	0.983462	0.98513	0.984363	0.984086	0.984822	0.984428	0.985285	0.983509	0.984809	0.983633	0.984422	0.984143	0.985358	0.985723	0.984701	0.985543	0.98343	0.985017	0.984551	0.984598	0.985214	0.983897	0.984343	0.985185	0.98526	0.984555	0.983845	0.985118	0.98526	0.985896	0.984546	0.98385	0.984415	0.984793	0.984962	0.986118	0.984809	0.984454	0.984419	0.984852	0.984793	0.984462	0.984596	0.984571	0.985259	0.984637
FAM22278	0.984642	0.985485	0.983823	0.996346	0.985669	0.985133	0.987725	0.983587	0.985352	0.984993	0.996427	0.98524	0.996929	0.995934	0.995462	0.986252	0.984678	0.984496	0.984269	0.98454	0.984753	0.983639	0.986126	0.984492	0.996193	0.985455	0.987147	0.984338	0.996018	0.984635	0.985267	0.984846	0.984634	0.986208	0.98428	0.985993	0.983062	0.984252	0.984055	0.984616	0.985592	0.985818	0.984901	0.984988	0.983558	0.985101	0.996152	0.985401	0.985153
GR0548	0.986167	0.986142	0.985644	0.985086	0.988783	0.985299	0.984755	0.986149	0.986384	0.986382	0.985024	0.986285	0.985117	0.985854	0.985567	0.986821	0.986749	0.98568	0.986593	0.98583	0.985065	0.985543	0.986228	0.985845	0.985249	0.985263	0.98673	0.985755	0.986139	0.986245	0.986895	0.986233	0.986879	0.986048	0.986268	0.985793	0.986098	0.987286	0.986504	0.986762	0.985723	0.985836	0.986774	0.98552	0.985652	0.985754	0.98586	0.986072	0.986657
DPC4536	0.986779	0.986758	0.985878	0.985539	0.987086	0.986457	0.985768	0.986331	0.99985	0.987152	0.985611	0.986506	0.985657	0.985759	0.985694	0.986953	0.987718	0.986039	0.987174	0.986541	0.986725	0.987676	0.986356	0.986681	0.98568	0.986136	0.987419	0.986269	0.98571	0.986862	0.987632	0.988357	0.988045	0.986344	0.98608	0.986649	0.990464	0.998148	0.989894	0.993287	0.985727	0.986635	0.993325	0.986498	0.986749	0.986831	0.986099	0.995854	0.987245
1001270B_150601_G2	0.986477	0.986545	0.985665	0.985268	0.986985	0.986346	0.985482	0.986051	0.999921	0.986831	0.985294	0.986622	0.98531	0.985599	0.985388	0.986912	0.987579	0.985912	0.986951	0.986169	0.986307	0.987148	0.986372	0.986458	0.985372	0.986043	0.987387	0.986224	0.985639	0.986487	0.987333	0.988146	0.987783	0.986296	0.985969	0.98662	0.990166	0.998041	0.989582	0.993049	0.985795	0.986651	0.99309	0.986165	0.986493	0.986901	0.985896	0.995412	0.987057
LOCK919	0.985693	0.985904	0.985567	0.984401	0.985955	0.985618	0.985325	0.991749	0.986337	0.985481	0.984404	0.986445	0.984563	0.98563	0.985378	0.986531	0.986704	0.985224	0.986676	0.985276	0.985321	0.985816	0.985746	0.996864	0.984777	0.985474	0.98697	0.992722	0.985834	0.985771	0.986609	0.986433	0.985943	0.985983	0.985767	0.98549	0.98554	0.987215	0.985646	0.985775	0.985881	0.985474	0.985967	0.985443	0.985778	0.985797	0.985076	0.98637	0.986069
DTA83	0.985896	0.98587	0.985825	0.985222	0.986769	0.986225	0.985153	0.985921	0.996034	0.986383	0.985249	0.986173	0.98533	0.985752	0.985428	0.986757	0.987078	0.985153	0.986502	0.985548	0.985903	0.986901	0.986683	0.986236	0.985107	0.986068	0.987447	0.985929	0.985817	0.985908	0.986833	0.988371	0.987105	0.986242	0.986031	0.986491	0.98995	0.996923	0.989124	0.992824	0.985892	0.98656	0.99274	0.985896	0.986092	0.986063	0.98578	0.996624	0.987234
32G	0.987272	0.986271	0.987187	0.984772	0.98654	0.986314	0.985655	0.986299	0.986828	0.990794	0.984731	0.986462	0.984569	0.985477	0.98516	0.986252	0.987293	0.98727	0.986967	0.987041	0.990457	0.986094	0.986096	0.986482	0.984954	0.987728	0.986787	0.986232	0.985494	0.987216	0.987804	0.987103	0.987188	0.985767	0.986752	0.986248	0.986387	0.986987	0.988239	0.986648	0.985407	0.986306	0.98666	0.986996	0.986435	0.98811	0.985429	0.987459	0.98649
MGB0747	0.985107	0.985949	0.98597	0.984819	0.987302	0.985859	0.98513	0.984768	0.991735	0.985928	0.984625	0.985671	0.984887	0.985229	0.984916	0.986582	0.987042	0.985652	0.986624	0.984819	0.98621	0.986575	0.985935	0.985238	0.984889	0.986418	0.986612	0.98578	0.985489	0.984998	0.98597	0.987897	0.986895	0.986041	0.985109	0.985925	0.992985	0.99304	0.991591	0.997334	0.985572	0.985983	0.997256	0.985699	0.985806	0.986032	0.985498	0.993352	0.986997
FAM18168	0.984644	0.985296	0.984519	0.997774	0.985805	0.985341	0.987817	0.983588	0.985148	0.985244	0.996947	0.985599	0.996895	0.995328	0.995458	0.987408	0.985565	0.98368	0.985109	0.984233	0.984732	0.983626	0.986059	0.984859	0.997714	0.985301	0.987389	0.983287	0.995661	0.984664	0.985655	0.985349	0.985898	0.986746	0.985049	0.986429	0.983289	0.985914	0.98507	0.98469	0.986242	0.986444	0.984797	0.984687	0.984358	0.985093	0.996832	0.984954	0.986566
B3	0.986296	0.986472	0.986273	0.985491	0.986809	0.986235	0.985574	0.99183	0.987607	0.9873	0.985416	0.986294	0.985584	0.986078	0.985742	0.98666	0.990484	0.986687	0.990576	0.986359	0.986617	0.986804	0.986555	0.990888	0.985729	0.986389	0.98872	0.991864	0.986229	0.98632	0.990636	0.986911	0.990549	0.986522	0.98741	0.986253	0.98639	0.987457	0.987235	0.986971	0.986126	0.986309	0.98719	0.986686	0.986367	0.986859	0.985916	0.987525	0.986837
FAM6165	0.984908	0.985832	0.984666	0.996789	0.986013	0.985429	0.987304	0.983679	0.985614	0.98521	0.996589	0.98519	0.997107	0.995008	0.994504	0.987123	0.985484	0.984844	0.985035	0.984634	0.98464	0.984359	0.986121	0.984413	0.996329	0.985186	0.987062	0.984667	0.99517	0.98477	0.985395	0.985185	0.985321	0.986432	0.985241	0.986244	0.9836	0.985833	0.985357	0.984805	0.986308	0.986215	0.984965	0.985037	0.984734	0.985076	0.998936	0.985481	0.985905
Lpp219	0.986284	0.986554	0.985895	0.985834	0.987075	0.986548	0.985065	0.986047	0.997917	0.987021	0.985288	0.986554	0.985431	0.985967	0.985789	0.986654	0.987367	0.985837	0.987111	0.986157	0.986227	0.987239	0.986592	0.986892	0.985527	0.985863	0.987434	0.985808	0.985795	0.986254	0.987417	0.98796	0.987685	0.986469	0.986691	0.986086	0.990037	0.999244	0.99009	0.993277	0.985588	0.986169	0.993288	0.986184	0.986098	0.986896	0.985766	0.996302	0.987713
AM33-2AC	0.986327	0.986416	0.985504	0.985101	0.986874	0.986241	0.98531	0.985925	0.99989	0.986712	0.985157	0.986447	0.985195	0.985439	0.985199	0.986783	0.987481	0.985666	0.986893	0.986022	0.986167	0.987041	0.986125	0.986315	0.985292	0.985845	0.987222	0.986091	0.985535	0.986361	0.987189	0.98809	0.987613	0.986161	0.985801	0.986483	0.990064	0.998059	0.989521	0.993003	0.985659	0.986527	0.992979	0.986025	0.986341	0.986785	0.98569	0.995398	0.986989
Lpp221	0.985692	0.986044	0.985729	0.985484	0.987422	0.986649	0.984969	0.985494	0.995069	0.98693	0.985216	0.986216	0.985411	0.985734	0.985374	0.985984	0.986536	0.98485	0.986265	0.985641	0.986385	0.987054	0.986935	0.986358	0.985288	0.986535	0.987266	0.986308	0.985895	0.985597	0.986804	0.987866	0.986352	0.986907	0.98577	0.986949	0.988201	0.99497	0.987223	0.990398	0.98545	0.986906	0.990273	0.985666	0.98521	0.986505	0.985856	0.992402	0.986369
DTA81	0.996302	0.986514	0.996639	0.984963	0.987489	0.987107	0.985731	0.985383	0.987548	0.986612	0.985112	0.986809	0.985098	0.985755	0.985227	0.986934	0.986938	0.997041	0.986628	0.996302	0.986314	0.985499	0.986894	0.986044	0.985232	0.986468	0.986853	0.986799	0.985708	0.99632	0.985967	0.98681	0.98686	0.987084	0.988467	0.986275	0.986355	0.986323	0.986416	0.986124	0.986193	0.98635	0.986116	0.986098	0.986921	0.986211	0.985639	0.986231	0.986093
HM1	0.985878	0.985821	0.985524	0.984807	0.98613	0.986296	0.985219	0.991079	0.986335	0.98605	0.984715	0.986588	0.984768	0.985499	0.985247	0.986916	0.986522	0.985774	0.986403	0.985524	0.985655	0.985896	0.986244	0.996561	0.984877	0.985802	0.986891	0.991808	0.98568	0.985798	0.986608	0.986225	0.986388	0.986063	0.986276	0.98629	0.985604	0.986939	0.985776	0.985568	0.985884	0.986268	0.98572	0.985501	0.985876	0.98608	0.985347	0.986214	0.986294
FAM4067	0.98717	0.98606	0.985761	0.985496	0.986654	0.986631	0.985688	0.986151	0.987544	0.986983	0.985293	0.986878	0.985626	0.986166	0.986057	0.98714	0.998116	0.986741	0.997378	0.986984	0.986263	0.986245	0.986734	0.987621	0.985803	0.985949	0.991717	0.986396	0.986414	0.987329	0.997514	0.98671	0.998228	0.986331	0.987113	0.986416	0.986605	0.988002	0.987393	0.986699	0.985674	0.986538	0.986961	0.98697	0.986611	0.990329	0.985995	0.987048	0.987225
L9D	0.984949	0.985624	0.98402	0.983826	0.985426	0.985013	0.984448	0.988787	0.985712	0.985122	0.98406	0.98546	0.983666	0.985057	0.984749	0.984953	0.985216	0.983859	0.984661	0.984619	0.984659	0.985319	0.985407	0.991737	0.98418	0.984461	0.985889	0.988938	0.985168	0.985001	0.985608	0.986106	0.985178	0.985473	0.98482	0.985718	0.984863	0.986354	0.985554	0.985747	0.984441	0.985684	0.985826	0.984576	0.984243	0.985003	0.984412	0.986821	0.985027
FAM6161	0.986153	0.986706	0.985579	0.984723	0.98807	0.986036	0.985327	0.986244	0.988991	0.986276	0.984564	0.986333	0.984094	0.985608	0.985416	0.986739	0.987206	0.986225	0.986638	0.985713	0.985875	0.988388	0.986181	0.986321	0.984892	0.985587	0.987079	0.98588	0.985727	0.986125	0.987421	0.986506	0.98743	0.986211	0.986291	0.985972	0.990577	0.989968	0.994935	0.994663	0.985243	0.986008	0.994756	0.98635	0.986242	0.986004	0.985424	0.989443	0.988119
Lpc-37	0.986607	0.986487	0.985778	0.98523	0.987034	0.986287	0.985555	0.986167	0.999855	0.986883	0.985262	0.986501	0.985325	0.985639	0.985418	0.986896	0.987706	0.986028	0.987039	0.986338	0.986382	0.987194	0.986373	0.986495	0.985371	0.986013	0.987474	0.986325	0.985726	0.986664	0.987403	0.98825	0.987822	0.986303	0.98595	0.986619	0.990136	0.998112	0.98968	0.993038	0.985758	0.986609	0.993	0.986217	0.986365	0.986981	0.985842	0.995415	0.987082
NBRC15889	0.986921	0.987502	0.985909	0.986898	0.986846	0.988717	0.988684	0.985281	0.986687	0.985973	0.986346	0.991287	0.986611	0.98702	0.986914	0.991371	0.986667	0.985746	0.986331	0.986759	0.985845	0.985356	0.990557	0.985823	0.986897	0.988362	0.989369	0.985567	0.986853	0.986905	0.986824	0.985849	0.986232	0.998163	0.990236	0.999972	0.986351	0.986755	0.986828	0.98628	0.987991	0.999937	0.986355	0.985965	0.987316	0.989405	0.986986	0.986608	0.989251
FAM18119	0.987129	0.985687	0.986153	0.989773	0.985579	0.985813	0.987631	0.983973	0.985349	0.985041	0.989624	0.986713	0.989877	0.990075	0.989852	0.98749	0.985235	0.986181	0.984876	0.986605	0.984339	0.983828	0.986134	0.984361	0.989969	0.984708	0.986733	0.98372	0.990195	0.987087	0.985447	0.98555	0.98557	0.988031	0.985697	0.987422	0.985214	0.986018	0.98456	0.984684	0.985537	0.987376	0.98459	0.984747	0.985185	0.985617	0.991412	0.985012	0.986459
DSM20207	0.985173	0.985084	0.986091	0.985567	0.985499	0.986134	0.986351	0.984337	0.985666	0.984684	0.985469	0.98684	0.985823	0.986053	0.98597	0.988264	0.985159	0.98419	0.984419	0.984584	0.984445	0.98447	0.987083	0.984999	0.985429	0.985783	0.986917	0.984822	0.986119	0.985165	0.985681	0.98501	0.985297	0.987578	0.986548	0.987181	0.985349	0.985209	0.985141	0.984371	0.998039	0.987284	0.984726	0.985088	0.985662	0.986179	0.986198	0.985337	0.986616
LB113R	0.987438	0.987855	0.986054	0.985762	0.986806	0.993167	0.989167	0.985527	0.986111	0.986472	0.986191	0.991992	0.985698	0.986359	0.986342	0.99343	0.986669	0.986265	0.986277	0.986918	0.986213	0.985861	0.999827	0.985819	0.986171	0.99499	0.990356	0.985897	0.986339	0.987405	0.987474	0.985902	0.986743	0.990666	0.991716	0.990461	0.98694	0.98704	0.98639	0.98566	0.987626	0.990568	0.985878	0.986518	0.988028	0.990241	0.986326	0.986728	0.991362
TD062	0.985337	0.986025	0.984749	0.996612	0.985719	0.985591	0.988216	0.984617	0.985497	0.985608	0.99634	0.9856	0.996896	0.994402	0.994473	0.98734	0.986133	0.985101	0.985457	0.984969	0.985413	0.985199	0.985704	0.985179	0.996637	0.985147	0.987411	0.984338	0.994596	0.985372	0.986429	0.98568	0.986621	0.986417	0.985399	0.986525	0.984835	0.986161	0.985935	0.985177	0.986017	0.986477	0.985298	0.985368	0.985339	0.985655	0.996272	0.985984	0.986333
DPC2071	0.985559	0.995148	0.986409	0.985473	0.987796	0.986671	0.985145	0.986037	0.986876	0.986229	0.985606	0.986462	0.985321	0.986106	0.985465	0.987234	0.986385	0.986092	0.986184	0.985486	0.985627	0.986285	0.986867	0.985628	0.985393	0.986223	0.98679	0.986439	0.98631	0.985535	0.986167	0.987045	0.986331	0.986656	0.986768	0.986566	0.986258	0.98677	0.986457	0.985772	0.985588	0.986548	0.986044	0.986223	0.985892	0.986457	0.985649	0.986464	0.987316
Lpp41	0.985037	0.985339	0.985063	0.997345	0.9859	0.985176	0.987897	0.983978	0.98555	0.984992	0.996253	0.985514	0.99671	0.995737	0.995237	0.987349	0.985689	0.984732	0.985109	0.984674	0.984877	0.983959	0.986214	0.984563	0.996574	0.985488	0.987056	0.984071	0.995879	0.985181	0.985648	0.985384	0.985681	0.986467	0.985153	0.986139	0.984233	0.98605	0.984973	0.985046	0.986215	0.986234	0.98496	0.984576	0.984202	0.984842	0.99693	0.985458	0.986391
SA5	0.994491	0.985497	0.998981	0.984656	0.986562	0.986511	0.984884	0.984388	0.984964	0.985617	0.984265	0.98678	0.984255	0.985449	0.984608	0.9861	0.985594	0.994297	0.984904	0.994038	0.985273	0.983901	0.986235	0.985089	0.984139	0.985387	0.986397	0.985491	0.985118	0.994367	0.985531	0.986164	0.98549	0.986477	0.987151	0.985457	0.98534	0.984951	0.985083	0.985387	0.986327	0.98545	0.985403	0.984872	0.985749	0.985229	0.984959	0.985384	0.985759
Lpp7	0.989343	0.987261	0.987944	0.986599	0.987168	0.988112	0.987681	0.985724	0.986656	0.986833	0.9864	0.99041	0.986669	0.986818	0.986375	0.989807	0.98654	0.988417	0.985914	0.989234	0.985676	0.985193	0.989793	0.985936	0.986608	0.987567	0.988935	0.986024	0.98671	0.989385	0.987179	0.98638	0.986961	0.995932	0.990027	0.995233	0.985637	0.986278	0.986451	0.986192	0.987211	0.995138	0.986398	0.985724	0.989876	0.987555	0.986937	0.986521	0.988672
FAM18157	0.985491	0.985516	0.985109	0.993124	0.985992	0.985633	0.988161	0.984452	0.985366	0.985334	0.992442	0.986274	0.992254	0.993485	0.993335	0.987183	0.985915	0.984644	0.985422	0.984943	0.984933	0.984619	0.986485	0.985037	0.992917	0.985246	0.987403	0.983847	0.993604	0.985447	0.986222	0.985495	0.986216	0.9868	0.985358	0.986483	0.98412	0.986093	0.985417	0.984525	0.985954	0.986366	0.984648	0.985245	0.985209	0.985403	0.993093	0.985564	0.986369
S-NA5	0.986522	0.986506	0.985802	0.985266	0.986951	0.986312	0.985556	0.986038	0.999958	0.986904	0.985289	0.986529	0.985355	0.985663	0.985459	0.986925	0.987635	0.985975	0.987031	0.98632	0.986513	0.987323	0.986384	0.986414	0.985341	0.986166	0.987498	0.986207	0.985773	0.986673	0.987409	0.988256	0.987826	0.98644	0.985911	0.986617	0.990206	0.998134	0.989588	0.993109	0.985746	0.986552	0.993078	0.98622	0.98651	0.986851	0.985884	0.995603	0.987091
NTU101	0.986545	0.986344	0.986691	0.985929	0.987024	0.986965	0.985634	0.986164	0.987974	0.987621	0.985853	0.98696	0.985739	0.986285	0.986058	0.98681	0.996825	0.987226	0.996607	0.986696	0.986944	0.986698	0.986877	0.986677	0.986089	0.986568	0.991821	0.98664	0.986234	0.986694	0.996627	0.986925	0.996692	0.986787	0.987212	0.986759	0.986188	0.987787	0.987565	0.986866	0.985719	0.986807	0.987124	0.987045	0.986817	0.989855	0.985904	0.987108	0.987257
4186	0.984968	0.985172	0.984826	0.994681	0.985375	0.985531	0.987649	0.984148	0.98502	0.985224	0.994254	0.98547	0.994843	0.995997	0.995673	0.987108	0.985582	0.984553	0.984824	0.984396	0.984428	0.984404	0.986014	0.984643	0.994372	0.985142	0.98712	0.984263	0.996007	0.984888	0.985544	0.985519	0.985759	0.986377	0.984904	0.986496	0.984271	0.985744	0.984587	0.98415	0.986126	0.986497	0.983968	0.985053	0.984922	0.98511	0.995088	0.985292	0.986181
B2	0.986301	0.986505	0.986295	0.985525	0.986862	0.986221	0.985586	0.991824	0.987601	0.987291	0.985451	0.986345	0.985626	0.9861	0.985774	0.986663	0.990473	0.986735	0.990547	0.986384	0.986625	0.986884	0.986551	0.990944	0.985735	0.98641	0.988655	0.991862	0.986249	0.986301	0.99063	0.986944	0.99055	0.986557	0.987403	0.986275	0.986409	0.987484	0.987295	0.986983	0.986184	0.98631	0.987252	0.986749	0.986365	0.986917	0.985912	0.987556	0.986867
Dm-2019-60	0.985912	0.985406	0.986267	0.984906	0.98675	0.986141	0.984615	0.986267	0.986081	0.996657	0.98485	0.986501	0.984726	0.986207	0.985911	0.986711	0.986863	0.986039	0.986933	0.985592	0.99404	0.985902	0.986468	0.986288	0.98514	0.989712	0.986939	0.986605	0.986365	0.985782	0.987138	0.987265	0.986776	0.985676	0.98608	0.985807	0.98499	0.987123	0.987756	0.986504	0.985665	0.98572	0.986315	0.985702	0.986551	0.987732	0.985773	0.986323	0.9862
FAM18175	0.98749	0.98788	0.986697	0.985984	0.986625	0.991187	0.987963	0.985159	0.987003	0.986399	0.986238	0.996627	0.985788	0.986163	0.985844	0.992729	0.986585	0.985623	0.986166	0.987116	0.985891	0.986001	0.991463	0.98627	0.985853	0.98886	0.989115	0.985212	0.986292	0.987289	0.987188	0.986867	0.986824	0.991142	0.9902	0.99039	0.986949	0.987406	0.986155	0.987051	0.986668	0.990431	0.987202	0.985801	0.986929	0.990393	0.986407	0.987167	0.992267
YT170	0.985252	0.985665	0.985028	0.984409	0.986803	0.985302	0.984795	0.985053	0.992016	0.985741	0.984237	0.985573	0.984071	0.98506	0.984613	0.985715	0.986583	0.985276	0.985883	0.984889	0.985372	0.987215	0.985661	0.98548	0.984186	0.985466	0.986066	0.985257	0.985059	0.985105	0.986126	0.987431	0.986363	0.985342	0.985395	0.985311	0.993419	0.99327	0.991126	0.996616	0.984776	0.985465	0.996429	0.985504	0.985451	0.984987	0.984773	0.992688	0.986625
BD5115	0.984098	0.984358	0.983555	0.983311	0.98478	0.984185	0.983108	0.983988	0.996978	0.984801	0.983349	0.984014	0.983439	0.983334	0.983247	0.984333	0.985098	0.983518	0.98474	0.983975	0.984279	0.985129	0.983911	0.984114	0.98338	0.983766	0.984844	0.984042	0.983394	0.98407	0.984964	0.985821	0.98544	0.983925	0.984024	0.983989	0.987773	0.99538	0.987459	0.990846	0.983597	0.984035	0.990782	0.984245	0.984273	0.984557	0.983511	0.993313	0.985027
Lpp125	0.996109	0.985452	0.995533	0.984159	0.986577	0.986137	0.985472	0.985539	0.986688	0.986217	0.984517	0.986931	0.983749	0.985222	0.984694	0.98668	0.986081	0.995248	0.985913	0.995465	0.985337	0.984742	0.986221	0.985802	0.984749	0.985267	0.986897	0.98539	0.98521	0.996001	0.986452	0.986689	0.986329	0.98659	0.988929	0.985901	0.984781	0.98627	0.985787	0.985555	0.985199	0.985906	0.985667	0.985212	0.986016	0.985759	0.985512	0.986026	0.986213
UW1	0.986427	0.985876	0.986985	0.990358	0.986697	0.986337	0.987384	0.984422	0.985956	0.986201	0.990148	0.986737	0.990446	0.989792	0.989507	0.988134	0.986414	0.98635	0.986309	0.986379	0.985873	0.985576	0.986325	0.985152	0.99063	0.986159	0.987709	0.984854	0.989942	0.986294	0.98606	0.986363	0.986459	0.987907	0.986294	0.987267	0.984299	0.98638	0.98596	0.985467	0.986373	0.98711	0.985664	0.985582	0.985371	0.986471	0.990567	0.986117	0.987251
MGB0761	0.985112	0.985892	0.985975	0.98476	0.987281	0.985863	0.985267	0.984944	0.991767	0.985926	0.984647	0.985819	0.984961	0.985441	0.98506	0.986679	0.98704	0.98565	0.986647	0.984825	0.986199	0.986605	0.985995	0.985438	0.984913	0.986457	0.98654	0.986005	0.985658	0.985	0.985889	0.987901	0.98685	0.986098	0.985038	0.986089	0.993007	0.992996	0.991795	0.997333	0.985617	0.986135	0.997255	0.985885	0.985678	0.986102	0.985463	0.993378	0.987177
Lpp74	0.986615	0.986576	0.985803	0.985335	0.987067	0.986344	0.985648	0.986164	0.999931	0.986903	0.985279	0.986634	0.985398	0.985678	0.985458	0.986984	0.98768	0.986011	0.987055	0.986305	0.986291	0.987255	0.986448	0.986501	0.985456	0.986082	0.987492	0.986349	0.985716	0.986648	0.987422	0.988269	0.987833	0.986359	0.98604	0.986686	0.990209	0.998128	0.989481	0.993134	0.985817	0.986697	0.993145	0.986327	0.986543	0.986941	0.985932	0.995546	0.987103
2333	0.987067	0.987111	0.985893	0.985917	0.986533	0.987921	0.987445	0.984658	0.98593	0.985498	0.985878	0.990995	0.98628	0.986931	0.986861	0.990758	0.985728	0.985875	0.985214	0.986717	0.984896	0.984552	0.990134	0.985082	0.985929	0.987599	0.988573	0.984391	0.986992	0.986926	0.986077	0.985592	0.985748	0.996437	0.988659	0.995898	0.985808	0.986609	0.985687	0.985526	0.987417	0.995871	0.985523	0.984859	0.987187	0.987496	0.986708	0.985259	0.988438
ZFM54	0.985135	0.985812	0.984603	0.984384	0.985481	0.985476	0.984897	0.991809	0.986059	0.985743	0.984561	0.986438	0.984497	0.985702	0.985381	0.98632	0.986359	0.985494	0.986168	0.984833	0.985528	0.985945	0.985614	0.995809	0.984744	0.98533	0.986538	0.992718	0.985843	0.985109	0.986771	0.986101	0.986614	0.985566	0.986113	0.985855	0.985502	0.986826	0.986516	0.985865	0.985405	0.985726	0.986131	0.985824	0.985529	0.986214	0.984955	0.98657	0.986196
KMB_598	0.986253	0.992167	0.985569	0.984772	0.986819	0.986608	0.985523	0.989343	0.986555	0.986314	0.984979	0.986929	0.98516	0.986188	0.985656	0.987621	0.986817	0.985581	0.98674	0.986057	0.985664	0.9859	0.986516	0.988497	0.98541	0.985692	0.987372	0.988852	0.986365	0.986212	0.98749	0.986056	0.987118	0.986479	0.987017	0.98675	0.986106	0.986212	0.986525	0.985991	0.98488	0.986762	0.98613	0.986243	0.985921	0.986449	0.985698	0.986626	0.987312
DTA93	0.986387	0.986749	0.98624	0.985304	0.987394	0.98755	0.986293	0.98571	0.994451	0.986745	0.985441	0.986563	0.985382	0.985504	0.98522	0.987492	0.987235	0.98558	0.986684	0.986287	0.987271	0.987815	0.987623	0.986119	0.985421	0.987266	0.986718	0.985972	0.985544	0.986337	0.98678	0.987862	0.987055	0.986987	0.986992	0.987231	0.992088	0.994626	0.989912	0.994944	0.985898	0.987286	0.994994	0.986192	0.985814	0.987457	0.985382	0.99498	0.988468
co_0103	0.987487	0.987866	0.986106	0.985772	0.986862	0.993169	0.989244	0.985585	0.986174	0.986487	0.986155	0.992067	0.985659	0.986351	0.986378	0.993426	0.98672	0.986302	0.986398	0.986999	0.986215	0.985832	0.999883	0.985797	0.986155	0.995049	0.990343	0.985911	0.986296	0.987492	0.987347	0.985963	0.986766	0.990669	0.991763	0.990492	0.986981	0.987051	0.986349	0.985753	0.987635	0.990555	0.985936	0.986518	0.988087	0.990248	0.986311	0.986759	0.991391
FAM19353	0.98589	0.986536	0.985691	0.984921	0.986819	0.98605	0.985018	0.985738	0.988283	0.986694	0.985114	0.986234	0.985342	0.985752	0.985502	0.986426	0.987007	0.985906	0.986285	0.985499	0.98596	0.986631	0.986151	0.986008	0.985128	0.985753	0.986749	0.985625	0.985815	0.985746	0.986956	0.987392	0.986984	0.986028	0.985992	0.985968	0.987588	0.988865	0.986783	0.98777	0.985588	0.986107	0.987964	0.985892	0.985925	0.986049	0.985912	0.988165	0.986548
EG9	0.986698	0.988528	0.98572	0.986589	0.986754	0.992224	0.989658	0.984486	0.986342	0.986068	0.986907	0.993372	0.986808	0.987344	0.987089	0.999061	0.985711	0.984777	0.985319	0.9864	0.985735	0.985423	0.992841	0.985336	0.986762	0.99022	0.991147	0.985524	0.987407	0.986566	0.986481	0.986011	0.985866	0.991283	0.993451	0.99081	0.986512	0.986309	0.985998	0.985808	0.987836	0.990683	0.985881	0.986328	0.988192	0.991591	0.987275	0.986119	0.994351
Lpp126	0.985472	0.984938	0.984727	0.983114	0.98531	0.985175	0.984636	0.984717	0.98544	0.985412	0.98353	0.98548	0.983632	0.984478	0.984623	0.985219	0.984818	0.985287	0.984376	0.984967	0.984415	0.984146	0.985143	0.984965	0.983804	0.984565	0.985604	0.984034	0.984661	0.985515	0.984832	0.98477	0.985132	0.984657	0.985401	0.984397	0.985213	0.985916	0.985389	0.984721	0.984536	0.984475	0.985032	0.984345	0.984395	0.984693	0.984357	0.985378	0.985751
GCA_905196565.1_ERR747982-mag-bin.4_genomic	0.987081	0.987689	0.986005	0.985737	0.987382	0.991679	0.988522	0.985995	0.987615	0.986428	0.986216	0.99361	0.985796	0.985815	0.985885	0.994747	0.98638	0.98544	0.986208	0.986701	0.985839	0.986143	0.991446	0.986266	0.986196	0.989099	0.990006	0.98584	0.986055	0.98695	0.987638	0.986519	0.986932	0.989102	0.99386	0.989134	0.986842	0.987298	0.987313	0.987787	0.98668	0.989105	0.98794	0.9862	0.987847	0.991601	0.986184	0.987361	0.99987
MSK.19.8	0.985806	0.986662	0.985727	0.984906	0.986893	0.986092	0.985003	0.985818	0.988325	0.986739	0.985103	0.986306	0.985362	0.985789	0.985563	0.986487	0.987091	0.985959	0.98646	0.985467	0.986033	0.986805	0.986209	0.986103	0.985146	0.985831	0.986791	0.985637	0.985814	0.98573	0.987123	0.987503	0.987096	0.985979	0.986072	0.986023	0.98759	0.988969	0.986998	0.98789	0.985674	0.98611	0.988066	0.986077	0.985984	0.986127	0.985988	0.988328	0.986541
DUP13076	0.999891	0.98672	0.994875	0.984564	0.986398	0.986993	0.986234	0.984915	0.986518	0.986524	0.984742	0.987459	0.984687	0.985312	0.985079	0.987352	0.986924	0.997062	0.986636	0.999889	0.98533	0.985725	0.986894	0.986159	0.984719	0.985351	0.986705	0.985196	0.985358	0.999898	0.98667	0.986244	0.987272	0.987164	0.989978	0.986819	0.986532	0.98625	0.986151	0.985298	0.98495	0.986813	0.985538	0.98539	0.986764	0.986606	0.98543	0.985802	0.986602
Zhang	0.986512	0.986663	0.985794	0.985169	0.986812	0.986236	0.985663	0.992169	0.986376	0.986629	0.985388	0.986349	0.985611	0.98569	0.98556	0.986506	0.987565	0.986403	0.987183	0.986508	0.986097	0.986684	0.985854	0.999801	0.985661	0.985596	0.986758	0.992484	0.985687	0.986497	0.98746	0.986445	0.987794	0.986183	0.986289	0.98613	0.985938	0.987019	0.986947	0.98575	0.986144	0.986145	0.985904	0.986447	0.986236	0.987179	0.985413	0.987047	0.986236
10266	0.986123	0.986326	0.985675	0.984654	0.986948	0.985788	0.985538	0.986136	0.993031	0.986483	0.984861	0.985798	0.984762	0.985404	0.985083	0.986748	0.987125	0.986029	0.986621	0.9857	0.986108	0.98742	0.985892	0.986085	0.985205	0.986037	0.986798	0.985874	0.985569	0.986062	0.986894	0.987569	0.986967	0.986006	0.985712	0.986335	0.992657	0.9948	0.991311	0.995785	0.985754	0.986357	0.99577	0.986242	0.986248	0.98588	0.985625	0.993867	0.987687
CAUH35	0.984672	0.985269	0.983924	0.994427	0.985921	0.985224	0.988065	0.984252	0.984909	0.985261	0.994089	0.98532	0.994243	0.995896	0.995632	0.986958	0.985904	0.984621	0.98513	0.984195	0.984865	0.983944	0.985828	0.984792	0.994237	0.985367	0.987161	0.983989	0.996073	0.984675	0.986093	0.984972	0.986056	0.987186	0.985013	0.986607	0.984124	0.986062	0.985272	0.984441	0.985724	0.986572	0.984496	0.984529	0.984912	0.985165	0.994909	0.985227	0.986323
FAM19317	0.98602	0.986673	0.985905	0.985883	0.987004	0.986705	0.985788	0.985859	0.997975	0.987372	0.985692	0.986462	0.986024	0.985872	0.985777	0.986823	0.987512	0.98591	0.98718	0.986016	0.986807	0.987688	0.986816	0.986938	0.985877	0.98645	0.987299	0.986387	0.985913	0.986037	0.987314	0.988429	0.987707	0.986544	0.98672	0.986905	0.99014	0.999384	0.989969	0.993468	0.98551	0.986947	0.993446	0.986592	0.986698	0.98707	0.985926	0.996429	0.987668
1001095A_150126_G7	0.985657	0.98537	0.985595	0.984275	0.987409	0.985622	0.98445	0.985567	0.988189	0.987427	0.984082	0.986063	0.984162	0.985664	0.985073	0.985975	0.986246	0.984893	0.985755	0.985111	0.987149	0.987047	0.985968	0.985824	0.984474	0.986154	0.986873	0.98572	0.985592	0.985601	0.986633	0.986633	0.986239	0.985469	0.985709	0.985775	0.989599	0.989839	0.995128	0.99273	0.985228	0.985801	0.992531	0.986564	0.985317	0.986524	0.985335	0.988287	0.987103
TK-P4A	0.986291	0.986638	0.986178	0.985498	0.986689	0.986547	0.985656	0.985597	0.986803	0.986594	0.985118	0.98637	0.985742	0.985935	0.985812	0.986732	0.986353	0.986299	0.986313	0.986204	0.98598	0.986484	0.986455	0.985461	0.98532	0.985627	0.986965	0.985694	0.985844	0.98622	0.986938	0.986635	0.986284	0.986298	0.986691	0.985894	0.986154	0.987066	0.987287	0.986438	0.985413	0.985835	0.986444	0.98691	0.986506	0.986327	0.985505	0.987197	0.986502
UHGG_MGYG-HGUT-02388	0.985926	0.986202	0.986017	0.985182	0.987228	0.985926	0.985759	0.986326	0.992932	0.986807	0.985375	0.986112	0.985218	0.985537	0.985516	0.986873	0.987014	0.986088	0.986681	0.985568	0.987204	0.988179	0.986326	0.986283	0.985465	0.986794	0.987081	0.986235	0.985773	0.985804	0.986977	0.987917	0.987135	0.986319	0.986455	0.986479	0.993746	0.993836	0.992571	0.998179	0.98558	0.986539	0.9982	0.986279	0.986224	0.986435	0.98585	0.994232	0.988088
ZY-1	0.986904	0.986689	0.985978	0.985159	0.987319	0.986928	0.985396	0.985459	0.995577	0.986992	0.985023	0.987089	0.985135	0.985217	0.984788	0.98667	0.986347	0.985488	0.986013	0.986803	0.98635	0.987181	0.987206	0.986107	0.984952	0.986584	0.987113	0.985918	0.985249	0.986903	0.986888	0.987724	0.986615	0.987515	0.986326	0.986927	0.991916	0.994786	0.988323	0.992948	0.985261	0.986948	0.993145	0.985725	0.985013	0.986896	0.985098	0.994244	0.987294
FAM22280	0.984675	0.984943	0.984097	0.993324	0.985662	0.985117	0.987033	0.983903	0.984578	0.985091	0.993077	0.985353	0.993052	0.9958	0.995414	0.986927	0.985335	0.984479	0.984774	0.983967	0.984121	0.983349	0.985845	0.984673	0.993366	0.984792	0.986691	0.984052	0.995927	0.984571	0.985236	0.985035	0.985415	0.986369	0.984963	0.985911	0.983683	0.985484	0.98457	0.984595	0.985476	0.986072	0.984473	0.984347	0.984628	0.984958	0.993674	0.98478	0.985923
KMB_616	0.986554	0.987375	0.985637	0.991803	0.986357	0.988058	0.988899	0.985277	0.986069	0.986256	0.991701	0.988186	0.991678	0.99248	0.992266	0.988778	0.986463	0.985482	0.985993	0.986364	0.985631	0.985243	0.988025	0.985761	0.991963	0.986301	0.98769	0.984948	0.99231	0.986452	0.986313	0.986014	0.986651	0.988266	0.987467	0.988142	0.985457	0.986405	0.986461	0.985621	0.986701	0.988111	0.985722	0.985728	0.985078	0.987705	0.991857	0.986048	0.987606
LactoQK	0.986339	0.986543	0.986264	0.985451	0.98684	0.986283	0.985649	0.99185	0.9876	0.987423	0.985481	0.986298	0.985573	0.986139	0.985841	0.986706	0.990608	0.986739	0.990637	0.986356	0.986707	0.986937	0.986608	0.990927	0.985772	0.986489	0.988702	0.991984	0.98627	0.986324	0.990717	0.986992	0.990598	0.986566	0.987414	0.986346	0.986516	0.987508	0.987295	0.986989	0.986177	0.986417	0.987263	0.986769	0.986347	0.986914	0.985924	0.987568	0.986892
LC355	0.985572	0.986186	0.985533	0.985392	0.987028	0.986323	0.985002	0.985698	0.997769	0.986808	0.985296	0.986091	0.985507	0.985747	0.985274	0.986173	0.986501	0.984586	0.986245	0.985573	0.986358	0.987409	0.98677	0.986412	0.985261	0.986363	0.987467	0.986057	0.985916	0.985668	0.98704	0.988292	0.986391	0.986633	0.985276	0.986643	0.989101	0.998131	0.988866	0.993023	0.985222	0.986671	0.992903	0.986098	0.985176	0.986631	0.985538	0.995774	0.986609
MA2	0.985172	0.985697	0.985358	0.997932	0.98599	0.98569	0.988125	0.983744	0.985812	0.985804	0.9976	0.98549	0.99847	0.995727	0.99579	0.987399	0.985735	0.985059	0.985541	0.984974	0.985214	0.984977	0.986242	0.984903	0.99776	0.985741	0.987307	0.984111	0.995946	0.985083	0.985576	0.985471	0.985492	0.986693	0.985316	0.986989	0.984145	0.986157	0.985579	0.984944	0.986726	0.986993	0.984846	0.985207	0.985204	0.985356	0.997253	0.985534	0.986475
12A	0.986484	0.986434	0.985737	0.984869	0.986625	0.986011	0.985613	0.993341	0.986178	0.986614	0.984751	0.986802	0.984936	0.985704	0.985589	0.986482	0.98689	0.986539	0.986433	0.985906	0.985901	0.986274	0.986505	0.9925	0.984633	0.98554	0.986797	0.996417	0.98567	0.986458	0.987319	0.986634	0.986936	0.985959	0.986328	0.985836	0.986325	0.987307	0.98691	0.986466	0.98552	0.985881	0.986502	0.986058	0.986362	0.985992	0.98567	0.986872	0.986068
NSMJ15	0.986045	0.986126	0.985522	0.984006	0.986524	0.985834	0.984831	0.985668	0.986198	0.985819	0.983954	0.986145	0.98335	0.985023	0.984718	0.986767	0.985441	0.984937	0.985233	0.985602	0.985798	0.984815	0.986032	0.985751	0.984231	0.986032	0.986882	0.984689	0.985423	0.986047	0.986588	0.986177	0.986126	0.98569	0.985823	0.985533	0.985842	0.986421	0.986165	0.985963	0.985305	0.98563	0.985962	0.985389	0.985732	0.985683	0.984649	0.986443	0.986756
347-16	0.98574	0.98621	0.985715	0.98477	0.987099	0.985685	0.985218	0.985833	0.992784	0.986585	0.984854	0.985903	0.984982	0.985412	0.985186	0.986675	0.986925	0.986078	0.986688	0.985295	0.986157	0.98807	0.986198	0.985693	0.985092	0.986181	0.986696	0.985421	0.985528	0.985434	0.986939	0.987863	0.987023	0.986175	0.986069	0.986205	0.993459	0.993712	0.992	0.99992	0.985024	0.986273	0.99999	0.985875	0.986401	0.985718	0.985504	0.993363	0.987747
ATCC334	0.987357	0.987469	0.986529	0.985282	0.986783	0.99994	0.989837	0.985662	0.986284	0.986556	0.985401	0.991336	0.985055	0.985892	0.985636	0.992795	0.986571	0.986593	0.986479	0.986929	0.986158	0.985371	0.993212	0.986232	0.985186	0.990063	0.989839	0.985585	0.985995	0.987265	0.987154	0.986493	0.986817	0.988409	0.991478	0.988841	0.986394	0.986922	0.986239	0.985457	0.986378	0.988701	0.98571	0.985921	0.987921	0.989038	0.985856	0.986217	0.991656
AO356	0.999976	0.98656	0.995243	0.98481	0.986778	0.987362	0.985944	0.984655	0.98655	0.986536	0.985002	0.987399	0.984937	0.985499	0.985157	0.987328	0.987011	0.996194	0.986803	0.999911	0.985663	0.985826	0.987403	0.985957	0.985059	0.985866	0.986661	0.9854	0.985619	0.999989	0.986415	0.9863	0.987183	0.987503	0.989923	0.986839	0.985488	0.986125	0.986316	0.985443	0.985466	0.986868	0.985575	0.985675	0.986469	0.986623	0.985424	0.985822	0.986815
1001295B_180824_D1	0.985726	0.986085	0.985608	0.984763	0.987202	0.98557	0.985242	0.985849	0.992755	0.986699	0.984826	0.985933	0.984875	0.985065	0.984896	0.986615	0.986869	0.985798	0.986563	0.985376	0.986124	0.987775	0.986015	0.985772	0.98515	0.986078	0.986568	0.985299	0.985188	0.98543	0.986972	0.987812	0.987112	0.985921	0.986145	0.98618	0.993577	0.99371	0.992375	0.999911	0.985047	0.986251	0.99998	0.986004	0.986408	0.985943	0.98539	0.993635	0.987751
DSM5622	0.986651	0.987353	0.985786	0.986665	0.986637	0.988597	0.988535	0.985125	0.986492	0.985815	0.986194	0.991179	0.986404	0.986854	0.986765	0.991285	0.986536	0.985393	0.986254	0.986534	0.985627	0.985143	0.990421	0.985646	0.986819	0.988199	0.989283	0.985502	0.986678	0.986725	0.986789	0.985693	0.986104	0.998065	0.990052	0.999791	0.986211	0.986678	0.98669	0.9861	0.987827	0.999854	0.986212	0.985715	0.987163	0.989285	0.986758	0.986625	0.989141
NBRC15906	0.984293	0.984317	0.984189	0.984521	0.985098	0.984236	0.983039	0.983773	0.984098	0.984157	0.984191	0.984578	0.984177	0.985293	0.985225	0.98536	0.984817	0.984548	0.984266	0.983715	0.983728	0.983032	0.984456	0.984597	0.984142	0.984175	0.985498	0.983493	0.985543	0.984225	0.984916	0.984696	0.98473	0.984207	0.984033	0.983794	0.983806	0.985136	0.984024	0.984283	0.984155	0.983703	0.984218	0.983397	0.984571	0.984381	0.984661	0.983701	0.984767
cek-R2	0.986077	0.986209	0.985126	0.98478	0.987061	0.985805	0.985242	0.986115	0.994584	0.986267	0.984758	0.986393	0.98414	0.985634	0.985403	0.986619	0.986637	0.985984	0.986262	0.985722	0.985629	0.986436	0.985918	0.986354	0.985031	0.985488	0.986837	0.985897	0.985703	0.986003	0.986777	0.987347	0.986818	0.985943	0.986257	0.98582	0.992347	0.995562	0.99099	0.994682	0.985213	0.985902	0.994806	0.985945	0.985745	0.985951	0.98555	0.995062	0.987915
GCA_018378555.1_ASM1837855v1_genomic	0.987558	0.988332	0.986573	0.98647	0.987199	0.993642	0.989519	0.986419	0.986693	0.987169	0.986679	0.9924	0.986355	0.986693	0.986708	0.993485	0.987054	0.987041	0.986972	0.98755	0.986792	0.986513	0.999901	0.986476	0.986761	0.995609	0.990426	0.986803	0.986667	0.987551	0.987543	0.986404	0.987266	0.990946	0.992272	0.991019	0.987086	0.987242	0.986999	0.986559	0.987999	0.991035	0.986647	0.987073	0.988356	0.990944	0.986522	0.987214	0.991793
LC2W	0.999968	0.986802	0.995264	0.984808	0.986771	0.987371	0.985975	0.984767	0.98665	0.986624	0.985034	0.987416	0.984971	0.98552	0.985205	0.987344	0.98704	0.996959	0.986832	0.999927	0.985628	0.98598	0.987419	0.986035	0.985056	0.985871	0.986725	0.985692	0.985638	0.99993	0.986549	0.986312	0.987228	0.987568	0.990076	0.98694	0.986202	0.986212	0.986333	0.985436	0.985449	0.986971	0.985585	0.985758	0.986633	0.986596	0.985448	0.985846	0.986808
DTA72	0.986133	0.986487	0.985343	0.984873	0.99307	0.986432	0.985055	0.985075	0.986261	0.985726	0.984679	0.985731	0.9849	0.985471	0.985337	0.986135	0.986592	0.985555	0.986206	0.985761	0.985265	0.986287	0.985907	0.985084	0.984514	0.985203	0.986502	0.985565	0.985404	0.986038	0.986728	0.986215	0.986258	0.985927	0.985409	0.985291	0.98814	0.987019	0.987346	0.988497	0.985239	0.985346	0.988667	0.985636	0.986177	0.98549	0.985569	0.986363	0.986073
DSM20258	0.984289	0.984306	0.984188	0.98451	0.985068	0.984169	0.983174	0.983743	0.984016	0.98397	0.984254	0.98457	0.984355	0.985225	0.985154	0.985308	0.984753	0.984533	0.984275	0.983739	0.983724	0.983044	0.984392	0.984586	0.984087	0.984096	0.985365	0.983512	0.985493	0.984238	0.984982	0.984666	0.984672	0.98412	0.983987	0.983721	0.983702	0.98502	0.983868	0.98419	0.984079	0.983648	0.984062	0.983383	0.984614	0.984163	0.984622	0.983619	0.984715
RI-195	0.986115	0.986321	0.98578	0.985091	0.986632	0.986197	0.984702	0.985717	0.986336	0.986494	0.985154	0.986041	0.985141	0.985659	0.985293	0.98659	0.986047	0.98554	0.985442	0.985786	0.985713	0.985832	0.986293	0.985795	0.985113	0.985576	0.986679	0.985377	0.985752	0.986111	0.98677	0.986533	0.986348	0.985689	0.985819	0.985923	0.98582	0.986578	0.985935	0.986018	0.985019	0.985976	0.986018	0.986132	0.985857	0.985546	0.985963	0.986481	0.986007
MYD3	0.986553	0.986671	0.986152	0.98526	0.987466	0.986685	0.985333	0.986062	0.987383	0.997797	0.985337	0.986403	0.98535	0.985534	0.985066	0.986671	0.987313	0.985996	0.98731	0.986298	0.994434	0.986597	0.986779	0.98578	0.984825	0.989468	0.98738	0.986562	0.985707	0.986562	0.987273	0.9872	0.987384	0.98652	0.986552	0.98648	0.986	0.987545	0.988517	0.986293	0.985742	0.986533	0.986254	0.985929	0.986527	0.988126	0.98576	0.987005	0.985757
CRF28	0.98592	0.986277	0.985663	0.984674	0.988024	0.985838	0.985296	0.985893	0.988546	0.986357	0.984688	0.986008	0.984763	0.985471	0.98513	0.986638	0.987078	0.986057	0.986529	0.985537	0.985596	0.988915	0.986021	0.986158	0.984941	0.985511	0.986859	0.985692	0.985667	0.985891	0.987188	0.98629	0.987084	0.986013	0.985651	0.986178	0.990207	0.989897	0.994754	0.994245	0.985332	0.986154	0.994239	0.985961	0.986289	0.985708	0.985361	0.989014	0.987393
S-NB	0.986508	0.986511	0.985781	0.985313	0.986923	0.98632	0.98554	0.985982	0.99995	0.986867	0.985263	0.986523	0.985323	0.985664	0.985427	0.986933	0.987636	0.985925	0.987007	0.986303	0.986376	0.987244	0.986383	0.986408	0.985378	0.986165	0.987505	0.986177	0.985787	0.986652	0.987419	0.98826	0.987801	0.986445	0.985921	0.986627	0.990168	0.998136	0.989402	0.993071	0.985711	0.98656	0.99305	0.986198	0.986498	0.986965	0.985878	0.995569	0.987115
HDS-01	0.986221	0.987255	0.985233	0.985147	0.987272	0.98606	0.985588	0.9863	0.988874	0.987846	0.984862	0.986522	0.985076	0.985785	0.98546	0.98657	0.986777	0.985227	0.986268	0.985949	0.987442	0.987376	0.986303	0.986468	0.984925	0.986015	0.987387	0.986081	0.985984	0.98626	0.987446	0.986733	0.987261	0.986191	0.986128	0.986201	0.988856	0.989507	0.999263	0.992282	0.985212	0.986212	0.99254	0.98628	0.986134	0.987067	0.985816	0.989457	0.987332
Lbs2	0.986554	0.98656	0.985784	0.985949	0.987092	0.986647	0.985833	0.985942	0.989728	0.986997	0.985321	0.986342	0.985825	0.985874	0.985754	0.986991	0.987426	0.986178	0.987251	0.986543	0.986337	0.987586	0.986604	0.985733	0.985845	0.986229	0.986891	0.985761	0.985947	0.986418	0.987267	0.98727	0.987473	0.986464	0.986453	0.986322	0.988261	0.99034	0.988439	0.989301	0.985925	0.986428	0.989365	0.995589	0.986299	0.987214	0.985935	0.989573	0.987018
IBB3423	0.986916	0.986208	0.985673	0.98574	0.986579	0.986471	0.985443	0.985853	0.987776	0.987178	0.985697	0.986325	0.985479	0.986321	0.9859	0.986242	0.997395	0.985917	0.996978	0.986971	0.986223	0.98653	0.986908	0.987163	0.986202	0.986132	0.99146	0.986572	0.986484	0.987041	0.996969	0.986883	0.997586	0.986244	0.986609	0.986486	0.986218	0.986674	0.986569	0.986586	0.985013	0.986487	0.986803	0.986865	0.98548	0.990016	0.985754	0.986928	0.986634
1001095IJ_161003_H4	0.999953	0.986241	0.994961	0.984364	0.986248	0.986925	0.986013	0.984501	0.9862	0.986083	0.984542	0.98746	0.984521	0.985347	0.984979	0.987275	0.986877	0.995947	0.986551	0.999943	0.985199	0.985386	0.986858	0.985959	0.984526	0.985353	0.98659	0.984855	0.985337	0.999953	0.986439	0.986203	0.987129	0.987064	0.989588	0.986689	0.985459	0.98604	0.985976	0.985117	0.98491	0.986679	0.985258	0.985178	0.986417	0.986327	0.98535	0.985662	0.986662
1316.rep1_LPAR	0.987037	0.987605	0.985978	0.985835	0.987207	0.991662	0.988531	0.985725	0.987152	0.986277	0.986192	0.993614	0.985822	0.985903	0.985949	0.994693	0.986207	0.985381	0.98605	0.986678	0.985673	0.98594	0.9914	0.986145	0.986394	0.989022	0.990053	0.985733	0.986273	0.986925	0.987468	0.986446	0.986812	0.989242	0.993848	0.989275	0.986671	0.987161	0.987159	0.98772	0.986695	0.989239	0.987726	0.986067	0.987712	0.991308	0.986326	0.987089	0.999908
NFFJ04	0.986114	0.993699	0.985949	0.98477	0.986963	0.98635	0.985311	0.98536	0.986416	0.985879	0.984413	0.986114	0.984804	0.985589	0.985	0.986824	0.986274	0.98498	0.98612	0.985936	0.985629	0.985983	0.986305	0.985305	0.984618	0.985827	0.986391	0.985092	0.985827	0.986228	0.986167	0.986912	0.986341	0.986467	0.985839	0.986571	0.984798	0.98697	0.9865	0.985884	0.985371	0.98661	0.985984	0.985823	0.98602	0.985948	0.985487	0.986767	0.986709
s-16	0.986834	0.987422	0.985858	0.986759	0.986705	0.988674	0.988637	0.985132	0.986616	0.985907	0.986309	0.991205	0.986479	0.986976	0.986903	0.991342	0.986558	0.985509	0.986233	0.986657	0.985797	0.985285	0.990517	0.985746	0.986908	0.988268	0.989306	0.985467	0.986781	0.986846	0.986809	0.985687	0.986198	0.998076	0.990208	0.999901	0.986363	0.986748	0.986766	0.986248	0.987876	0.999929	0.986293	0.985818	0.987181	0.989344	0.986888	0.986559	0.9892
LMGS-29188	0.986842	0.986108	0.985153	0.985139	0.987031	0.986443	0.985519	0.986094	0.987192	0.987255	0.985162	0.986086	0.985138	0.985651	0.98549	0.986248	0.999014	0.985385	0.999765	0.986657	0.986422	0.986459	0.986439	0.987299	0.985447	0.986261	0.991577	0.985844	0.985868	0.986872	0.997408	0.987069	0.998021	0.98615	0.985842	0.986303	0.986242	0.986949	0.986349	0.986366	0.984612	0.986448	0.986559	0.986661	0.986276	0.989566	0.985937	0.986901	0.986012
525_LPAR	0.986488	0.986598	0.985779	0.98536	0.986499	0.986749	0.985809	0.985645	0.995496	0.986582	0.985084	0.986597	0.985211	0.98567	0.985376	0.987068	0.988305	0.985614	0.987537	0.98621	0.986185	0.986751	0.986545	0.986061	0.985297	0.986137	0.988107	0.985728	0.985787	0.98656	0.987992	0.988175	0.988388	0.98685	0.986339	0.986809	0.990458	0.996437	0.98811	0.991596	0.985597	0.986752	0.99159	0.985937	0.986056	0.987221	0.985712	0.993405	0.987113
FAM18110	0.986114	0.986857	0.98567	0.985314	0.986783	0.992983	0.987129	0.985004	0.986309	0.98603	0.985266	0.992675	0.985027	0.985185	0.985082	0.994926	0.9857	0.984494	0.985578	0.985874	0.984986	0.984698	0.992454	0.985688	0.984547	0.989595	0.98915	0.98524	0.985414	0.985989	0.986633	0.986073	0.986101	0.989344	0.992746	0.989307	0.98572	0.986038	0.985375	0.985704	0.986788	0.989296	0.985732	0.985641	0.988069	0.990922	0.985472	0.985719	0.993518
FAM18129	0.987636	0.987823	0.986292	0.986447	0.986543	0.988173	0.988336	0.985352	0.986182	0.986165	0.986439	0.99177	0.985933	0.987238	0.987097	0.990992	0.986505	0.986862	0.986056	0.987313	0.985645	0.984993	0.990151	0.985774	0.98686	0.987759	0.988848	0.985124	0.987124	0.987576	0.986613	0.986016	0.986815	0.996552	0.989464	0.996131	0.987048	0.987071	0.986388	0.985767	0.98768	0.996181	0.985819	0.985667	0.987481	0.987963	0.987125	0.985866	0.988787
KL1-Liu	0.98761	0.987614	0.986616	0.986835	0.986261	0.988377	0.989031	0.985623	0.986335	0.986301	0.986819	0.991972	0.986568	0.987198	0.987119	0.991214	0.986481	0.986772	0.986037	0.987248	0.985819	0.985575	0.990634	0.986342	0.986841	0.988095	0.989469	0.98594	0.987058	0.98761	0.987136	0.986239	0.986646	0.999899	0.99032	0.997993	0.986821	0.986861	0.986442	0.985974	0.987859	0.997986	0.986228	0.986106	0.987474	0.989165	0.986822	0.986345	0.989151
FAM8140	0.985988	0.986586	0.98585	0.985795	0.987037	0.98668	0.985759	0.985917	0.997988	0.987364	0.985612	0.986439	0.985954	0.985937	0.985791	0.986795	0.987535	0.985894	0.987191	0.985961	0.986772	0.987683	0.986834	0.986972	0.985825	0.986418	0.987307	0.986326	0.985908	0.985978	0.987377	0.98839	0.98774	0.986545	0.986757	0.986923	0.990122	0.999387	0.989919	0.993466	0.985512	0.986904	0.993421	0.986606	0.986688	0.987072	0.985882	0.996468	0.987657
TK1501	0.986208	0.986774	0.985721	0.985095	0.98688	0.98657	0.985955	0.992842	0.989733	0.987271	0.985582	0.986516	0.985861	0.985451	0.985436	0.985869	0.986241	0.985331	0.986228	0.986169	0.986546	0.98848	0.986612	0.991268	0.985621	0.986071	0.986977	0.996148	0.985438	0.986243	0.987417	0.987777	0.986682	0.986659	0.986028	0.98641	0.988768	0.990003	0.98803	0.989771	0.985172	0.986312	0.989937	0.986931	0.98588	0.986575	0.985911	0.990018	0.985758
Lpp120	0.987007	0.988454	0.98633	0.985251	0.987554	0.993174	0.987823	0.985652	0.986657	0.986885	0.98522	0.994085	0.984726	0.985886	0.985431	0.99647	0.986178	0.985368	0.985854	0.986914	0.986373	0.985538	0.993906	0.985927	0.985494	0.991312	0.990382	0.98594	0.985795	0.986922	0.987204	0.986462	0.986721	0.990553	0.994371	0.990402	0.986577	0.986506	0.986363	0.986079	0.987558	0.990414	0.986089	0.986068	0.988176	0.991693	0.985648	0.986317	0.994589
Lpp189	0.996574	0.986068	0.996505	0.985029	0.987277	0.98699	0.985681	0.985672	0.987241	0.987023	0.985144	0.986773	0.985097	0.985434	0.985043	0.987038	0.986745	0.996261	0.986413	0.996562	0.98599	0.986056	0.98695	0.986051	0.985226	0.98618	0.986942	0.98585	0.985485	0.996561	0.986652	0.98697	0.986804	0.987066	0.989578	0.98671	0.985212	0.986421	0.986306	0.985674	0.9858	0.986702	0.985796	0.986321	0.986786	0.986265	0.985596	0.986487	0.986585
Lpl14	0.986259	0.993008	0.985516	0.985054	0.987554	0.986448	0.985317	0.986139	0.988608	0.986192	0.985023	0.986381	0.985186	0.985784	0.985461	0.986732	0.986348	0.986188	0.985765	0.98596	0.985613	0.986712	0.986011	0.986154	0.985172	0.985569	0.986624	0.98585	0.985855	0.986283	0.986651	0.98778	0.986602	0.986396	0.986328	0.986267	0.988799	0.9894	0.987364	0.988474	0.985027	0.986324	0.98865	0.986051	0.98616	0.986209	0.985879	0.988855	0.987034
HD1.7	0.986336	0.987286	0.985268	0.985182	0.987243	0.986049	0.985578	0.986299	0.988887	0.987842	0.984902	0.986513	0.98511	0.985825	0.98549	0.98656	0.986801	0.98523	0.986273	0.986024	0.987431	0.987363	0.986304	0.986495	0.984959	0.986005	0.987375	0.986044	0.986006	0.986362	0.987468	0.986761	0.98728	0.986209	0.986119	0.986222	0.988864	0.989504	0.99928	0.992241	0.985205	0.986233	0.992528	0.986297	0.986139	0.987056	0.985851	0.989472	0.987337
2306	0.985637	0.985814	0.985343	0.985227	0.986598	0.986105	0.985399	0.985277	0.997473	0.98637	0.984872	0.986195	0.985161	0.985738	0.985316	0.986805	0.986898	0.985143	0.986219	0.985192	0.985915	0.986586	0.986516	0.98601	0.985284	0.986078	0.987318	0.985741	0.985825	0.985605	0.986861	0.988194	0.986936	0.986319	0.98609	0.986201	0.989347	0.999431	0.988919	0.992757	0.985347	0.986231	0.992837	0.9853	0.986034	0.986321	0.985717	0.995441	0.987468
M36	0.985482	0.985457	0.985633	0.984262	0.986719	0.985909	0.984423	0.985221	0.996915	0.986126	0.98408	0.985995	0.984541	0.985441	0.984629	0.986808	0.986937	0.984925	0.986359	0.985154	0.985614	0.986616	0.986501	0.985805	0.984278	0.986043	0.98756	0.985678	0.985538	0.98551	0.986749	0.98812	0.986559	0.98622	0.985707	0.986495	0.989272	0.998307	0.989286	0.993254	0.985538	0.986406	0.993152	0.985626	0.985497	0.986176	0.985336	0.994016	0.987499
Lpl7v.1	0.986019	0.992687	0.985432	0.984928	0.987419	0.986376	0.98499	0.985915	0.98834	0.986044	0.984871	0.986175	0.984953	0.985749	0.985353	0.986786	0.986166	0.985758	0.985618	0.985659	0.985379	0.986479	0.986118	0.985869	0.985075	0.985472	0.986598	0.985622	0.98585	0.985965	0.986257	0.987638	0.986471	0.986311	0.986045	0.986134	0.988515	0.989344	0.986895	0.988206	0.984936	0.986174	0.988237	0.985841	0.986034	0.985947	0.985644	0.98855	0.986846
RI-194	0.986072	0.986163	0.985575	0.98494	0.986745	0.986105	0.984584	0.985626	0.986227	0.986431	0.9851	0.986058	0.985017	0.985603	0.985238	0.986595	0.986021	0.985562	0.985445	0.985729	0.985695	0.985688	0.986206	0.985647	0.985072	0.985554	0.986679	0.985294	0.985691	0.986043	0.986707	0.986454	0.98635	0.985665	0.985822	0.985797	0.985848	0.986619	0.986002	0.985988	0.985034	0.985874	0.985977	0.986049	0.985909	0.985563	0.985832	0.986358	0.986028
BIOML-A3	0.987484	0.987871	0.986121	0.985809	0.986829	0.993148	0.989237	0.985578	0.986178	0.986438	0.986205	0.991963	0.985748	0.986411	0.986408	0.993436	0.986699	0.98629	0.986363	0.986992	0.986261	0.985915	0.999807	0.98584	0.986173	0.995029	0.990301	0.985975	0.986358	0.987484	0.987358	0.985943	0.986738	0.990739	0.99176	0.990545	0.986977	0.987055	0.986374	0.985682	0.987643	0.990617	0.985937	0.986539	0.988043	0.990219	0.986371	0.986784	0.991365
Lpp226	0.996471	0.986074	0.996412	0.984859	0.986969	0.986641	0.985388	0.98533	0.987117	0.986547	0.985033	0.986635	0.985105	0.985421	0.985211	0.986579	0.986547	0.996794	0.986355	0.996461	0.985357	0.985302	0.98657	0.985501	0.984859	0.985278	0.986782	0.986093	0.985487	0.996492	0.986466	0.986301	0.986395	0.986944	0.98934	0.986235	0.985639	0.986537	0.98632	0.985623	0.987297	0.986174	0.98596	0.985658	0.986681	0.985686	0.985477	0.985767	0.986051
FAM10859	0.986835	0.986213	0.986722	0.985938	0.987327	0.986979	0.986173	0.986083	0.987462	0.987705	0.986177	0.98679	0.986367	0.986546	0.986373	0.987159	0.998624	0.986056	0.998153	0.986981	0.986774	0.986927	0.987053	0.987219	0.986624	0.986541	0.991722	0.986509	0.986665	0.986967	0.997401	0.987245	0.99839	0.986961	0.987269	0.986581	0.985545	0.987616	0.987641	0.987131	0.986074	0.986671	0.987278	0.987059	0.986971	0.990399	0.986409	0.987364	0.987337
UBLPC-35	0.98584	0.986979	0.986096	0.984662	0.987264	0.986057	0.985507	0.985872	0.993361	0.986822	0.984978	0.986179	0.984801	0.985338	0.984913	0.986981	0.98743	0.985541	0.986947	0.985375	0.98781	0.988469	0.986369	0.985795	0.985112	0.987437	0.987571	0.985414	0.985605	0.985792	0.987331	0.988743	0.98731	0.986045	0.985893	0.986623	0.992409	0.994792	0.991637	0.997612	0.985487	0.986643	0.997501	0.986073	0.986464	0.986161	0.985627	0.995353	0.988235
DmW_181	0.984754	0.98502	0.984614	0.983673	0.98584	0.985181	0.984279	0.99173	0.985199	0.984895	0.983899	0.986124	0.983455	0.985443	0.984912	0.9861	0.985601	0.983844	0.98508	0.984443	0.985272	0.984727	0.985733	0.995527	0.984056	0.985414	0.986382	0.992055	0.985689	0.984727	0.985524	0.98617	0.985602	0.985717	0.984257	0.984988	0.984662	0.985658	0.985255	0.985252	0.985822	0.984936	0.985383	0.985062	0.984106	0.985509	0.984978	0.986169	0.985269
Lpc10	0.985455	0.985673	0.985555	0.984057	0.986296	0.985351	0.984554	0.994144	0.986259	0.985924	0.984011	0.986068	0.983811	0.985277	0.984813	0.986077	0.986379	0.985849	0.985777	0.985016	0.985174	0.985024	0.986001	0.99216	0.98423	0.985149	0.986721	0.998119	0.985502	0.985473	0.986707	0.986183	0.986426	0.985851	0.985788	0.985211	0.985382	0.986763	0.986073	0.9856	0.985463	0.985359	0.985593	0.985695	0.98561	0.985499	0.985117	0.986012	0.985594
FAM19404	0.987454	0.98815	0.985394	0.986341	0.986717	0.993594	0.989348	0.985741	0.986627	0.986997	0.986506	0.992161	0.985898	0.986631	0.986547	0.992507	0.986003	0.986302	0.985934	0.987327	0.986608	0.986162	0.999004	0.986155	0.986657	0.994845	0.99027	0.986394	0.986565	0.987474	0.98744	0.98614	0.986309	0.990496	0.991381	0.990588	0.986917	0.986409	0.98599	0.986277	0.986714	0.990652	0.986587	0.986655	0.98753	0.990394	0.986235	0.987114	0.990846
FAM18172	0.986591	0.987337	0.985408	0.98544	0.986277	0.991773	0.988486	0.984422	0.985514	0.985823	0.985183	0.994427	0.984982	0.986375	0.986105	0.99741	0.985423	0.984722	0.984876	0.986095	0.9851	0.984117	0.99246	0.985353	0.984982	0.989727	0.990489	0.984934	0.986662	0.986427	0.986536	0.985332	0.985595	0.990248	0.994105	0.990373	0.985928	0.986079	0.985469	0.985299	0.987117	0.990411	0.98525	0.985132	0.987724	0.991217	0.986141	0.985079	0.995551
LPC37	0.986607	0.986487	0.985777	0.98523	0.987034	0.986287	0.985555	0.986167	0.999855	0.986883	0.985262	0.986501	0.985325	0.985639	0.985418	0.986896	0.987706	0.986028	0.98704	0.986338	0.986381	0.987194	0.986373	0.986495	0.985371	0.986013	0.987473	0.986327	0.985726	0.986664	0.987403	0.98825	0.987822	0.986303	0.98595	0.986619	0.990136	0.998112	0.98968	0.993038	0.985758	0.986609	0.993	0.986217	0.986365	0.986981	0.985842	0.995415	0.987082
CNCMI-2877	0.985893	0.987237	0.985997	0.985156	0.987927	0.98627	0.98576	0.986172	0.989579	0.988976	0.985396	0.986767	0.985511	0.986119	0.985862	0.987083	0.987638	0.986189	0.987458	0.985832	0.988692	0.988061	0.986478	0.986695	0.985285	0.987351	0.986766	0.986216	0.986343	0.985882	0.987374	0.987855	0.987307	0.986415	0.986625	0.986338	0.991615	0.99032	0.989881	0.993046	0.985847	0.986295	0.993124	0.986597	0.986342	0.987664	0.98593	0.989732	0.987107
FAM6410	0.98546	0.985741	0.986183	0.985251	0.987194	0.98625	0.984914	0.985666	0.996477	0.98648	0.984908	0.985923	0.984992	0.98567	0.985168	0.986969	0.987063	0.98503	0.98653	0.985425	0.985903	0.987417	0.986952	0.986111	0.985948	0.986418	0.987389	0.985776	0.985876	0.985454	0.986727	0.988214	0.986697	0.986441	0.986524	0.986411	0.989691	0.996654	0.989475	0.993369	0.985963	0.986482	0.993345	0.985782	0.985978	0.986329	0.98558	0.996508	0.987671
ABK	0.985311	0.985749	0.985024	0.998073	0.986297	0.985881	0.988373	0.983741	0.985876	0.985026	0.997758	0.985841	0.998299	0.995618	0.995634	0.987474	0.986086	0.983898	0.98562	0.984942	0.984975	0.984604	0.986126	0.98467	0.998024	0.985281	0.987502	0.984572	0.995783	0.985222	0.986126	0.985397	0.986003	0.987026	0.985118	0.986537	0.983789	0.986259	0.985457	0.985308	0.986476	0.986593	0.98538	0.985634	0.985089	0.985819	0.997504	0.985727	0.986506
1316.rep2_LPAR	0.987178	0.987723	0.986097	0.985932	0.987279	0.99174	0.988679	0.985851	0.987257	0.986403	0.986267	0.993727	0.985887	0.986036	0.986057	0.994764	0.9863	0.985502	0.986105	0.986779	0.985773	0.985992	0.991501	0.986216	0.986482	0.989029	0.990123	0.985892	0.986273	0.986981	0.987573	0.986568	0.986917	0.989285	0.993933	0.989358	0.986725	0.987267	0.987366	0.987806	0.986915	0.989319	0.987859	0.986148	0.987843	0.991462	0.986411	0.987238	0.999911
Lpp223	0.999906	0.986234	0.994848	0.984478	0.986332	0.986957	0.986005	0.984626	0.9863	0.98619	0.98461	0.987415	0.984583	0.985466	0.985138	0.987358	0.986903	0.996116	0.986658	0.999895	0.98514	0.985363	0.986848	0.985915	0.984604	0.985322	0.986627	0.984814	0.985478	0.999902	0.986416	0.98616	0.987129	0.987114	0.989635	0.986708	0.985456	0.986119	0.985938	0.985316	0.984961	0.986694	0.985511	0.985168	0.986481	0.986394	0.985415	0.985708	0.986638
D10-4	0.987037	0.987614	0.986063	0.985872	0.987249	0.991681	0.988581	0.985781	0.987106	0.986389	0.986191	0.993589	0.98583	0.986001	0.985999	0.994727	0.986217	0.985358	0.986039	0.986665	0.985821	0.985983	0.991415	0.986175	0.986428	0.989047	0.990012	0.9858	0.986251	0.986902	0.987643	0.986395	0.986901	0.989227	0.993919	0.989266	0.986638	0.987216	0.987281	0.987702	0.986834	0.989246	0.987799	0.986092	0.987721	0.991403	0.986389	0.98714	0.999957
IJH-SONE68	0.986313	0.986703	0.986016	0.985435	0.987517	0.986342	0.985046	0.986016	0.992729	0.986936	0.985568	0.985603	0.985391	0.985405	0.985117	0.986625	0.987117	0.986109	0.986799	0.986198	0.986502	0.987478	0.986325	0.986298	0.985218	0.986594	0.987291	0.986365	0.985622	0.986207	0.987193	0.987533	0.987407	0.986872	0.986526	0.986503	0.993436	0.993757	0.992593	0.997008	0.985711	0.986565	0.997132	0.986216	0.986062	0.986568	0.985706	0.993665	0.98747
Lc1542	0.987326	0.988418	0.985789	0.984876	0.987353	0.98749	0.986461	0.991449	0.987832	0.987174	0.985216	0.987307	0.985487	0.98588	0.985608	0.986796	0.986337	0.986188	0.986194	0.987025	0.986508	0.988524	0.987228	0.990373	0.985204	0.986292	0.986962	0.993624	0.985762	0.98728	0.987411	0.987058	0.986254	0.987352	0.986798	0.987406	0.988401	0.987625	0.986916	0.987664	0.98501	0.987399	0.987749	0.986448	0.985473	0.987214	0.985751	0.988353	0.987023
Lpp43	0.985712	0.986091	0.985556	0.984593	0.987148	0.985619	0.985143	0.985648	0.992591	0.986457	0.984795	0.986119	0.984779	0.985093	0.984816	0.986664	0.986851	0.98592	0.986585	0.985296	0.986083	0.987848	0.986099	0.985698	0.984959	0.98604	0.986537	0.985386	0.985201	0.985439	0.986911	0.987782	0.986949	0.986033	0.985981	0.986175	0.993516	0.993508	0.99229	0.999843	0.985102	0.986247	0.999919	0.98587	0.986185	0.98593	0.985395	0.993302	0.987727
FAM22279	0.986497	0.987384	0.985841	0.984798	0.986375	0.993202	0.987436	0.984901	0.985819	0.985502	0.984839	0.99371	0.98474	0.985253	0.984789	0.995332	0.986462	0.985118	0.98577	0.986096	0.984911	0.984308	0.992607	0.985946	0.984652	0.989352	0.989562	0.984746	0.985376	0.986397	0.986993	0.986089	0.986418	0.990036	0.993277	0.990278	0.985831	0.986481	0.985763	0.985216	0.987077	0.990139	0.985175	0.985265	0.98776	0.990929	0.985234	0.985679	0.993997
FAM18108	0.986047	0.986277	0.985533	0.985716	0.986717	0.986217	0.985237	0.985468	0.99572	0.986606	0.985469	0.987257	0.98557	0.985857	0.985682	0.986711	0.989204	0.985601	0.988569	0.985585	0.986127	0.986752	0.986188	0.986291	0.985491	0.986044	0.988619	0.9852	0.98597	0.985972	0.989097	0.987972	0.989517	0.986328	0.98678	0.986297	0.990237	0.996572	0.988251	0.991417	0.985714	0.986324	0.991311	0.985824	0.986275	0.986677	0.985789	0.993455	0.987798
INF10	0.985079	0.985609	0.984549	0.998176	0.985657	0.985086	0.987408	0.984194	0.985332	0.985402	0.99812	0.985396	0.999973	0.995439	0.995366	0.987133	0.985492	0.984567	0.984854	0.984463	0.98473	0.984039	0.985681	0.984604	0.99771	0.984972	0.987117	0.983792	0.995536	0.984979	0.985727	0.985224	0.985753	0.986476	0.984959	0.98641	0.984508	0.986031	0.984843	0.984674	0.986406	0.986385	0.984899	0.985002	0.984781	0.985185	0.997431	0.985173	0.985678
BL23	0.999909	0.986705	0.994838	0.984624	0.98641	0.98697	0.986165	0.98496	0.986518	0.986535	0.984645	0.987443	0.984661	0.98536	0.985134	0.987291	0.986982	0.99703	0.986668	0.99988	0.985442	0.985739	0.986892	0.986142	0.984666	0.985519	0.986821	0.985265	0.985483	0.999904	0.986662	0.986272	0.98729	0.987224	0.990005	0.986824	0.98659	0.986259	0.986185	0.985302	0.9851	0.986846	0.985429	0.985395	0.986765	0.986671	0.985448	0.985777	0.986622
LC-Ikematsu	0.985963	0.987003	0.98578	0.984673	0.987943	0.985873	0.985311	0.985389	0.988894	0.985649	0.984779	0.986031	0.984646	0.98527	0.985139	0.986689	0.986878	0.985439	0.986422	0.98541	0.985885	0.988684	0.985741	0.985483	0.984564	0.985657	0.986875	0.985377	0.985543	0.985862	0.987205	0.986399	0.986613	0.986063	0.986135	0.985724	0.990553	0.99015	0.995013	0.993992	0.985338	0.985918	0.994145	0.986148	0.986028	0.985914	0.985407	0.989379	0.987752
Lp02	0.985785	0.986496	0.985824	0.985166	0.987718	0.986044	0.985033	0.985653	0.992347	0.986736	0.985297	0.985676	0.985412	0.985291	0.985125	0.986512	0.987166	0.985974	0.987007	0.985718	0.986544	0.987722	0.985986	0.985886	0.985334	0.986455	0.986863	0.985954	0.985523	0.985759	0.986738	0.987463	0.987177	0.986641	0.986025	0.98624	0.993394	0.993146	0.992422	0.996669	0.985523	0.986366	0.996752	0.986098	0.985929	0.986375	0.985484	0.993236	0.987181
CNCMI-4649	0.985295	0.985512	0.985483	0.984308	0.986568	0.985504	0.98461	0.985092	0.989884	0.985899	0.983764	0.985331	0.984275	0.98507	0.984525	0.985987	0.986547	0.985639	0.985955	0.985034	0.988638	0.986287	0.985492	0.984749	0.983919	0.987989	0.986318	0.985487	0.985204	0.985281	0.985894	0.986781	0.985957	0.985618	0.985028	0.98566	0.989625	0.991171	0.989429	0.993286	0.985147	0.985713	0.993	0.986046	0.985307	0.985573	0.984764	0.990142	0.986695
FAM18113	0.985116	0.985197	0.984565	0.996658	0.985543	0.985493	0.986678	0.983849	0.985076	0.985256	0.995357	0.985211	0.996578	0.994628	0.99414	0.987112	0.985729	0.984661	0.985046	0.984662	0.984382	0.983908	0.985366	0.984984	0.995352	0.984661	0.987321	0.98417	0.994918	0.985058	0.986045	0.98541	0.985603	0.986483	0.985057	0.986594	0.983778	0.985979	0.984928	0.984683	0.98589	0.986593	0.98445	0.984653	0.984652	0.985223	0.99595	0.985105	0.985963
JS1	0.989281	0.986767	0.987825	0.986429	0.986614	0.987362	0.988137	0.985466	0.986316	0.986511	0.98645	0.990785	0.986789	0.986775	0.986674	0.989745	0.986458	0.988562	0.985921	0.988862	0.985426	0.985338	0.989289	0.985897	0.986517	0.987122	0.989245	0.985697	0.986705	0.989278	0.987241	0.986159	0.986672	0.996568	0.989908	0.996108	0.985837	0.986596	0.986263	0.985777	0.986727	0.996093	0.985964	0.985701	0.987693	0.987987	0.98686	0.986394	0.988446
KMB_623	0.985364	0.986241	0.985237	0.996843	0.986129	0.98567	0.988177	0.984155	0.985986	0.985804	0.996903	0.985542	0.996939	0.995075	0.994578	0.987419	0.985926	0.985014	0.98556	0.985189	0.984887	0.98498	0.986297	0.984786	0.99683	0.985597	0.987357	0.984987	0.995245	0.985307	0.985864	0.985569	0.985997	0.986743	0.985608	0.986852	0.984121	0.986055	0.985526	0.985249	0.986455	0.986907	0.985147	0.985004	0.985066	0.9855	0.999082	0.985785	0.986347
UW4	0.98497	0.985632	0.984725	0.997846	0.986003	0.985329	0.988571	0.984111	0.98511	0.985122	0.997528	0.985855	0.998258	0.996041	0.995869	0.987406	0.985884	0.985219	0.985353	0.984467	0.985232	0.984445	0.985966	0.984852	0.998041	0.985202	0.987209	0.984556	0.996126	0.984886	0.985668	0.985694	0.986072	0.986227	0.984655	0.986562	0.984601	0.985765	0.985647	0.985278	0.98645	0.986564	0.98526	0.985665	0.985024	0.98534	0.997616	0.985766	0.986458
N53	0.986279	0.992421	0.985632	0.984905	0.986965	0.986847	0.98565	0.988509	0.986285	0.986728	0.984857	0.986723	0.985027	0.985965	0.985787	0.987415	0.987851	0.98619	0.987728	0.986013	0.985678	0.987012	0.987025	0.987757	0.985201	0.985729	0.9879	0.988897	0.986113	0.986248	0.987813	0.986514	0.987871	0.98662	0.986745	0.986661	0.987184	0.98733	0.986489	0.986847	0.985102	0.986671	0.98714	0.986158	0.986664	0.986207	0.985604	0.986232	0.986879
Lpp48	0.986788	0.986444	0.986374	0.985515	0.986899	0.986399	0.985553	0.985982	0.986732	0.996938	0.985369	0.986382	0.984863	0.986133	0.985794	0.986613	0.987367	0.986802	0.987378	0.986579	0.993807	0.986583	0.986159	0.986131	0.985686	0.989509	0.987017	0.986303	0.986292	0.986861	0.987508	0.987061	0.987567	0.98583	0.986349	0.986336	0.986257	0.987335	0.988556	0.986589	0.985694	0.98635	0.986745	0.986353	0.986543	0.987794	0.985757	0.986998	0.986002
TMW1.1434	0.986497	0.986071	0.986503	0.985602	0.987349	0.986702	0.985471	0.985794	0.987698	0.987344	0.985755	0.986352	0.985888	0.986267	0.985734	0.987112	0.997815	0.986296	0.997326	0.986677	0.98652	0.986833	0.986686	0.986733	0.986107	0.986609	0.991901	0.986771	0.986528	0.986668	0.99691	0.986954	0.997652	0.986883	0.98672	0.986995	0.985916	0.988042	0.987427	0.986813	0.986331	0.986968	0.986947	0.986793	0.986558	0.989887	0.986135	0.987068	0.986703
FAM7821	0.985792	0.986369	0.985701	0.984365	0.988049	0.985984	0.985179	0.985667	0.988519	0.986368	0.984767	0.986298	0.98458	0.98544	0.985101	0.986805	0.987143	0.985246	0.986639	0.985394	0.985955	0.988407	0.986202	0.986032	0.984723	0.985898	0.987015	0.98556	0.985658	0.985737	0.987037	0.986474	0.987088	0.986172	0.985645	0.986277	0.989594	0.989832	0.994741	0.99465	0.985452	0.986422	0.99471	0.986009	0.985998	0.986073	0.985249	0.989285	0.987855
Lpp122	0.986187	0.98721	0.985441	0.986426	0.986822	0.988174	0.988029	0.98474	0.986033	0.985824	0.986182	0.991274	0.986685	0.98693	0.986317	0.990063	0.985703	0.985859	0.985211	0.986121	0.985544	0.98473	0.990416	0.985628	0.986362	0.988352	0.988932	0.985482	0.987046	0.986144	0.986273	0.985956	0.98508	0.998748	0.987972	0.998394	0.985039	0.985219	0.985294	0.98564	0.987399	0.998408	0.98571	0.985316	0.986048	0.988737	0.98661	0.985638	0.987513
FAM18126	0.986282	0.985646	0.987154	0.985711	0.986268	0.986556	0.986301	0.98432	0.985193	0.985008	0.985373	0.989747	0.985802	0.986664	0.985991	0.989834	0.985169	0.985798	0.984854	0.985929	0.984946	0.984214	0.988823	0.985317	0.986244	0.987431	0.988659	0.985348	0.986737	0.986249	0.985501	0.985922	0.985426	0.996296	0.987108	0.995546	0.984666	0.985615	0.985435	0.985227	0.98699	0.995537	0.985403	0.985144	0.986813	0.986144	0.986461	0.985236	0.98784
Lpp37	0.999756	0.986647	0.994772	0.98461	0.986387	0.986991	0.986238	0.985059	0.986581	0.986521	0.984622	0.987476	0.984657	0.985343	0.985109	0.987385	0.986953	0.996941	0.986679	0.999766	0.985265	0.98569	0.986931	0.986159	0.984645	0.985339	0.986696	0.985252	0.985412	0.999758	0.986674	0.986166	0.987247	0.987227	0.989925	0.986883	0.986512	0.986234	0.986108	0.985271	0.984967	0.986841	0.985488	0.985354	0.986809	0.986709	0.985435	0.985842	0.986659
Lpp46	0.985467	0.985832	0.985288	0.9844	0.985845	0.985664	0.984941	0.992026	0.98645	0.986108	0.984598	0.986665	0.984613	0.985718	0.98546	0.986678	0.986507	0.985733	0.986379	0.98512	0.985794	0.986241	0.98572	0.995875	0.984759	0.985508	0.986446	0.992597	0.985799	0.985457	0.986794	0.986302	0.986646	0.985867	0.986066	0.98606	0.985597	0.98684	0.986501	0.985828	0.985837	0.986016	0.98602	0.986081	0.985685	0.986273	0.98543	0.986634	0.986337
FAM18123	0.986236	0.987114	0.98568	0.984731	0.986467	0.994045	0.987281	0.984983	0.986132	0.986015	0.9846	0.993925	0.984057	0.98546	0.985095	0.995648	0.985708	0.98569	0.985275	0.985703	0.98491	0.984338	0.993191	0.98551	0.98449	0.989759	0.989668	0.985054	0.98561	0.986066	0.98669	0.986221	0.986113	0.989426	0.993075	0.989502	0.986199	0.985575	0.984847	0.985774	0.986324	0.989467	0.985785	0.985225	0.987944	0.991148	0.985348	0.985485	0.993772
UCD174	0.9858	0.9868	0.985111	0.98454	0.986176	0.992015	0.986634	0.984618	0.98598	0.985668	0.984403	0.992248	0.984282	0.985315	0.985156	0.993908	0.986539	0.98439	0.986373	0.985146	0.985132	0.984485	0.992104	0.98577	0.984377	0.989084	0.989281	0.984775	0.985343	0.985651	0.986603	0.987346	0.986651	0.988025	0.990649	0.98815	0.985386	0.987154	0.986197	0.985834	0.987282	0.988198	0.985873	0.985053	0.988639	0.989632	0.985208	0.986019	0.991716
W56	0.999834	0.986192	0.994734	0.984362	0.986172	0.986833	0.985753	0.984499	0.986156	0.985988	0.984436	0.987313	0.984436	0.985287	0.984968	0.987149	0.986784	0.996036	0.986546	0.999803	0.985235	0.98531	0.986807	0.985774	0.98443	0.985422	0.986612	0.984713	0.985417	0.999787	0.986295	0.986145	0.987024	0.987076	0.989452	0.98658	0.985395	0.986001	0.985896	0.985115	0.984988	0.986591	0.98527	0.985081	0.986365	0.986224	0.985256	0.985523	0.986461
FAM3248	0.986267	0.987326	0.98646	0.985754	0.987108	0.987043	0.98576	0.986299	0.988047	0.987492	0.985782	0.986911	0.985916	0.986263	0.985926	0.987089	0.996567	0.986792	0.996073	0.9863	0.986681	0.986452	0.986931	0.986903	0.986011	0.986445	0.991304	0.986745	0.986341	0.986344	0.996153	0.986734	0.99639	0.986839	0.987306	0.986792	0.986281	0.987945	0.987385	0.986728	0.985681	0.98686	0.986841	0.986815	0.986617	0.98983	0.98604	0.986916	0.98721
NJ	0.986402	0.987181	0.986541	0.985898	0.988411	0.98674	0.986058	0.986474	0.992475	0.987333	0.986073	0.986543	0.985847	0.98591	0.985911	0.986979	0.986923	0.985795	0.986711	0.986389	0.98685	0.989464	0.986626	0.986588	0.986047	0.986346	0.986983	0.986624	0.985967	0.986389	0.987485	0.987771	0.987365	0.986656	0.987087	0.986499	0.99346	0.992519	0.993062	0.9984	0.985386	0.986588	0.998436	0.986983	0.987008	0.986779	0.985932	0.993163	0.98817
FAM18149	0.985005	0.985488	0.984577	0.997872	0.985841	0.985273	0.987817	0.984087	0.985354	0.985459	0.99708	0.985653	0.997052	0.995199	0.995641	0.987461	0.985731	0.984911	0.985135	0.984661	0.984962	0.984073	0.98602	0.984956	0.99777	0.985475	0.987603	0.983502	0.995641	0.985028	0.986007	0.98528	0.986092	0.986865	0.985144	0.986781	0.984395	0.986101	0.985147	0.984419	0.986234	0.986807	0.984533	0.984824	0.984899	0.985242	0.996925	0.985269	0.986549
SRCM103410	0.985914	0.986773	0.985787	0.985244	0.986702	0.986611	0.98573	0.985671	0.986323	0.986607	0.985414	0.986326	0.98517	0.9856	0.985394	0.986462	0.985841	0.985376	0.985794	0.985897	0.985945	0.985962	0.986665	0.985793	0.985344	0.985941	0.986892	0.985894	0.985524	0.985875	0.987169	0.986383	0.986614	0.985832	0.986608	0.98604	0.986067	0.985947	0.985955	0.986112	0.985583	0.98596	0.98623	0.98685	0.986273	0.986311	0.98536	0.986635	0.98665
T71499	0.986688	0.987068	0.98677	0.985737	0.987362	0.98653	0.985733	0.986768	0.994254	0.987688	0.985963	0.986634	0.985968	0.986182	0.985885	0.987454	0.987421	0.986789	0.987247	0.986672	0.986878	0.987581	0.987088	0.987236	0.986363	0.986763	0.987298	0.986551	0.986283	0.986655	0.987444	0.9891	0.987488	0.986577	0.987223	0.986606	0.990263	0.994053	0.987436	0.990352	0.986467	0.986611	0.990378	0.987026	0.986474	0.986862	0.986284	0.994873	0.987535
Lpp230	0.986622	0.986488	0.986042	0.98595	0.987238	0.986517	0.986282	0.98713	0.98716	0.987651	0.986108	0.987097	0.986245	0.986146	0.986134	0.987221	0.987365	0.9867	0.98696	0.986371	0.986835	0.986296	0.986645	0.987222	0.986105	0.985987	0.987186	0.987166	0.986185	0.986651	0.987881	0.98702	0.987466	0.986675	0.987059	0.986791	0.986798	0.98756	0.987359	0.987028	0.986138	0.986792	0.9871	0.987277	0.987012	0.986801	0.986488	0.98737	0.987434
N1115	0.987704	0.986384	0.987597	0.985622	0.986655	0.987097	0.987335	0.984044	0.985119	0.985252	0.985849	0.99052	0.986114	0.986455	0.98626	0.98977	0.985763	0.987318	0.985379	0.98739	0.985285	0.984235	0.989148	0.985201	0.985815	0.987386	0.989096	0.985247	0.98654	0.987869	0.985607	0.986081	0.986189	0.99624	0.988563	0.995854	0.985266	0.985929	0.985678	0.985281	0.986887	0.995736	0.98545	0.984932	0.987068	0.987397	0.986619	0.985726	0.988048
Lpp17	0.986434	0.985939	0.986433	0.984831	0.986609	0.986029	0.985444	0.991767	0.987308	0.990105	0.984863	0.986576	0.98491	0.985857	0.985423	0.986566	0.987243	0.986244	0.987063	0.986233	0.989177	0.986559	0.986483	0.991128	0.985206	0.98761	0.986934	0.992897	0.98599	0.986428	0.987336	0.987099	0.987101	0.985918	0.986282	0.986071	0.986382	0.987669	0.987679	0.986921	0.986186	0.986126	0.987019	0.986372	0.985832	0.988063	0.985418	0.987429	0.986463
FAM18121	0.985586	0.985707	0.98595	0.989802	0.986658	0.985965	0.986791	0.984366	0.985721	0.985961	0.989752	0.985913	0.989826	0.989345	0.988682	0.988198	0.986791	0.98471	0.986089	0.985298	0.985808	0.984938	0.986285	0.985366	0.989487	0.986056	0.988026	0.984924	0.989493	0.985582	0.98687	0.986652	0.986758	0.987173	0.985842	0.98719	0.984977	0.986839	0.985916	0.986078	0.986463	0.986996	0.986249	0.985447	0.986003	0.986304	0.99041	0.985462	0.986609
BIO5452	0.986474	0.986316	0.986212	0.985489	0.986923	0.988257	0.985552	0.985654	0.988804	0.986848	0.98578	0.986496	0.98606	0.985892	0.985861	0.986347	0.98687	0.986538	0.986821	0.986265	0.986207	0.987126	0.986273	0.986075	0.985542	0.985976	0.986695	0.986081	0.985894	0.986367	0.987328	0.986888	0.986926	0.986306	0.986696	0.986069	0.987939	0.989013	0.98775	0.988868	0.985647	0.986074	0.988888	0.986645	0.986854	0.98651	0.986215	0.98937	0.986759
FAM3228	0.985941	0.986624	0.985734	0.984921	0.986909	0.986097	0.985002	0.985745	0.988278	0.986782	0.985121	0.986233	0.985368	0.985816	0.985574	0.986545	0.987067	0.985975	0.986431	0.985542	0.986011	0.986853	0.986235	0.986074	0.985138	0.985814	0.986846	0.985649	0.985902	0.985805	0.987071	0.987496	0.987073	0.986107	0.986098	0.986076	0.987643	0.988975	0.986918	0.9878	0.985608	0.986128	0.988054	0.985987	0.985974	0.986054	0.985975	0.988244	0.986572
1001099B_141217_B4	0.984895	0.985476	0.984743	0.998239	0.986034	0.985309	0.987886	0.983722	0.985488	0.98525	0.998025	0.985566	0.998312	0.995444	0.994977	0.98748	0.985917	0.983734	0.985123	0.984407	0.984842	0.984571	0.98613	0.984862	0.997096	0.985386	0.987482	0.983818	0.995475	0.984825	0.985692	0.985706	0.98592	0.987031	0.984866	0.987075	0.98348	0.98597	0.984979	0.984874	0.986211	0.987131	0.984746	0.985022	0.984684	0.985557	0.997397	0.985051	0.985987
DPC4206	0.986688	0.986648	0.985822	0.98539	0.987033	0.986437	0.985633	0.98622	0.999785	0.987049	0.98549	0.986548	0.985548	0.985682	0.985596	0.98694	0.987669	0.986033	0.987101	0.986463	0.986629	0.987558	0.986389	0.986585	0.985505	0.986118	0.98747	0.986299	0.985711	0.98676	0.987556	0.988243	0.987938	0.986384	0.986023	0.986591	0.990328	0.998128	0.989858	0.993124	0.985795	0.986588	0.993195	0.986345	0.986638	0.986913	0.986	0.995544	0.987141
[truncated: 188 more columns]
