# Supplementary material for: Genomic Insight Into Lacticaseibacillus paracasei SP5, Reveals Genes and Gene Clusters of Probiotic Interest and Biotechnological Potential
Source: Front Microbiol. 2022 Jun 16;13:922689. doi: 10.3389/fmicb.2022.922689 (PMC9244547; doi:10.3389/fmicb.2022.922689)
Supplement: Supplementary file 14 [file Table_4.XLSX]

## Sheet: Φύλλο1
					Supplementary Table 4. Core genome genes of Lc. paracasei strains derived from fermented milk products.
ribZ_5	HJFLKAGC_01415	PGLHOMAB_02211	BBFDHBJE_02365	MGMJNONB_02140	OFEBJNKH_01928	KJOMAFKJ_02315	LDKNBHDD_02562	NMEOEDMJ_00754	EPKDFGPB_02140	OMCKJAEN_01877	FCEJMFLK_01637	FBAAIJGC_01662	EJMFGGPM_02201	KANJCOPO_02188	IKJJAMKO_02033	KPNIGIIC_01622	FNPABDDN_00847	KKIMNNLB_01618	NOKELGPP_01805	AIDGDBHC_01905	KBOJCAIA_01638	KDDBCGGD_00893	OPBKBDJF_01501	EFAPEAJM_00181	PGOHGHKJ_02310	JNOMGJAB_02141	NNHCIDFA_00912	GBDBOGPK_01766	GIPHGGOM_01058	CIMNMBLL_02628	IGFEIFDG_02629	BIAECILC_02509	KDJHCNJI_01807	POFFCAEL_00974	OOHLOGNN_02159	BILOIELI_02858	LLCLKJPP_00782	DGJFFMBJ_01047	IEMEMHPC_02127	IFCAAPIN_00650	GNKJLLCJ_02249	GDCBNDKE_02055
group_6513	HJFLKAGC_00158	PGLHOMAB_00238	BBFDHBJE_00236	MGMJNONB_00236	OFEBJNKH_00570	KJOMAFKJ_00249	LDKNBHDD_00612	NMEOEDMJ_01552	EPKDFGPB_02485	OMCKJAEN_02669	FCEJMFLK_00290	FBAAIJGC_00094	EJMFGGPM_00237	KANJCOPO_00120	IKJJAMKO_00181	KPNIGIIC_00119	FNPABDDN_01599	KKIMNNLB_00118	NOKELGPP_02694	AIDGDBHC_02865	KBOJCAIA_00127	KDDBCGGD_01833	OPBKBDJF_00110	EFAPEAJM_02076	PGOHGHKJ_00239	JNOMGJAB_00245	NNHCIDFA_02129	GBDBOGPK_02517	GIPHGGOM_01222	CIMNMBLL_00697	IGFEIFDG_01977	BIAECILC_00500	KDJHCNJI_00358	POFFCAEL_00808	OOHLOGNN_00787	BILOIELI_00396	LLCLKJPP_00900	DGJFFMBJ_02329	IEMEMHPC_01187	IFCAAPIN_00245	GNKJLLCJ_00246	GDCBNDKE_00254
ydjZ	HJFLKAGC_00465	PGLHOMAB_00751	BBFDHBJE_00811	MGMJNONB_00676	OFEBJNKH_02551	KJOMAFKJ_01299	LDKNBHDD_00469	NMEOEDMJ_00244	EPKDFGPB_01519	OMCKJAEN_00336	FCEJMFLK_02005	FBAAIJGC_01983	EJMFGGPM_00689	KANJCOPO_00662	IKJJAMKO_00651	KPNIGIIC_02004	FNPABDDN_00422	KKIMNNLB_01923	NOKELGPP_00370	AIDGDBHC_00524	KBOJCAIA_02040	KDDBCGGD_00476	OPBKBDJF_01853	EFAPEAJM_01646	PGOHGHKJ_00820	JNOMGJAB_00690	NNHCIDFA_02056	GBDBOGPK_01715	GIPHGGOM_01027	CIMNMBLL_00531	IGFEIFDG_00794	BIAECILC_01156	KDJHCNJI_00068	POFFCAEL_01837	OOHLOGNN_01531	BILOIELI_00534	LLCLKJPP_00348	DGJFFMBJ_01371	IEMEMHPC_01635	IFCAAPIN_02204	GNKJLLCJ_00844	GDCBNDKE_00662
group_5769	HJFLKAGC_00990	PGLHOMAB_02536	BBFDHBJE_02683	MGMJNONB_02524	OFEBJNKH_02591	KJOMAFKJ_01690	LDKNBHDD_00843	NMEOEDMJ_00902	EPKDFGPB_01259	OMCKJAEN_02188	FCEJMFLK_02435	FBAAIJGC_02381	EJMFGGPM_02518	KANJCOPO_02435	IKJJAMKO_02362	KPNIGIIC_02320	FNPABDDN_01691	KKIMNNLB_02348	NOKELGPP_02097	AIDGDBHC_02205	KBOJCAIA_02461	KDDBCGGD_01204	OPBKBDJF_02288	EFAPEAJM_02707	PGOHGHKJ_02628	JNOMGJAB_02491	NNHCIDFA_00455	GBDBOGPK_00287	GIPHGGOM_00037	CIMNMBLL_00273	IGFEIFDG_01940	BIAECILC_00427	KDJHCNJI_02658	POFFCAEL_02621	OOHLOGNN_01437	BILOIELI_02443	LLCLKJPP_02055	DGJFFMBJ_00731	IEMEMHPC_01357	IFCAAPIN_02439	GNKJLLCJ_02565	GDCBNDKE_02365
group_12393	HJFLKAGC_01938	PGLHOMAB_01744	BBFDHBJE_01947	MGMJNONB_01684	OFEBJNKH_00312	KJOMAFKJ_00295	LDKNBHDD_01576	NMEOEDMJ_01211	EPKDFGPB_01975	OMCKJAEN_01430	FCEJMFLK_01257	FBAAIJGC_01255	EJMFGGPM_01823	KANJCOPO_01680	IKJJAMKO_01644	KPNIGIIC_01278	FNPABDDN_02645	KKIMNNLB_01193	NOKELGPP_01448	AIDGDBHC_01512	KBOJCAIA_01264	KDDBCGGD_02805	OPBKBDJF_01028	EFAPEAJM_00643	PGOHGHKJ_01892	JNOMGJAB_01732	NNHCIDFA_00201	GBDBOGPK_01685	GIPHGGOM_00251	CIMNMBLL_01090	IGFEIFDG_01410	BIAECILC_02648	KDJHCNJI_01984	POFFCAEL_01396	OOHLOGNN_02122	BILOIELI_00943	LLCLKJPP_00418	DGJFFMBJ_02848	IEMEMHPC_00427	IFCAAPIN_01129	GNKJLLCJ_01848	GDCBNDKE_01645
group_5848	HJFLKAGC_01482	PGLHOMAB_02136	BBFDHBJE_02290	MGMJNONB_02078	OFEBJNKH_02444	KJOMAFKJ_01772	LDKNBHDD_02217	NMEOEDMJ_01986	EPKDFGPB_00449	OMCKJAEN_01802	FCEJMFLK_01564	FBAAIJGC_01595	EJMFGGPM_02139	KANJCOPO_02114	IKJJAMKO_01968	KPNIGIIC_01557	FNPABDDN_00780	KKIMNNLB_01559	NOKELGPP_01738	AIDGDBHC_01833	KBOJCAIA_01335	KDDBCGGD_00822	OPBKBDJF_01440	EFAPEAJM_00253	PGOHGHKJ_02235	JNOMGJAB_02092	NNHCIDFA_02622	GBDBOGPK_01514	GIPHGGOM_00377	CIMNMBLL_00613	IGFEIFDG_02501	BIAECILC_00314	KDJHCNJI_00506	POFFCAEL_02401	OOHLOGNN_01900	BILOIELI_01185	LLCLKJPP_00464	DGJFFMBJ_01014	IEMEMHPC_02678	IFCAAPIN_00716	GNKJLLCJ_02179	GDCBNDKE_01981
rplC	HJFLKAGC_00195	PGLHOMAB_02474	BBFDHBJE_02620	MGMJNONB_02461	OFEBJNKH_01239	KJOMAFKJ_01829	LDKNBHDD_02166	NMEOEDMJ_00709	EPKDFGPB_02862	OMCKJAEN_02127	FCEJMFLK_01924	FBAAIJGC_01900	EJMFGGPM_02462	KANJCOPO_02377	IKJJAMKO_02282	KPNIGIIC_01921	FNPABDDN_01095	KKIMNNLB_01843	NOKELGPP_02039	AIDGDBHC_02147	KBOJCAIA_01961	KDDBCGGD_01148	OPBKBDJF_01771	EFAPEAJM_02773	PGOHGHKJ_02565	JNOMGJAB_02433	NNHCIDFA_00646	GBDBOGPK_02074	GIPHGGOM_00567	CIMNMBLL_01153	IGFEIFDG_00332	BIAECILC_02774	KDJHCNJI_02131	POFFCAEL_00866	OOHLOGNN_00174	BILOIELI_01693	LLCLKJPP_00632	DGJFFMBJ_00973	IEMEMHPC_01842	IFCAAPIN_02376	GNKJLLCJ_02501	GDCBNDKE_02307
der	HJFLKAGC_02320	PGLHOMAB_01367	BBFDHBJE_01571	MGMJNONB_01308	OFEBJNKH_00642	KJOMAFKJ_01782	LDKNBHDD_00149	NMEOEDMJ_00820	EPKDFGPB_00461	OMCKJAEN_01020	FCEJMFLK_00848	FBAAIJGC_00851	EJMFGGPM_01447	KANJCOPO_01214	IKJJAMKO_01270	KPNIGIIC_00828	FNPABDDN_02203	KKIMNNLB_00830	NOKELGPP_01076	AIDGDBHC_01142	KBOJCAIA_00883	KDDBCGGD_02389	OPBKBDJF_00819	EFAPEAJM_01014	PGOHGHKJ_01517	JNOMGJAB_01355	NNHCIDFA_00298	GBDBOGPK_01485	GIPHGGOM_00484	CIMNMBLL_00908	IGFEIFDG_02573	BIAECILC_01459	KDJHCNJI_00826	POFFCAEL_00879	OOHLOGNN_02465	BILOIELI_02247	LLCLKJPP_01104	DGJFFMBJ_01556	IEMEMHPC_00148	IFCAAPIN_01500	GNKJLLCJ_01465	GDCBNDKE_01278
lacR	HJFLKAGC_00373	PGLHOMAB_00668	BBFDHBJE_00730	MGMJNONB_00597	OFEBJNKH_01430	KJOMAFKJ_01648	LDKNBHDD_00361	NMEOEDMJ_02530	EPKDFGPB_01054	OMCKJAEN_00258	FCEJMFLK_02086	FBAAIJGC_02058	EJMFGGPM_00598	KANJCOPO_00562	IKJJAMKO_00571	KPNIGIIC_02077	FNPABDDN_00338	KKIMNNLB_01998	NOKELGPP_00290	AIDGDBHC_00444	KBOJCAIA_02116	KDDBCGGD_00393	OPBKBDJF_01927	EFAPEAJM_01741	PGOHGHKJ_00739	JNOMGJAB_00608	NNHCIDFA_00715	GBDBOGPK_01568	GIPHGGOM_01746	CIMNMBLL_01790	IGFEIFDG_00809	BIAECILC_01693	KDJHCNJI_00149	POFFCAEL_01570	OOHLOGNN_02284	BILOIELI_00184	LLCLKJPP_01056	DGJFFMBJ_00063	IEMEMHPC_01720	IFCAAPIN_02278	GNKJLLCJ_00760	GDCBNDKE_00575
gpmB_1	HJFLKAGC_02546	PGLHOMAB_01132	BBFDHBJE_01346	MGMJNONB_01091	OFEBJNKH_01157	KJOMAFKJ_01937	LDKNBHDD_01907	NMEOEDMJ_01830	EPKDFGPB_00333	OMCKJAEN_00810	FCEJMFLK_00637	FBAAIJGC_00644	EJMFGGPM_01233	KANJCOPO_01940	IKJJAMKO_01055	KPNIGIIC_00591	FNPABDDN_01992	KKIMNNLB_00607	NOKELGPP_00839	AIDGDBHC_00905	KBOJCAIA_00660	KDDBCGGD_02171	OPBKBDJF_00604	EFAPEAJM_01237	PGOHGHKJ_01292	JNOMGJAB_01098	NNHCIDFA_01591	GBDBOGPK_00860	GIPHGGOM_01404	CIMNMBLL_01293	IGFEIFDG_01647	BIAECILC_00424	KDJHCNJI_00655	POFFCAEL_02288	OOHLOGNN_01361	BILOIELI_01640	LLCLKJPP_02682	DGJFFMBJ_00832	IEMEMHPC_00883	IFCAAPIN_01716	GNKJLLCJ_01229	GDCBNDKE_01056
pgsA	HJFLKAGC_02757	PGLHOMAB_00908	BBFDHBJE_01014	MGMJNONB_00834	OFEBJNKH_01820	KJOMAFKJ_00810	LDKNBHDD_00541	NMEOEDMJ_02302	EPKDFGPB_02954	OMCKJAEN_00537	FCEJMFLK_00405	FBAAIJGC_00354	EJMFGGPM_00860	KANJCOPO_00770	IKJJAMKO_00830	KPNIGIIC_00359	FNPABDDN_01706	KKIMNNLB_00349	NOKELGPP_00620	AIDGDBHC_00709	KBOJCAIA_00415	KDDBCGGD_01896	OPBKBDJF_00375	EFAPEAJM_01466	PGOHGHKJ_01022	JNOMGJAB_00861	NNHCIDFA_01396	GBDBOGPK_00919	GIPHGGOM_01272	CIMNMBLL_00774	IGFEIFDG_01719	BIAECILC_01629	KDJHCNJI_02276	POFFCAEL_01184	OOHLOGNN_01768	BILOIELI_00032	LLCLKJPP_00180	DGJFFMBJ_00646	IEMEMHPC_00761	IFCAAPIN_01975	GNKJLLCJ_00992	GDCBNDKE_00808
rplN	HJFLKAGC_00205	PGLHOMAB_02464	BBFDHBJE_02610	MGMJNONB_02451	OFEBJNKH_00241	KJOMAFKJ_01819	LDKNBHDD_02156	NMEOEDMJ_00699	EPKDFGPB_02852	OMCKJAEN_02117	FCEJMFLK_01914	FBAAIJGC_01890	EJMFGGPM_02452	KANJCOPO_02367	IKJJAMKO_02272	KPNIGIIC_01911	FNPABDDN_01085	KKIMNNLB_01833	NOKELGPP_02029	AIDGDBHC_02137	KBOJCAIA_01951	KDDBCGGD_01138	OPBKBDJF_01761	EFAPEAJM_02783	PGOHGHKJ_02555	JNOMGJAB_02423	NNHCIDFA_00636	GBDBOGPK_02361	GIPHGGOM_00577	CIMNMBLL_01319	IGFEIFDG_01554	BIAECILC_02764	KDJHCNJI_02121	POFFCAEL_00856	OOHLOGNN_01697	BILOIELI_01683	LLCLKJPP_00642	DGJFFMBJ_00963	IEMEMHPC_01832	IFCAAPIN_02366	GNKJLLCJ_02491	GDCBNDKE_02297
group_5014	HJFLKAGC_01287	PGLHOMAB_02351	BBFDHBJE_02503	MGMJNONB_02342	OFEBJNKH_02109	KJOMAFKJ_01513	LDKNBHDD_01768	NMEOEDMJ_00185	EPKDFGPB_00314	OMCKJAEN_02017	FCEJMFLK_01802	FBAAIJGC_01794	EJMFGGPM_02334	KANJCOPO_02290	IKJJAMKO_02170	KPNIGIIC_01751	FNPABDDN_00976	KKIMNNLB_01718	NOKELGPP_01929	AIDGDBHC_02032	KBOJCAIA_01840	KDDBCGGD_01029	OPBKBDJF_01663	EFAPEAJM_02900	PGOHGHKJ_02448	JNOMGJAB_02315	NNHCIDFA_02208	GBDBOGPK_01627	GIPHGGOM_01768	CIMNMBLL_00181	IGFEIFDG_02765	BIAECILC_00069	KDJHCNJI_02192	POFFCAEL_00562	OOHLOGNN_01338	BILOIELI_01447	LLCLKJPP_00970	DGJFFMBJ_02356	IEMEMHPC_02575	IFCAAPIN_00512	GNKJLLCJ_02377	GDCBNDKE_02189
srrA_1	HJFLKAGC_00147	PGLHOMAB_00216	BBFDHBJE_00205	MGMJNONB_00225	OFEBJNKH_02861	KJOMAFKJ_00260	LDKNBHDD_01359	NMEOEDMJ_02356	EPKDFGPB_02454	OMCKJAEN_02657	FCEJMFLK_00267	FBAAIJGC_00438	EJMFGGPM_00215	KANJCOPO_01459	IKJJAMKO_00164	KPNIGIIC_00108	FNPABDDN_01587	KKIMNNLB_00106	NOKELGPP_02671	AIDGDBHC_02842	KBOJCAIA_00116	KDDBCGGD_01811	OPBKBDJF_00090	EFAPEAJM_02088	PGOHGHKJ_00208	JNOMGJAB_00223	NNHCIDFA_01113	GBDBOGPK_00339	GIPHGGOM_00904	CIMNMBLL_02400	IGFEIFDG_01997	BIAECILC_00522	KDJHCNJI_02486	POFFCAEL_00353	OOHLOGNN_01182	BILOIELI_00418	LLCLKJPP_00892	DGJFFMBJ_00430	IEMEMHPC_01156	IFCAAPIN_00234	GNKJLLCJ_00221	GDCBNDKE_00232
ccpA_2	HJFLKAGC_00505	PGLHOMAB_00792	BBFDHBJE_00850	MGMJNONB_00715	OFEBJNKH_01493	KJOMAFKJ_01179	LDKNBHDD_01340	NMEOEDMJ_00294	EPKDFGPB_02700	OMCKJAEN_00376	FCEJMFLK_01966	FBAAIJGC_01944	EJMFGGPM_00728	KANJCOPO_00701	IKJJAMKO_00690	KPNIGIIC_01965	FNPABDDN_00461	KKIMNNLB_01884	NOKELGPP_00409	AIDGDBHC_00563	KBOJCAIA_02002	KDDBCGGD_00515	OPBKBDJF_01812	EFAPEAJM_01607	PGOHGHKJ_00859	JNOMGJAB_00729	NNHCIDFA_01788	GBDBOGPK_01137	GIPHGGOM_00519	CIMNMBLL_01727	IGFEIFDG_01032	BIAECILC_01117	KDJHCNJI_00028	POFFCAEL_00769	OOHLOGNN_02214	BILOIELI_00573	LLCLKJPP_00492	DGJFFMBJ_01512	IEMEMHPC_02086	IFCAAPIN_02165	GNKJLLCJ_00884	GDCBNDKE_00701
lacX_1	HJFLKAGC_02294	PGLHOMAB_01392	BBFDHBJE_01600	MGMJNONB_01335	OFEBJNKH_00708	KJOMAFKJ_00993	LDKNBHDD_02451	NMEOEDMJ_01318	EPKDFGPB_00636	OMCKJAEN_01046	FCEJMFLK_00873	FBAAIJGC_00877	EJMFGGPM_01473	KANJCOPO_01239	IKJJAMKO_01295	KPNIGIIC_00853	FNPABDDN_02228	KKIMNNLB_00855	NOKELGPP_01102	AIDGDBHC_01167	KBOJCAIA_00908	KDDBCGGD_02419	OPBKBDJF_00845	EFAPEAJM_00989	PGOHGHKJ_01546	JNOMGJAB_01380	NNHCIDFA_00273	GBDBOGPK_02396	GIPHGGOM_00454	CIMNMBLL_00406	IGFEIFDG_00364	BIAECILC_01433	KDJHCNJI_00855	POFFCAEL_01528	OOHLOGNN_00256	BILOIELI_01954	LLCLKJPP_01603	DGJFFMBJ_02651	IEMEMHPC_00173	IFCAAPIN_01474	GNKJLLCJ_01499	GDCBNDKE_01302
group_6560	HJFLKAGC_00518	PGLHOMAB_00805	BBFDHBJE_00865	MGMJNONB_00732	OFEBJNKH_01940	KJOMAFKJ_02486	LDKNBHDD_01612	NMEOEDMJ_02076	EPKDFGPB_02685	OMCKJAEN_00391	FCEJMFLK_01952	FBAAIJGC_01928	EJMFGGPM_00741	KANJCOPO_00713	IKJJAMKO_00703	KPNIGIIC_01949	FNPABDDN_00474	KKIMNNLB_01871	NOKELGPP_00422	AIDGDBHC_00576	KBOJCAIA_01989	KDDBCGGD_00528	OPBKBDJF_01799	EFAPEAJM_01594	PGOHGHKJ_00874	JNOMGJAB_00743	NNHCIDFA_01801	GBDBOGPK_00661	GIPHGGOM_00505	CIMNMBLL_00286	IGFEIFDG_02646	BIAECILC_01104	KDJHCNJI_00014	POFFCAEL_02363	OOHLOGNN_00615	BILOIELI_00587	LLCLKJPP_00479	DGJFFMBJ_01499	IEMEMHPC_02073	IFCAAPIN_02149	GNKJLLCJ_00897	GDCBNDKE_00714
ackA_1	HJFLKAGC_01037	PGLHOMAB_00162	BBFDHBJE_00157	MGMJNONB_00172	OFEBJNKH_01051	KJOMAFKJ_00552	LDKNBHDD_01794	NMEOEDMJ_00975	EPKDFGPB_01362	OMCKJAEN_02598	FCEJMFLK_00054	FBAAIJGC_00064	EJMFGGPM_00157	KANJCOPO_01404	IKJJAMKO_00097	KPNIGIIC_00060	FNPABDDN_01532	KKIMNNLB_00056	NOKELGPP_02620	AIDGDBHC_02791	KBOJCAIA_00058	KDDBCGGD_01757	OPBKBDJF_00040	EFAPEAJM_02175	PGOHGHKJ_00160	JNOMGJAB_00171	NNHCIDFA_02393	GBDBOGPK_01979	GIPHGGOM_00852	CIMNMBLL_01597	IGFEIFDG_00530	BIAECILC_00577	KDJHCNJI_01189	POFFCAEL_01602	OOHLOGNN_02166	BILOIELI_00471	LLCLKJPP_01988	DGJFFMBJ_00377	IEMEMHPC_01009	IFCAAPIN_00174	GNKJLLCJ_00168	GDCBNDKE_00177
group_11951	HJFLKAGC_00481	PGLHOMAB_00769	BBFDHBJE_00827	MGMJNONB_00692	OFEBJNKH_01279	KJOMAFKJ_02022	LDKNBHDD_01640	NMEOEDMJ_00228	EPKDFGPB_02061	OMCKJAEN_00352	FCEJMFLK_01989	FBAAIJGC_01967	EJMFGGPM_00705	KANJCOPO_00678	IKJJAMKO_00667	KPNIGIIC_01988	FNPABDDN_00438	KKIMNNLB_01907	NOKELGPP_00386	AIDGDBHC_00540	KBOJCAIA_02024	KDDBCGGD_00492	OPBKBDJF_01835	EFAPEAJM_01630	PGOHGHKJ_00836	JNOMGJAB_00706	NNHCIDFA_01819	GBDBOGPK_00201	GIPHGGOM_00543	CIMNMBLL_01530	IGFEIFDG_01815	BIAECILC_01140	KDJHCNJI_00052	POFFCAEL_00746	OOHLOGNN_02658	BILOIELI_00550	LLCLKJPP_00882	DGJFFMBJ_01355	IEMEMHPC_01619	IFCAAPIN_02188	GNKJLLCJ_00861	GDCBNDKE_00678
rsmG	HJFLKAGC_00138	PGLHOMAB_00207	BBFDHBJE_00196	MGMJNONB_00216	OFEBJNKH_02871	KJOMAFKJ_00269	LDKNBHDD_02589	NMEOEDMJ_01605	EPKDFGPB_02445	OMCKJAEN_02648	FCEJMFLK_00258	FBAAIJGC_00429	EJMFGGPM_00206	KANJCOPO_01450	IKJJAMKO_00155	KPNIGIIC_00099	FNPABDDN_01578	KKIMNNLB_00097	NOKELGPP_02662	AIDGDBHC_02833	KBOJCAIA_00107	KDDBCGGD_01802	OPBKBDJF_00081	EFAPEAJM_02097	PGOHGHKJ_00199	JNOMGJAB_00214	NNHCIDFA_01104	GBDBOGPK_00674	GIPHGGOM_00913	CIMNMBLL_01392	IGFEIFDG_02368	BIAECILC_00531	KDJHCNJI_02477	POFFCAEL_00362	OOHLOGNN_01463	BILOIELI_00427	LLCLKJPP_02194	DGJFFMBJ_00421	IEMEMHPC_01147	IFCAAPIN_00225	GNKJLLCJ_00212	GDCBNDKE_00223
group_5761	HJFLKAGC_00953	PGLHOMAB_02577	BBFDHBJE_02721	MGMJNONB_02563	OFEBJNKH_02628	KJOMAFKJ_01606	LDKNBHDD_00982	NMEOEDMJ_00632	EPKDFGPB_01297	OMCKJAEN_02229	FCEJMFLK_02474	FBAAIJGC_02420	EJMFGGPM_02585	KANJCOPO_02478	IKJJAMKO_02399	KPNIGIIC_02358	FNPABDDN_01160	KKIMNNLB_02390	NOKELGPP_02134	AIDGDBHC_02242	KBOJCAIA_02498	KDDBCGGD_01241	OPBKBDJF_02325	EFAPEAJM_02670	PGOHGHKJ_02666	JNOMGJAB_02528	NNHCIDFA_00418	GBDBOGPK_02469	GIPHGGOM_00076	CIMNMBLL_00120	IGFEIFDG_02441	BIAECILC_02093	KDJHCNJI_01617	POFFCAEL_01541	OOHLOGNN_00631	BILOIELI_01122	LLCLKJPP_00726	DGJFFMBJ_00694	IEMEMHPC_01311	IFCAAPIN_02480	GNKJLLCJ_02602	GDCBNDKE_02404
group_4992	HJFLKAGC_01180	PGLHOMAB_00003	BBFDHBJE_00004	MGMJNONB_00003	OFEBJNKH_00064	KJOMAFKJ_01215	LDKNBHDD_00319	NMEOEDMJ_01465	EPKDFGPB_02376	OMCKJAEN_02435	FCEJMFLK_02668	FBAAIJGC_02617	EJMFGGPM_00016	KANJCOPO_02712	IKJJAMKO_02718	KPNIGIIC_02584	FNPABDDN_01380	KKIMNNLB_02602	NOKELGPP_02461	AIDGDBHC_02629	KBOJCAIA_02696	KDDBCGGD_01592	OPBKBDJF_02530	EFAPEAJM_02380	PGOHGHKJ_00004	JNOMGJAB_00004	NNHCIDFA_01769	GBDBOGPK_01611	GIPHGGOM_00777	CIMNMBLL_01302	IGFEIFDG_00273	BIAECILC_02333	KDJHCNJI_02527	POFFCAEL_02043	OOHLOGNN_00774	BILOIELI_01329	LLCLKJPP_00265	DGJFFMBJ_01328	IEMEMHPC_00593	IFCAAPIN_00003	GNKJLLCJ_00004	GDCBNDKE_00004
gmuF	HJFLKAGC_01600	PGLHOMAB_00287	BBFDHBJE_00282	MGMJNONB_00283	OFEBJNKH_01644	KJOMAFKJ_00672	LDKNBHDD_00729	NMEOEDMJ_02094	EPKDFGPB_01448	OMCKJAEN_02718	FCEJMFLK_02408	FBAAIJGC_02292	EJMFGGPM_00261	KANJCOPO_00165	IKJJAMKO_00736	KPNIGIIC_02252	FNPABDDN_00510	KKIMNNLB_02252	NOKELGPP_00456	AIDGDBHC_00027	KBOJCAIA_02397	KDDBCGGD_00028	OPBKBDJF_01574	EFAPEAJM_02030	PGOHGHKJ_00285	JNOMGJAB_00292	NNHCIDFA_02445	GBDBOGPK_02427	GIPHGGOM_01851	CIMNMBLL_01227	IGFEIFDG_01375	BIAECILC_00350	KDJHCNJI_02259	POFFCAEL_02071	OOHLOGNN_02570	BILOIELI_01438	LLCLKJPP_00954	DGJFFMBJ_00575	IEMEMHPC_01773	IFCAAPIN_00296	GNKJLLCJ_00291	GDCBNDKE_00298
gpr	HJFLKAGC_00922	PGLHOMAB_02609	BBFDHBJE_02755	MGMJNONB_02595	OFEBJNKH_01726	KJOMAFKJ_02375	LDKNBHDD_01915	NMEOEDMJ_00840	EPKDFGPB_01152	OMCKJAEN_02260	FCEJMFLK_02506	FBAAIJGC_02451	EJMFGGPM_02617	KANJCOPO_02517	IKJJAMKO_02430	KPNIGIIC_02390	FNPABDDN_01193	KKIMNNLB_02420	NOKELGPP_02165	AIDGDBHC_02271	KBOJCAIA_02532	KDDBCGGD_01274	OPBKBDJF_02356	EFAPEAJM_02638	PGOHGHKJ_02700	JNOMGJAB_02559	NNHCIDFA_00387	GBDBOGPK_02526	GIPHGGOM_02291	CIMNMBLL_02653	IGFEIFDG_00675	BIAECILC_02599	KDJHCNJI_01131	POFFCAEL_01908	OOHLOGNN_00505	BILOIELI_00839	LLCLKJPP_00617	DGJFFMBJ_00459	IEMEMHPC_02527	IFCAAPIN_02511	GNKJLLCJ_02633	GDCBNDKE_02437
group_12283	HJFLKAGC_01338	PGLHOMAB_02285	BBFDHBJE_02439	MGMJNONB_02286	OFEBJNKH_01576	KJOMAFKJ_02433	LDKNBHDD_01404	NMEOEDMJ_01049	EPKDFGPB_00520	OMCKJAEN_01955	FCEJMFLK_01744	FBAAIJGC_01739	EJMFGGPM_02275	KANJCOPO_02230	IKJJAMKO_02115	KPNIGIIC_01698	FNPABDDN_00921	KKIMNNLB_01662	NOKELGPP_01878	AIDGDBHC_01978	KBOJCAIA_01786	KDDBCGGD_00973	OPBKBDJF_01610	EFAPEAJM_00033	PGOHGHKJ_02384	JNOMGJAB_01211	NNHCIDFA_01442	GBDBOGPK_00010	GIPHGGOM_00820	CIMNMBLL_00482	IGFEIFDG_01751	BIAECILC_02710	KDJHCNJI_01013	POFFCAEL_00643	OOHLOGNN_01575	BILOIELI_00947	LLCLKJPP_00405	DGJFFMBJ_01120	IEMEMHPC_02496	IFCAAPIN_00573	GNKJLLCJ_02322	GDCBNDKE_02130
hisH	HJFLKAGC_02269	PGLHOMAB_01415	BBFDHBJE_01623	MGMJNONB_01359	OFEBJNKH_01365	KJOMAFKJ_00358	LDKNBHDD_00518	NMEOEDMJ_01790	EPKDFGPB_02675	OMCKJAEN_01071	FCEJMFLK_00900	FBAAIJGC_00902	EJMFGGPM_01496	KANJCOPO_01262	IKJJAMKO_01319	KPNIGIIC_00878	FNPABDDN_02251	KKIMNNLB_00881	NOKELGPP_01126	AIDGDBHC_01192	KBOJCAIA_00933	KDDBCGGD_02442	OPBKBDJF_00870	EFAPEAJM_00966	PGOHGHKJ_01569	JNOMGJAB_01404	NNHCIDFA_00250	GBDBOGPK_00548	GIPHGGOM_02866	CIMNMBLL_01104	IGFEIFDG_01660	BIAECILC_01409	KDJHCNJI_02598	POFFCAEL_01464	OOHLOGNN_00867	BILOIELI_02553	LLCLKJPP_00606	DGJFFMBJ_01159	IEMEMHPC_00196	IFCAAPIN_01449	GNKJLLCJ_01523	GDCBNDKE_01326
yvgN	HJFLKAGC_00153	PGLHOMAB_00222	BBFDHBJE_00211	MGMJNONB_00231	OFEBJNKH_02855	KJOMAFKJ_00254	LDKNBHDD_01353	NMEOEDMJ_01449	EPKDFGPB_02460	OMCKJAEN_02663	FCEJMFLK_00273	FBAAIJGC_00444	EJMFGGPM_00221	KANJCOPO_01465	IKJJAMKO_00170	KPNIGIIC_00114	FNPABDDN_01593	KKIMNNLB_00112	NOKELGPP_02677	AIDGDBHC_02848	KBOJCAIA_00122	KDDBCGGD_01817	OPBKBDJF_00096	EFAPEAJM_02082	PGOHGHKJ_00214	JNOMGJAB_00229	NNHCIDFA_01119	GBDBOGPK_01094	GIPHGGOM_00898	CIMNMBLL_01522	IGFEIFDG_01991	BIAECILC_00516	KDJHCNJI_02492	POFFCAEL_00347	OOHLOGNN_01176	BILOIELI_00412	LLCLKJPP_00898	DGJFFMBJ_00436	IEMEMHPC_01162	IFCAAPIN_00240	GNKJLLCJ_00228	GDCBNDKE_00238
group_6871	HJFLKAGC_02793	PGLHOMAB_00871	BBFDHBJE_00929	MGMJNONB_00800	OFEBJNKH_01121	KJOMAFKJ_01477	LDKNBHDD_01731	NMEOEDMJ_00814	EPKDFGPB_00033	OMCKJAEN_00456	FCEJMFLK_00323	FBAAIJGC_00268	EJMFGGPM_00825	KANJCOPO_00735	IKJJAMKO_00795	KPNIGIIC_00325	FNPABDDN_01635	KKIMNNLB_00314	NOKELGPP_00586	AIDGDBHC_00675	KBOJCAIA_00380	KDDBCGGD_01861	OPBKBDJF_00337	EFAPEAJM_01502	PGOHGHKJ_00937	JNOMGJAB_00802	NNHCIDFA_01977	GBDBOGPK_02451	GIPHGGOM_01305	CIMNMBLL_01690	IGFEIFDG_02142	BIAECILC_02470	KDJHCNJI_02685	POFFCAEL_01216	OOHLOGNN_00707	BILOIELI_02570	LLCLKJPP_00716	DGJFFMBJ_02445	IEMEMHPC_02433	IFCAAPIN_02010	GNKJLLCJ_00958	GDCBNDKE_00774
glnP	HJFLKAGC_00553	PGLHOMAB_02007	BBFDHBJE_02147	MGMJNONB_01949	OFEBJNKH_00055	KJOMAFKJ_01147	LDKNBHDD_02287	NMEOEDMJ_00204	EPKDFGPB_01807	OMCKJAEN_01665	FCEJMFLK_01453	FBAAIJGC_01471	EJMFGGPM_02004	KANJCOPO_01882	IKJJAMKO_01833	KPNIGIIC_01432	FNPABDDN_00666	KKIMNNLB_01381	NOKELGPP_01638	AIDGDBHC_01704	KBOJCAIA_01463	KDDBCGGD_00690	OPBKBDJF_01320	EFAPEAJM_00385	PGOHGHKJ_02092	JNOMGJAB_01925	NNHCIDFA_01551	GBDBOGPK_02649	GIPHGGOM_00229	CIMNMBLL_00637	IGFEIFDG_02551	BIAECILC_02134	KDJHCNJI_02903	POFFCAEL_02470	OOHLOGNN_00970	BILOIELI_02411	LLCLKJPP_02288	DGJFFMBJ_00334	IEMEMHPC_02308	IFCAAPIN_00859	GNKJLLCJ_02034	GDCBNDKE_01837
ssb_2	HJFLKAGC_01173	PGLHOMAB_00010	BBFDHBJE_00011	MGMJNONB_00011	OFEBJNKH_01986	KJOMAFKJ_01222	LDKNBHDD_02365	NMEOEDMJ_01458	EPKDFGPB_02383	OMCKJAEN_02442	FCEJMFLK_02675	FBAAIJGC_02624	EJMFGGPM_00023	KANJCOPO_02719	IKJJAMKO_02725	KPNIGIIC_02591	FNPABDDN_01387	KKIMNNLB_02609	NOKELGPP_02468	AIDGDBHC_02636	KBOJCAIA_02703	KDDBCGGD_01599	OPBKBDJF_02537	EFAPEAJM_02373	PGOHGHKJ_00011	JNOMGJAB_00011	NNHCIDFA_01776	GBDBOGPK_02583	GIPHGGOM_00784	CIMNMBLL_01898	IGFEIFDG_00265	BIAECILC_02326	KDJHCNJI_02534	POFFCAEL_02376	OOHLOGNN_01594	BILOIELI_01336	LLCLKJPP_02486	DGJFFMBJ_01336	IEMEMHPC_00600	IFCAAPIN_00010	GNKJLLCJ_00011	GDCBNDKE_00011
bsaA	HJFLKAGC_02787	PGLHOMAB_00877	BBFDHBJE_00984	MGMJNONB_00806	OFEBJNKH_01127	KJOMAFKJ_01060	LDKNBHDD_02785	NMEOEDMJ_01205	EPKDFGPB_01082	OMCKJAEN_00508	FCEJMFLK_00377	FBAAIJGC_00326	EJMFGGPM_00831	KANJCOPO_00741	IKJJAMKO_00801	KPNIGIIC_00331	FNPABDDN_01641	KKIMNNLB_00320	NOKELGPP_00592	AIDGDBHC_00681	KBOJCAIA_00386	KDDBCGGD_01867	OPBKBDJF_00346	EFAPEAJM_01496	PGOHGHKJ_00992	JNOMGJAB_00808	NNHCIDFA_01532	GBDBOGPK_02297	GIPHGGOM_01299	CIMNMBLL_01463	IGFEIFDG_01068	BIAECILC_02178	KDJHCNJI_02679	POFFCAEL_02507	OOHLOGNN_00981	BILOIELI_00003	LLCLKJPP_00710	DGJFFMBJ_02439	IEMEMHPC_00790	IFCAAPIN_02004	GNKJLLCJ_00964	GDCBNDKE_00780
group_6499	HJFLKAGC_00116	PGLHOMAB_00185	BBFDHBJE_00175	MGMJNONB_00195	OFEBJNKH_01140	KJOMAFKJ_01914	LDKNBHDD_02410	NMEOEDMJ_01073	EPKDFGPB_02424	OMCKJAEN_02623	FCEJMFLK_00237	FBAAIJGC_00085	EJMFGGPM_00184	KANJCOPO_01428	IKJJAMKO_00134	KPNIGIIC_00078	FNPABDDN_01556	KKIMNNLB_00076	NOKELGPP_02641	AIDGDBHC_02812	KBOJCAIA_00086	KDDBCGGD_01781	OPBKBDJF_00060	EFAPEAJM_02119	PGOHGHKJ_00178	JNOMGJAB_00193	NNHCIDFA_01082	GBDBOGPK_01951	GIPHGGOM_00933	CIMNMBLL_00746	IGFEIFDG_02390	BIAECILC_00552	KDJHCNJI_02456	POFFCAEL_02430	OOHLOGNN_00990	BILOIELI_00448	LLCLKJPP_00151	DGJFFMBJ_00400	IEMEMHPC_02153	IFCAAPIN_00202	GNKJLLCJ_00190	GDCBNDKE_00202
rplJ	HJFLKAGC_01373	PGLHOMAB_02253	BBFDHBJE_02407	MGMJNONB_02252	OFEBJNKH_02895	KJOMAFKJ_00330	LDKNBHDD_00452	NMEOEDMJ_02775	EPKDFGPB_01611	OMCKJAEN_01919	FCEJMFLK_01712	FBAAIJGC_01704	EJMFGGPM_02244	KANJCOPO_02030	IKJJAMKO_02081	KPNIGIIC_01664	FNPABDDN_00889	KKIMNNLB_01629	NOKELGPP_01847	AIDGDBHC_01947	KBOJCAIA_01750	KDDBCGGD_00938	OPBKBDJF_01578	EFAPEAJM_00069	PGOHGHKJ_02352	JNOMGJAB_02247	NNHCIDFA_02820	GBDBOGPK_00575	GIPHGGOM_00788	CIMNMBLL_01933	IGFEIFDG_01535	BIAECILC_02551	KDJHCNJI_01045	POFFCAEL_00611	OOHLOGNN_00122	BILOIELI_02237	LLCLKJPP_02291	DGJFFMBJ_01088	IEMEMHPC_00631	IFCAAPIN_00607	GNKJLLCJ_02291	GDCBNDKE_02098
lytG	HJFLKAGC_02574	PGLHOMAB_01103	BBFDHBJE_01257	MGMJNONB_01064	OFEBJNKH_02567	KJOMAFKJ_02007	LDKNBHDD_02769	NMEOEDMJ_02305	EPKDFGPB_01473	OMCKJAEN_00765	FCEJMFLK_00609	FBAAIJGC_00601	EJMFGGPM_01100	KANJCOPO_00981	IKJJAMKO_01024	KPNIGIIC_00558	FNPABDDN_01892	KKIMNNLB_00543	NOKELGPP_00807	AIDGDBHC_00347	KBOJCAIA_00631	KDDBCGGD_02087	OPBKBDJF_00576	EFAPEAJM_01266	PGOHGHKJ_01264	JNOMGJAB_01070	NNHCIDFA_01942	GBDBOGPK_00767	GIPHGGOM_01672	CIMNMBLL_02408	IGFEIFDG_02311	BIAECILC_01732	KDJHCNJI_00697	POFFCAEL_01792	OOHLOGNN_01486	BILOIELI_01662	LLCLKJPP_00213	DGJFFMBJ_01873	IEMEMHPC_00855	IFCAAPIN_01753	GNKJLLCJ_01200	GDCBNDKE_01023
hisI	HJFLKAGC_02272	PGLHOMAB_01412	BBFDHBJE_01620	MGMJNONB_01356	OFEBJNKH_01718	KJOMAFKJ_00277	LDKNBHDD_00623	NMEOEDMJ_01787	EPKDFGPB_01087	OMCKJAEN_01068	FCEJMFLK_00897	FBAAIJGC_00899	EJMFGGPM_01493	KANJCOPO_01259	IKJJAMKO_01316	KPNIGIIC_00875	FNPABDDN_02248	KKIMNNLB_00878	NOKELGPP_01123	AIDGDBHC_01189	KBOJCAIA_00930	KDDBCGGD_02439	OPBKBDJF_00867	EFAPEAJM_00969	PGOHGHKJ_01566	JNOMGJAB_01401	NNHCIDFA_00253	GBDBOGPK_01661	GIPHGGOM_02976	CIMNMBLL_01093	IGFEIFDG_01663	BIAECILC_01412	KDJHCNJI_02595	POFFCAEL_01467	OOHLOGNN_00870	BILOIELI_02550	LLCLKJPP_00603	DGJFFMBJ_01156	IEMEMHPC_00193	IFCAAPIN_01452	GNKJLLCJ_01520	GDCBNDKE_01323
glnQ_2	HJFLKAGC_02353	PGLHOMAB_01332	BBFDHBJE_01537	MGMJNONB_01274	OFEBJNKH_01668	KJOMAFKJ_00307	LDKNBHDD_00645	NMEOEDMJ_01065	EPKDFGPB_00412	OMCKJAEN_00987	FCEJMFLK_00813	FBAAIJGC_00818	EJMFGGPM_01414	KANJCOPO_01180	IKJJAMKO_01236	KPNIGIIC_00795	FNPABDDN_02170	KKIMNNLB_00797	NOKELGPP_01043	AIDGDBHC_01109	KBOJCAIA_00850	KDDBCGGD_02355	OPBKBDJF_00786	EFAPEAJM_01047	PGOHGHKJ_01483	JNOMGJAB_01322	NNHCIDFA_00331	GBDBOGPK_02056	GIPHGGOM_01551	CIMNMBLL_02284	IGFEIFDG_01326	BIAECILC_02403	KDJHCNJI_00791	POFFCAEL_00503	OOHLOGNN_00826	BILOIELI_01833	LLCLKJPP_01249	DGJFFMBJ_02850	IEMEMHPC_00114	IFCAAPIN_01533	GNKJLLCJ_01432	GDCBNDKE_01245
cydA	HJFLKAGC_01439	PGLHOMAB_02187	BBFDHBJE_02339	MGMJNONB_02115	OFEBJNKH_01971	KJOMAFKJ_01749	LDKNBHDD_02626	NMEOEDMJ_02064	EPKDFGPB_01118	OMCKJAEN_01853	FCEJMFLK_01612	FBAAIJGC_01638	EJMFGGPM_02176	KANJCOPO_02163	IKJJAMKO_02008	KPNIGIIC_01598	FNPABDDN_00823	KKIMNNLB_01594	NOKELGPP_01779	AIDGDBHC_01880	KBOJCAIA_01614	KDDBCGGD_00867	OPBKBDJF_01477	EFAPEAJM_00205	PGOHGHKJ_02284	JNOMGJAB_00834	NNHCIDFA_02523	GBDBOGPK_01711	GIPHGGOM_01033	CIMNMBLL_00930	IGFEIFDG_00627	BIAECILC_02484	KDJHCNJI_02579	POFFCAEL_01083	OOHLOGNN_00908	BILOIELI_02002	LLCLKJPP_01583	DGJFFMBJ_02011	IEMEMHPC_02413	IFCAAPIN_00674	GNKJLLCJ_02224	GDCBNDKE_02030
aspB	HJFLKAGC_02214	PGLHOMAB_01468	BBFDHBJE_01677	MGMJNONB_01413	OFEBJNKH_00898	KJOMAFKJ_01729	LDKNBHDD_02129	NMEOEDMJ_02539	EPKDFGPB_02605	OMCKJAEN_01124	FCEJMFLK_00957	FBAAIJGC_00955	EJMFGGPM_01550	KANJCOPO_01316	IKJJAMKO_01372	KPNIGIIC_00931	FNPABDDN_02307	KKIMNNLB_00938	NOKELGPP_01181	AIDGDBHC_01246	KBOJCAIA_00988	KDDBCGGD_02496	OPBKBDJF_00923	EFAPEAJM_00913	PGOHGHKJ_01622	JNOMGJAB_01458	NNHCIDFA_01144	GBDBOGPK_01774	GIPHGGOM_02440	CIMNMBLL_00923	IGFEIFDG_02089	BIAECILC_01327	KDJHCNJI_00716	POFFCAEL_01944	OOHLOGNN_02436	BILOIELI_02116	LLCLKJPP_01649	DGJFFMBJ_02026	IEMEMHPC_00250	IFCAAPIN_01395	GNKJLLCJ_01579	GDCBNDKE_01379
rplI	HJFLKAGC_01092	PGLHOMAB_00111	BBFDHBJE_00107	MGMJNONB_00094	OFEBJNKH_02428	KJOMAFKJ_01013	LDKNBHDD_02469	NMEOEDMJ_01544	EPKDFGPB_00974	OMCKJAEN_02526	FCEJMFLK_02750	FBAAIJGC_02694	EJMFGGPM_00106	KANJCOPO_00094	IKJJAMKO_00024	KPNIGIIC_02661	FNPABDDN_01477	KKIMNNLB_02673	NOKELGPP_02555	AIDGDBHC_02726	KBOJCAIA_02772	KDDBCGGD_01695	OPBKBDJF_02593	EFAPEAJM_02237	PGOHGHKJ_00110	JNOMGJAB_00101	NNHCIDFA_01847	GBDBOGPK_00669	GIPHGGOM_01621	CIMNMBLL_00876	IGFEIFDG_00226	BIAECILC_00966	KDJHCNJI_00278	POFFCAEL_01716	OOHLOGNN_01972	BILOIELI_01978	LLCLKJPP_00119	DGJFFMBJ_01426	IEMEMHPC_01057	IFCAAPIN_00096	GNKJLLCJ_00104	GDCBNDKE_00111
group_5680	HJFLKAGC_00393	PGLHOMAB_00689	BBFDHBJE_00750	MGMJNONB_00621	OFEBJNKH_01310	KJOMAFKJ_01699	LDKNBHDD_01366	NMEOEDMJ_01112	EPKDFGPB_01033	OMCKJAEN_00279	FCEJMFLK_02066	FBAAIJGC_02037	EJMFGGPM_00618	KANJCOPO_00582	IKJJAMKO_00591	KPNIGIIC_02057	FNPABDDN_00359	KKIMNNLB_01976	NOKELGPP_00309	AIDGDBHC_00463	KBOJCAIA_02093	KDDBCGGD_00413	OPBKBDJF_01906	EFAPEAJM_01721	PGOHGHKJ_00759	JNOMGJAB_00627	NNHCIDFA_01740	GBDBOGPK_01167	GIPHGGOM_01648	CIMNMBLL_01161	IGFEIFDG_01764	BIAECILC_01218	KDJHCNJI_00129	POFFCAEL_00188	OOHLOGNN_02498	BILOIELI_00163	LLCLKJPP_01898	DGJFFMBJ_00043	IEMEMHPC_02365	IFCAAPIN_02258	GNKJLLCJ_00780	GDCBNDKE_00597
recX	HJFLKAGC_01928	PGLHOMAB_01754	BBFDHBJE_01957	MGMJNONB_01694	OFEBJNKH_00322	KJOMAFKJ_01029	LDKNBHDD_01463	NMEOEDMJ_02495	EPKDFGPB_01985	OMCKJAEN_01442	FCEJMFLK_01267	FBAAIJGC_01264	EJMFGGPM_01833	KANJCOPO_01690	IKJJAMKO_01654	KPNIGIIC_01288	FNPABDDN_02655	KKIMNNLB_01203	NOKELGPP_01458	AIDGDBHC_01522	KBOJCAIA_01274	KDDBCGGD_02815	OPBKBDJF_01018	EFAPEAJM_00633	PGOHGHKJ_01902	JNOMGJAB_01742	NNHCIDFA_00211	GBDBOGPK_01083	GIPHGGOM_00261	CIMNMBLL_00061	IGFEIFDG_01894	BIAECILC_02658	KDJHCNJI_01994	POFFCAEL_01386	OOHLOGNN_01639	BILOIELI_00933	LLCLKJPP_00429	DGJFFMBJ_01765	IEMEMHPC_00437	IFCAAPIN_01117	GNKJLLCJ_01858	GDCBNDKE_01655
msrA_2	HJFLKAGC_02307	PGLHOMAB_01380	BBFDHBJE_01584	MGMJNONB_01322	OFEBJNKH_01255	KJOMAFKJ_01107	LDKNBHDD_02197	NMEOEDMJ_00290	EPKDFGPB_00101	OMCKJAEN_01033	FCEJMFLK_00861	FBAAIJGC_00864	EJMFGGPM_01461	KANJCOPO_01227	IKJJAMKO_01283	KPNIGIIC_00841	FNPABDDN_02216	KKIMNNLB_00843	NOKELGPP_01090	AIDGDBHC_01155	KBOJCAIA_00896	KDDBCGGD_02402	OPBKBDJF_00832	EFAPEAJM_01001	PGOHGHKJ_01530	JNOMGJAB_01368	NNHCIDFA_00285	GBDBOGPK_02264	GIPHGGOM_00471	CIMNMBLL_00614	IGFEIFDG_00352	BIAECILC_01445	KDJHCNJI_00839	POFFCAEL_00892	OOHLOGNN_01133	BILOIELI_02988	LLCLKJPP_01713	DGJFFMBJ_01543	IEMEMHPC_00161	IFCAAPIN_01487	GNKJLLCJ_01479	GDCBNDKE_01291
group_4195	HJFLKAGC_00974	PGLHOMAB_02555	BBFDHBJE_02700	MGMJNONB_02542	OFEBJNKH_02607	KJOMAFKJ_02417	LDKNBHDD_01205	NMEOEDMJ_01499	EPKDFGPB_01276	OMCKJAEN_02207	FCEJMFLK_02451	FBAAIJGC_02398	EJMFGGPM_02564	KANJCOPO_02457	IKJJAMKO_02378	KPNIGIIC_02337	FNPABDDN_01139	KKIMNNLB_02364	NOKELGPP_02113	AIDGDBHC_02221	KBOJCAIA_02477	KDDBCGGD_01220	OPBKBDJF_02304	EFAPEAJM_02691	PGOHGHKJ_02645	JNOMGJAB_02507	NNHCIDFA_00439	GBDBOGPK_01742	GIPHGGOM_00054	CIMNMBLL_02440	IGFEIFDG_01924	BIAECILC_01492	KDJHCNJI_02675	POFFCAEL_01446	OOHLOGNN_02336	BILOIELI_01101	LLCLKJPP_01035	DGJFFMBJ_00715	IEMEMHPC_01289	IFCAAPIN_02458	GNKJLLCJ_02581	GDCBNDKE_02383
infA	HJFLKAGC_00217	PGLHOMAB_02452	BBFDHBJE_02599	MGMJNONB_02439	OFEBJNKH_02289	KJOMAFKJ_01807	LDKNBHDD_01078	NMEOEDMJ_00687	EPKDFGPB_02841	OMCKJAEN_02105	FCEJMFLK_01902	FBAAIJGC_01879	EJMFGGPM_02441	KANJCOPO_02356	IKJJAMKO_02261	KPNIGIIC_01900	FNPABDDN_01074	KKIMNNLB_01822	NOKELGPP_02018	AIDGDBHC_02126	KBOJCAIA_01940	KDDBCGGD_01127	OPBKBDJF_01749	EFAPEAJM_02795	PGOHGHKJ_02544	JNOMGJAB_02412	NNHCIDFA_00624	GBDBOGPK_02348	GIPHGGOM_00588	CIMNMBLL_00200	IGFEIFDG_01565	BIAECILC_02753	KDJHCNJI_02110	POFFCAEL_00844	OOHLOGNN_00649	BILOIELI_01704	LLCLKJPP_00653	DGJFFMBJ_00952	IEMEMHPC_01821	IFCAAPIN_02354	GNKJLLCJ_02479	GDCBNDKE_02285
ldh_2	HJFLKAGC_02381	PGLHOMAB_01298	BBFDHBJE_01510	MGMJNONB_01248	OFEBJNKH_01068	KJOMAFKJ_01741	LDKNBHDD_02173	NMEOEDMJ_02636	EPKDFGPB_00782	OMCKJAEN_00960	FCEJMFLK_00785	FBAAIJGC_00791	EJMFGGPM_01386	KANJCOPO_01153	IKJJAMKO_01210	KPNIGIIC_00755	FNPABDDN_02143	KKIMNNLB_00770	NOKELGPP_00993	AIDGDBHC_01079	KBOJCAIA_00824	KDDBCGGD_02325	OPBKBDJF_00759	EFAPEAJM_01074	PGOHGHKJ_01456	JNOMGJAB_01291	NNHCIDFA_00486	GBDBOGPK_01067	GIPHGGOM_01596	CIMNMBLL_01708	IGFEIFDG_00509	BIAECILC_02430	KDJHCNJI_00764	POFFCAEL_01761	OOHLOGNN_01077	BILOIELI_01367	LLCLKJPP_01324	DGJFFMBJ_02192	IEMEMHPC_00087	IFCAAPIN_01560	GNKJLLCJ_01402	GDCBNDKE_01216
rpoA	HJFLKAGC_00221	PGLHOMAB_02448	BBFDHBJE_02595	MGMJNONB_02435	OFEBJNKH_02293	KJOMAFKJ_01803	LDKNBHDD_01074	NMEOEDMJ_00620	EPKDFGPB_02837	OMCKJAEN_02101	FCEJMFLK_01898	FBAAIJGC_01875	EJMFGGPM_02437	KANJCOPO_02352	IKJJAMKO_02257	KPNIGIIC_01896	FNPABDDN_01070	KKIMNNLB_01818	NOKELGPP_02014	AIDGDBHC_02122	KBOJCAIA_01936	KDDBCGGD_01123	OPBKBDJF_01745	EFAPEAJM_02799	PGOHGHKJ_02540	JNOMGJAB_02408	NNHCIDFA_00620	GBDBOGPK_02344	GIPHGGOM_00592	CIMNMBLL_00196	IGFEIFDG_01569	BIAECILC_02749	KDJHCNJI_02106	POFFCAEL_00840	OOHLOGNN_00653	BILOIELI_01708	LLCLKJPP_00657	DGJFFMBJ_00948	IEMEMHPC_01817	IFCAAPIN_02350	GNKJLLCJ_02475	GDCBNDKE_02281
dtxR	HJFLKAGC_00472	PGLHOMAB_00760	BBFDHBJE_00818	MGMJNONB_00683	OFEBJNKH_01663	KJOMAFKJ_00421	LDKNBHDD_01167	NMEOEDMJ_00237	EPKDFGPB_01512	OMCKJAEN_00343	FCEJMFLK_01998	FBAAIJGC_01976	EJMFGGPM_00696	KANJCOPO_00669	IKJJAMKO_00658	KPNIGIIC_01997	FNPABDDN_00429	KKIMNNLB_01916	NOKELGPP_00377	AIDGDBHC_00531	KBOJCAIA_02033	KDDBCGGD_00483	OPBKBDJF_01844	EFAPEAJM_01639	PGOHGHKJ_00827	JNOMGJAB_00697	NNHCIDFA_01828	GBDBOGPK_01107	GIPHGGOM_00552	CIMNMBLL_00958	IGFEIFDG_00603	BIAECILC_01149	KDJHCNJI_00061	POFFCAEL_02909	OOHLOGNN_01225	BILOIELI_00541	LLCLKJPP_01851	DGJFFMBJ_01364	IEMEMHPC_01628	IFCAAPIN_02197	GNKJLLCJ_00851	GDCBNDKE_00669
group_6022	HJFLKAGC_02568	PGLHOMAB_01109	BBFDHBJE_01263	MGMJNONB_01070	OFEBJNKH_02574	KJOMAFKJ_02013	LDKNBHDD_00647	NMEOEDMJ_00491	EPKDFGPB_01479	OMCKJAEN_00771	FCEJMFLK_00615	FBAAIJGC_00607	EJMFGGPM_01106	KANJCOPO_00987	IKJJAMKO_01030	KPNIGIIC_00565	FNPABDDN_01898	KKIMNNLB_00549	NOKELGPP_00813	AIDGDBHC_00341	KBOJCAIA_00637	KDDBCGGD_02093	OPBKBDJF_00582	EFAPEAJM_01259	PGOHGHKJ_01270	JNOMGJAB_01076	NNHCIDFA_01948	GBDBOGPK_01368	GIPHGGOM_01678	CIMNMBLL_02676	IGFEIFDG_02317	BIAECILC_01738	KDJHCNJI_00691	POFFCAEL_01786	OOHLOGNN_01051	BILOIELI_01669	LLCLKJPP_00207	DGJFFMBJ_01879	IEMEMHPC_00861	IFCAAPIN_01747	GNKJLLCJ_01206	GDCBNDKE_01031
yceM	HJFLKAGC_02556	PGLHOMAB_01122	BBFDHBJE_01336	MGMJNONB_01081	OFEBJNKH_02775	KJOMAFKJ_02506	LDKNBHDD_01621	NMEOEDMJ_00901	EPKDFGPB_00323	OMCKJAEN_00782	FCEJMFLK_00626	FBAAIJGC_00618	EJMFGGPM_01223	KANJCOPO_01950	IKJJAMKO_01044	KPNIGIIC_00581	FNPABDDN_01982	KKIMNNLB_00597	NOKELGPP_00824	AIDGDBHC_00894	KBOJCAIA_00649	KDDBCGGD_02161	OPBKBDJF_00593	EFAPEAJM_01247	PGOHGHKJ_01282	JNOMGJAB_01087	NNHCIDFA_01581	GBDBOGPK_00948	GIPHGGOM_02763	CIMNMBLL_02092	IGFEIFDG_01636	BIAECILC_00655	KDJHCNJI_00680	POFFCAEL_02278	OOHLOGNN_00761	BILOIELI_01650	LLCLKJPP_02234	DGJFFMBJ_00822	IEMEMHPC_00873	IFCAAPIN_01735	GNKJLLCJ_01217	GDCBNDKE_01045
pstA	HJFLKAGC_02740	PGLHOMAB_00925	BBFDHBJE_01031	MGMJNONB_00853	OFEBJNKH_02785	KJOMAFKJ_01085	LDKNBHDD_01109	NMEOEDMJ_02284	EPKDFGPB_00699	OMCKJAEN_00555	FCEJMFLK_00423	FBAAIJGC_00371	EJMFGGPM_00877	KANJCOPO_00788	IKJJAMKO_00847	KPNIGIIC_00376	FNPABDDN_01723	KKIMNNLB_00366	NOKELGPP_00637	AIDGDBHC_00726	KBOJCAIA_00432	KDDBCGGD_01914	OPBKBDJF_00392	EFAPEAJM_01449	PGOHGHKJ_01039	JNOMGJAB_00878	NNHCIDFA_01379	GBDBOGPK_00179	GIPHGGOM_00150	CIMNMBLL_01590	IGFEIFDG_00409	BIAECILC_01611	KDJHCNJI_00959	POFFCAEL_01353	OOHLOGNN_00939	BILOIELI_00050	LLCLKJPP_00089	DGJFFMBJ_00627	IEMEMHPC_00744	IFCAAPIN_01956	GNKJLLCJ_01010	GDCBNDKE_00826
qorA	HJFLKAGC_00340	PGLHOMAB_00638	BBFDHBJE_00695	MGMJNONB_00569	OFEBJNKH_02192	KJOMAFKJ_00878	LDKNBHDD_01407	NMEOEDMJ_01107	EPKDFGPB_01678	OMCKJAEN_00228	FCEJMFLK_02115	FBAAIJGC_02086	EJMFGGPM_00552	KANJCOPO_00487	IKJJAMKO_00546	KPNIGIIC_02422	FNPABDDN_00300	KKIMNNLB_02026	NOKELGPP_00256	AIDGDBHC_00409	KBOJCAIA_02146	KDDBCGGD_00354	OPBKBDJF_01955	EFAPEAJM_01775	PGOHGHKJ_00704	JNOMGJAB_00574	NNHCIDFA_00683	GBDBOGPK_01544	GIPHGGOM_01725	CIMNMBLL_01205	IGFEIFDG_01842	BIAECILC_00149	KDJHCNJI_00183	POFFCAEL_00037	OOHLOGNN_00862	BILOIELI_00218	LLCLKJPP_01644	DGJFFMBJ_00098	IEMEMHPC_02375	IFCAAPIN_00473	GNKJLLCJ_00723	GDCBNDKE_00541
group_12375	HJFLKAGC_00142	PGLHOMAB_00211	BBFDHBJE_00200	MGMJNONB_00220	OFEBJNKH_02867	KJOMAFKJ_00265	LDKNBHDD_02585	NMEOEDMJ_01601	EPKDFGPB_02449	OMCKJAEN_02652	FCEJMFLK_00262	FBAAIJGC_00433	EJMFGGPM_00210	KANJCOPO_01454	IKJJAMKO_00159	KPNIGIIC_00103	FNPABDDN_01582	KKIMNNLB_00101	NOKELGPP_02666	AIDGDBHC_02837	KBOJCAIA_00111	KDDBCGGD_01806	OPBKBDJF_00085	EFAPEAJM_02093	PGOHGHKJ_00203	JNOMGJAB_00218	NNHCIDFA_01108	GBDBOGPK_02283	GIPHGGOM_00909	CIMNMBLL_02318	IGFEIFDG_02364	BIAECILC_00527	KDJHCNJI_02481	POFFCAEL_00358	OOHLOGNN_01187	BILOIELI_00423	LLCLKJPP_00887	DGJFFMBJ_00425	IEMEMHPC_01151	IFCAAPIN_00229	GNKJLLCJ_00216	GDCBNDKE_00227
group_12339	HJFLKAGC_01905	PGLHOMAB_01778	BBFDHBJE_01979	MGMJNONB_01716	OFEBJNKH_01171	KJOMAFKJ_02731	LDKNBHDD_00368	NMEOEDMJ_02472	EPKDFGPB_02007	OMCKJAEN_01465	FCEJMFLK_01284	FBAAIJGC_01286	EJMFGGPM_01856	KANJCOPO_01712	IKJJAMKO_01676	KPNIGIIC_01311	FNPABDDN_02678	KKIMNNLB_01225	NOKELGPP_01480	AIDGDBHC_01544	KBOJCAIA_01296	KDDBCGGD_02838	OPBKBDJF_00995	EFAPEAJM_00609	PGOHGHKJ_01924	JNOMGJAB_01765	NNHCIDFA_01240	GBDBOGPK_02738	GIPHGGOM_00283	CIMNMBLL_00257	IGFEIFDG_00570	BIAECILC_02847	KDJHCNJI_02054	POFFCAEL_00412	OOHLOGNN_02476	BILOIELI_00909	LLCLKJPP_01303	DGJFFMBJ_02618	IEMEMHPC_02287	IFCAAPIN_01094	GNKJLLCJ_01881	GDCBNDKE_01677
rsmA	HJFLKAGC_00967	PGLHOMAB_02562	BBFDHBJE_02707	MGMJNONB_02549	OFEBJNKH_02614	KJOMAFKJ_01517	LDKNBHDD_01212	NMEOEDMJ_01492	EPKDFGPB_01283	OMCKJAEN_02214	FCEJMFLK_02458	FBAAIJGC_02405	EJMFGGPM_02571	KANJCOPO_02464	IKJJAMKO_02385	KPNIGIIC_02344	FNPABDDN_01146	KKIMNNLB_02371	NOKELGPP_02120	AIDGDBHC_02228	KBOJCAIA_02484	KDDBCGGD_01227	OPBKBDJF_02311	EFAPEAJM_02684	PGOHGHKJ_02652	JNOMGJAB_02514	NNHCIDFA_00432	GBDBOGPK_00173	GIPHGGOM_00061	CIMNMBLL_02267	IGFEIFDG_01916	BIAECILC_02107	KDJHCNJI_01631	POFFCAEL_01453	OOHLOGNN_02445	BILOIELI_01108	LLCLKJPP_01027	DGJFFMBJ_00708	IEMEMHPC_01296	IFCAAPIN_02465	GNKJLLCJ_02588	GDCBNDKE_02390
ppnKA	HJFLKAGC_02775	PGLHOMAB_00888	BBFDHBJE_00996	MGMJNONB_00816	OFEBJNKH_00550	KJOMAFKJ_01070	LDKNBHDD_00619	NMEOEDMJ_02330	EPKDFGPB_00810	OMCKJAEN_00518	FCEJMFLK_00387	FBAAIJGC_00336	EJMFGGPM_00842	KANJCOPO_00752	IKJJAMKO_00811	KPNIGIIC_00341	FNPABDDN_01651	KKIMNNLB_00331	NOKELGPP_00602	AIDGDBHC_00691	KBOJCAIA_00397	KDDBCGGD_01878	OPBKBDJF_00356	EFAPEAJM_01485	PGOHGHKJ_01004	JNOMGJAB_00818	NNHCIDFA_01544	GBDBOGPK_01589	GIPHGGOM_01290	CIMNMBLL_01030	IGFEIFDG_00591	BIAECILC_01647	KDJHCNJI_01207	POFFCAEL_02708	OOHLOGNN_02641	BILOIELI_00014	LLCLKJPP_01210	DGJFFMBJ_00664	IEMEMHPC_00779	IFCAAPIN_01994	GNKJLLCJ_00974	GDCBNDKE_00790
nudF_2	HJFLKAGC_02263	PGLHOMAB_01421	BBFDHBJE_01630	MGMJNONB_01365	OFEBJNKH_01295	KJOMAFKJ_01629	LDKNBHDD_01530	NMEOEDMJ_00727	EPKDFGPB_02668	OMCKJAEN_01077	FCEJMFLK_00906	FBAAIJGC_00908	EJMFGGPM_01502	KANJCOPO_01269	IKJJAMKO_01325	KPNIGIIC_00884	FNPABDDN_02257	KKIMNNLB_00887	NOKELGPP_01132	AIDGDBHC_01198	KBOJCAIA_00939	KDDBCGGD_02448	OPBKBDJF_00876	EFAPEAJM_00960	PGOHGHKJ_01575	JNOMGJAB_01410	NNHCIDFA_00244	GBDBOGPK_00773	GIPHGGOM_02528	CIMNMBLL_00083	IGFEIFDG_00167	BIAECILC_01403	KDJHCNJI_02604	POFFCAEL_01458	OOHLOGNN_01195	BILOIELI_02924	LLCLKJPP_01872	DGJFFMBJ_01166	IEMEMHPC_00202	IFCAAPIN_01443	GNKJLLCJ_01529	GDCBNDKE_01332
opuCA	HJFLKAGC_01134	PGLHOMAB_00065	BBFDHBJE_00067	MGMJNONB_00044	OFEBJNKH_02421	KJOMAFKJ_02250	LDKNBHDD_00544	NMEOEDMJ_01862	EPKDFGPB_01017	OMCKJAEN_02472	FCEJMFLK_02709	FBAAIJGC_02651	EJMFGGPM_00064	KANJCOPO_00048	IKJJAMKO_02782	KPNIGIIC_02617	FNPABDDN_01435	KKIMNNLB_02630	NOKELGPP_02523	AIDGDBHC_02694	KBOJCAIA_02729	KDDBCGGD_01657	OPBKBDJF_02551	EFAPEAJM_02329	PGOHGHKJ_00067	JNOMGJAB_00069	NNHCIDFA_02311	GBDBOGPK_02236	GIPHGGOM_01176	CIMNMBLL_00856	IGFEIFDG_02342	BIAECILC_00922	KDJHCNJI_00330	POFFCAEL_01811	OOHLOGNN_01044	BILOIELI_01596	LLCLKJPP_01463	DGJFFMBJ_01643	IEMEMHPC_01866	IFCAAPIN_00045	GNKJLLCJ_00069	GDCBNDKE_00071
group_6688	HJFLKAGC_01384	PGLHOMAB_02242	BBFDHBJE_02396	MGMJNONB_02171	OFEBJNKH_01469	KJOMAFKJ_00789	LDKNBHDD_01474	NMEOEDMJ_01723	EPKDFGPB_00192	OMCKJAEN_01908	FCEJMFLK_01668	FBAAIJGC_01693	EJMFGGPM_02233	KANJCOPO_02220	IKJJAMKO_02065	KPNIGIIC_01653	FNPABDDN_00878	KKIMNNLB_02284	NOKELGPP_01836	AIDGDBHC_01936	KBOJCAIA_01669	KDDBCGGD_00927	OPBKBDJF_01532	EFAPEAJM_00150	PGOHGHKJ_02341	JNOMGJAB_02172	NNHCIDFA_00943	GBDBOGPK_01419	GIPHGGOM_02140	CIMNMBLL_01439	IGFEIFDG_01795	BIAECILC_02540	KDJHCNJI_01775	POFFCAEL_00946	OOHLOGNN_01319	BILOIELI_02393	LLCLKJPP_01002	DGJFFMBJ_01079	IEMEMHPC_00708	IFCAAPIN_00618	GNKJLLCJ_02280	GDCBNDKE_02087
group_6850	HJFLKAGC_02634	PGLHOMAB_01035	BBFDHBJE_01193	MGMJNONB_00997	OFEBJNKH_00505	KJOMAFKJ_02546	LDKNBHDD_01160	NMEOEDMJ_02677	EPKDFGPB_00893	OMCKJAEN_00699	FCEJMFLK_00561	FBAAIJGC_00540	EJMFGGPM_01035	KANJCOPO_00914	IKJJAMKO_00959	KPNIGIIC_00500	FNPABDDN_01832	KKIMNNLB_00481	NOKELGPP_00744	AIDGDBHC_00838	KBOJCAIA_00572	KDDBCGGD_02027	OPBKBDJF_00519	EFAPEAJM_01332	PGOHGHKJ_01200	JNOMGJAB_01007	NNHCIDFA_00848	GBDBOGPK_00747	GIPHGGOM_02044	CIMNMBLL_01449	IGFEIFDG_02123	BIAECILC_01371	KDJHCNJI_01712	POFFCAEL_01966	OOHLOGNN_01689	BILOIELI_01486	LLCLKJPP_01492	DGJFFMBJ_02122	IEMEMHPC_01503	IFCAAPIN_01822	GNKJLLCJ_01129	GDCBNDKE_00958
deoC2	HJFLKAGC_01176	PGLHOMAB_00007	BBFDHBJE_00008	MGMJNONB_00007	OFEBJNKH_00060	KJOMAFKJ_01219	LDKNBHDD_00323	NMEOEDMJ_01461	EPKDFGPB_02380	OMCKJAEN_02439	FCEJMFLK_02672	FBAAIJGC_02621	EJMFGGPM_00020	KANJCOPO_02716	IKJJAMKO_02722	KPNIGIIC_02588	FNPABDDN_01384	KKIMNNLB_02606	NOKELGPP_02465	AIDGDBHC_02633	KBOJCAIA_02700	KDDBCGGD_01596	OPBKBDJF_02534	EFAPEAJM_02376	PGOHGHKJ_00008	JNOMGJAB_00008	NNHCIDFA_01773	GBDBOGPK_01581	GIPHGGOM_00781	CIMNMBLL_01895	IGFEIFDG_00268	BIAECILC_02329	KDJHCNJI_02531	POFFCAEL_02379	OOHLOGNN_01591	BILOIELI_01333	LLCLKJPP_00261	DGJFFMBJ_01333	IEMEMHPC_00597	IFCAAPIN_00007	GNKJLLCJ_00008	GDCBNDKE_00008
yvbK	HJFLKAGC_02575	PGLHOMAB_01102	BBFDHBJE_01256	MGMJNONB_01063	OFEBJNKH_02566	KJOMAFKJ_02006	LDKNBHDD_02770	NMEOEDMJ_02306	EPKDFGPB_01472	OMCKJAEN_00764	FCEJMFLK_00608	FBAAIJGC_00600	EJMFGGPM_01099	KANJCOPO_00980	IKJJAMKO_01023	KPNIGIIC_00557	FNPABDDN_01891	KKIMNNLB_00542	NOKELGPP_00806	AIDGDBHC_00348	KBOJCAIA_00630	KDDBCGGD_02086	OPBKBDJF_00575	EFAPEAJM_01267	PGOHGHKJ_01263	JNOMGJAB_01069	NNHCIDFA_01941	GBDBOGPK_00768	GIPHGGOM_01671	CIMNMBLL_02407	IGFEIFDG_02310	BIAECILC_01730	KDJHCNJI_00698	POFFCAEL_01793	OOHLOGNN_01054	BILOIELI_01661	LLCLKJPP_00214	DGJFFMBJ_01872	IEMEMHPC_00854	IFCAAPIN_01754	GNKJLLCJ_01199	GDCBNDKE_01022
argR_2	HJFLKAGC_01971	PGLHOMAB_01710	BBFDHBJE_01914	MGMJNONB_01651	OFEBJNKH_00249	KJOMAFKJ_01555	LDKNBHDD_00348	NMEOEDMJ_01245	EPKDFGPB_01941	OMCKJAEN_01397	FCEJMFLK_01202	FBAAIJGC_01222	EJMFGGPM_01790	KANJCOPO_01647	IKJJAMKO_01611	KPNIGIIC_01245	FNPABDDN_02612	KKIMNNLB_01159	NOKELGPP_01415	AIDGDBHC_01479	KBOJCAIA_01231	KDDBCGGD_02739	OPBKBDJF_01238	EFAPEAJM_00676	PGOHGHKJ_01859	JNOMGJAB_01699	NNHCIDFA_00167	GBDBOGPK_01923	GIPHGGOM_02360	CIMNMBLL_01111	IGFEIFDG_00741	BIAECILC_01584	KDJHCNJI_01950	POFFCAEL_01112	OOHLOGNN_00575	BILOIELI_02142	LLCLKJPP_00313	DGJFFMBJ_01913	IEMEMHPC_00394	IFCAAPIN_01162	GNKJLLCJ_01815	GDCBNDKE_01612
nrnA_2	HJFLKAGC_00799	PGLHOMAB_02745	BBFDHBJE_02926	MGMJNONB_02649	OFEBJNKH_00956	KJOMAFKJ_02523	LDKNBHDD_02204	NMEOEDMJ_01141	EPKDFGPB_02226	OMCKJAEN_02316	FCEJMFLK_02553	FBAAIJGC_02500	EJMFGGPM_02708	KANJCOPO_02589	IKJJAMKO_02590	KPNIGIIC_02477	FNPABDDN_01234	KKIMNNLB_02465	NOKELGPP_02330	AIDGDBHC_02433	KBOJCAIA_02576	KDDBCGGD_01446	OPBKBDJF_02413	EFAPEAJM_02504	PGOHGHKJ_02870	JNOMGJAB_02631	NNHCIDFA_01969	GBDBOGPK_00295	GIPHGGOM_00703	CIMNMBLL_02157	IGFEIFDG_01515	BIAECILC_01946	KDJHCNJI_02447	POFFCAEL_01873	OOHLOGNN_02782	BILOIELI_00594	LLCLKJPP_00258	DGJFFMBJ_00206	IEMEMHPC_00449	IFCAAPIN_02562	GNKJLLCJ_02801	GDCBNDKE_02604
group_6592	HJFLKAGC_00776	PGLHOMAB_02770	BBFDHBJE_02957	MGMJNONB_02671	OFEBJNKH_00982	KJOMAFKJ_00731	LDKNBHDD_02336	NMEOEDMJ_01233	EPKDFGPB_02257	OMCKJAEN_02338	FCEJMFLK_02573	FBAAIJGC_02521	EJMFGGPM_02731	KANJCOPO_02612	IKJJAMKO_02620	KPNIGIIC_02486	FNPABDDN_01259	KKIMNNLB_02486	NOKELGPP_02365	AIDGDBHC_02529	KBOJCAIA_02596	KDDBCGGD_01472	OPBKBDJF_02433	EFAPEAJM_02477	PGOHGHKJ_02901	JNOMGJAB_02651	NNHCIDFA_00741	GBDBOGPK_01277	GIPHGGOM_00736	CIMNMBLL_02075	IGFEIFDG_00060	BIAECILC_01974	KDJHCNJI_02416	POFFCAEL_01133	OOHLOGNN_01984	BILOIELI_00620	LLCLKJPP_00519	DGJFFMBJ_00180	IEMEMHPC_00473	IFCAAPIN_02585	GNKJLLCJ_02840	GDCBNDKE_02629
rpmD	HJFLKAGC_00213	PGLHOMAB_02456	BBFDHBJE_02603	MGMJNONB_02443	OFEBJNKH_02285	KJOMAFKJ_01811	LDKNBHDD_01082	NMEOEDMJ_00691	EPKDFGPB_02845	OMCKJAEN_02109	FCEJMFLK_01906	FBAAIJGC_01883	EJMFGGPM_02445	KANJCOPO_02360	IKJJAMKO_02265	KPNIGIIC_01904	FNPABDDN_01078	KKIMNNLB_01826	NOKELGPP_02022	AIDGDBHC_02130	KBOJCAIA_01944	KDDBCGGD_01131	OPBKBDJF_01753	EFAPEAJM_02791	PGOHGHKJ_02548	JNOMGJAB_02416	NNHCIDFA_00628	GBDBOGPK_02352	GIPHGGOM_00584	CIMNMBLL_01993	IGFEIFDG_01561	BIAECILC_02757	KDJHCNJI_02114	POFFCAEL_00848	OOHLOGNN_01705	BILOIELI_01675	LLCLKJPP_00649	DGJFFMBJ_00956	IEMEMHPC_01825	IFCAAPIN_02358	GNKJLLCJ_02483	GDCBNDKE_02289
trpF	HJFLKAGC_01125	PGLHOMAB_00074	BBFDHBJE_00076	MGMJNONB_00052	OFEBJNKH_02924	KJOMAFKJ_02233	LDKNBHDD_01095	NMEOEDMJ_01871	EPKDFGPB_01008	OMCKJAEN_02481	FCEJMFLK_02717	FBAAIJGC_02659	EJMFGGPM_00073	KANJCOPO_00057	IKJJAMKO_02791	KPNIGIIC_02625	FNPABDDN_01444	KKIMNNLB_02638	NOKELGPP_02532	AIDGDBHC_02703	KBOJCAIA_02737	KDDBCGGD_01666	OPBKBDJF_02559	EFAPEAJM_02320	PGOHGHKJ_00076	JNOMGJAB_00078	NNHCIDFA_02539	GBDBOGPK_01973	GIPHGGOM_01792	CIMNMBLL_02521	IGFEIFDG_01823	BIAECILC_00942	KDJHCNJI_00339	POFFCAEL_01747	OOHLOGNN_02534	BILOIELI_02490	LLCLKJPP_02554	DGJFFMBJ_01634	IEMEMHPC_01875	IFCAAPIN_00054	GNKJLLCJ_00079	GDCBNDKE_00080
opuCC	HJFLKAGC_01136	PGLHOMAB_00063	BBFDHBJE_00065	MGMJNONB_00042	OFEBJNKH_02419	KJOMAFKJ_02252	LDKNBHDD_00131	NMEOEDMJ_00278	EPKDFGPB_01019	OMCKJAEN_02470	FCEJMFLK_02707	FBAAIJGC_02649	EJMFGGPM_00062	KANJCOPO_00046	IKJJAMKO_02780	KPNIGIIC_02615	FNPABDDN_01433	KKIMNNLB_02628	NOKELGPP_02521	AIDGDBHC_02692	KBOJCAIA_02727	KDDBCGGD_01655	OPBKBDJF_02549	EFAPEAJM_02331	PGOHGHKJ_00065	JNOMGJAB_00067	NNHCIDFA_02309	GBDBOGPK_02238	GIPHGGOM_01174	CIMNMBLL_00854	IGFEIFDG_02344	BIAECILC_00920	KDJHCNJI_00328	POFFCAEL_01813	OOHLOGNN_01029	BILOIELI_01598	LLCLKJPP_01465	DGJFFMBJ_01645	IEMEMHPC_01864	IFCAAPIN_00043	GNKJLLCJ_00067	GDCBNDKE_00069
dltC	HJFLKAGC_00491	PGLHOMAB_00779	BBFDHBJE_00837	MGMJNONB_00702	OFEBJNKH_01506	KJOMAFKJ_00755	LDKNBHDD_01506	NMEOEDMJ_00152	EPKDFGPB_02713	OMCKJAEN_00363	FCEJMFLK_01979	FBAAIJGC_01957	EJMFGGPM_00715	KANJCOPO_00688	IKJJAMKO_00677	KPNIGIIC_01978	FNPABDDN_00448	KKIMNNLB_01897	NOKELGPP_00396	AIDGDBHC_00550	KBOJCAIA_02015	KDDBCGGD_00502	OPBKBDJF_01825	EFAPEAJM_01620	PGOHGHKJ_00846	JNOMGJAB_00716	NNHCIDFA_01809	GBDBOGPK_01727	GIPHGGOM_00533	CIMNMBLL_01286	IGFEIFDG_01805	BIAECILC_01130	KDJHCNJI_00042	POFFCAEL_00756	OOHLOGNN_02668	BILOIELI_00560	LLCLKJPP_01669	DGJFFMBJ_01525	IEMEMHPC_01609	IFCAAPIN_02178	GNKJLLCJ_00871	GDCBNDKE_00688
recR	HJFLKAGC_01385	PGLHOMAB_02241	BBFDHBJE_02395	MGMJNONB_02170	OFEBJNKH_01468	KJOMAFKJ_00788	LDKNBHDD_01475	NMEOEDMJ_01722	EPKDFGPB_00191	OMCKJAEN_01907	FCEJMFLK_01667	FBAAIJGC_01692	EJMFGGPM_02232	KANJCOPO_02219	IKJJAMKO_02064	KPNIGIIC_01652	FNPABDDN_00877	KKIMNNLB_02283	NOKELGPP_01835	AIDGDBHC_01935	KBOJCAIA_01668	KDDBCGGD_00926	OPBKBDJF_01531	EFAPEAJM_00151	PGOHGHKJ_02340	JNOMGJAB_02171	NNHCIDFA_00942	GBDBOGPK_01418	GIPHGGOM_02141	CIMNMBLL_01438	IGFEIFDG_01794	BIAECILC_02539	KDJHCNJI_01776	POFFCAEL_00947	OOHLOGNN_02680	BILOIELI_02394	LLCLKJPP_01003	DGJFFMBJ_01078	IEMEMHPC_00709	IFCAAPIN_00619	GNKJLLCJ_02279	GDCBNDKE_02086
yjdJ	HJFLKAGC_01318	PGLHOMAB_02305	BBFDHBJE_02464	MGMJNONB_02306	OFEBJNKH_00287	KJOMAFKJ_00930	LDKNBHDD_00595	NMEOEDMJ_02505	EPKDFGPB_00137	OMCKJAEN_01978	FCEJMFLK_01764	FBAAIJGC_01760	EJMFGGPM_02296	KANJCOPO_02250	IKJJAMKO_02136	KPNIGIIC_01719	FNPABDDN_00941	KKIMNNLB_01682	NOKELGPP_01895	AIDGDBHC_01996	KBOJCAIA_01806	KDDBCGGD_00995	OPBKBDJF_01631	EFAPEAJM_00013	PGOHGHKJ_02409	JNOMGJAB_01229	NNHCIDFA_01648	GBDBOGPK_00612	GIPHGGOM_01101	CIMNMBLL_01980	IGFEIFDG_02577	BIAECILC_00123	KDJHCNJI_00988	POFFCAEL_00251	OOHLOGNN_01996	BILOIELI_00970	LLCLKJPP_01685	DGJFFMBJ_02162	IEMEMHPC_02244	IFCAAPIN_00551	GNKJLLCJ_02341	GDCBNDKE_02151
argH	HJFLKAGC_00770	PGLHOMAB_02776	BBFDHBJE_02963	MGMJNONB_02677	OFEBJNKH_00988	KJOMAFKJ_00738	LDKNBHDD_02342	NMEOEDMJ_02802	EPKDFGPB_02263	OMCKJAEN_02344	FCEJMFLK_02579	FBAAIJGC_02527	EJMFGGPM_02737	KANJCOPO_02618	IKJJAMKO_02626	KPNIGIIC_02492	FNPABDDN_01265	KKIMNNLB_02492	NOKELGPP_02371	AIDGDBHC_02535	KBOJCAIA_02602	KDDBCGGD_01479	OPBKBDJF_02439	EFAPEAJM_02471	PGOHGHKJ_02907	JNOMGJAB_02657	NNHCIDFA_00747	GBDBOGPK_00686	GIPHGGOM_00435	CIMNMBLL_02088	IGFEIFDG_00392	BIAECILC_01980	KDJHCNJI_02410	POFFCAEL_01127	OOHLOGNN_01855	BILOIELI_00626	LLCLKJPP_00513	DGJFFMBJ_00174	IEMEMHPC_00479	IFCAAPIN_02591	GNKJLLCJ_02846	GDCBNDKE_02635
group_3261	HJFLKAGC_02137	PGLHOMAB_01544	BBFDHBJE_01744	MGMJNONB_01482	OFEBJNKH_00494	KJOMAFKJ_01986	LDKNBHDD_01661	NMEOEDMJ_02747	EPKDFGPB_01882	OMCKJAEN_01226	FCEJMFLK_01034	FBAAIJGC_01053	EJMFGGPM_01624	KANJCOPO_01481	IKJJAMKO_01441	KPNIGIIC_01075	FNPABDDN_02389	KKIMNNLB_00991	NOKELGPP_01248	AIDGDBHC_01312	KBOJCAIA_01061	KDDBCGGD_02573	OPBKBDJF_01071	EFAPEAJM_00843	PGOHGHKJ_01689	JNOMGJAB_01528	NNHCIDFA_02562	GBDBOGPK_01249	GIPHGGOM_01924	CIMNMBLL_01185	IGFEIFDG_01176	BIAECILC_00794	KDJHCNJI_02794	POFFCAEL_01046	OOHLOGNN_01843	BILOIELI_03061	LLCLKJPP_00829	DGJFFMBJ_02882	IEMEMHPC_02329	IFCAAPIN_01330	GNKJLLCJ_01646	GDCBNDKE_01444
dnaD	HJFLKAGC_02216	PGLHOMAB_01466	BBFDHBJE_01675	MGMJNONB_01411	OFEBJNKH_00896	KJOMAFKJ_01727	LDKNBHDD_02127	NMEOEDMJ_02708	EPKDFGPB_02603	OMCKJAEN_01122	FCEJMFLK_00955	FBAAIJGC_00953	EJMFGGPM_01548	KANJCOPO_01314	IKJJAMKO_01370	KPNIGIIC_00929	FNPABDDN_02305	KKIMNNLB_00936	NOKELGPP_01179	AIDGDBHC_01244	KBOJCAIA_00986	KDDBCGGD_02494	OPBKBDJF_00921	EFAPEAJM_00915	PGOHGHKJ_01620	JNOMGJAB_01456	NNHCIDFA_01146	GBDBOGPK_02120	GIPHGGOM_02438	CIMNMBLL_00647	IGFEIFDG_02087	BIAECILC_01325	KDJHCNJI_00718	POFFCAEL_01946	OOHLOGNN_02434	BILOIELI_02118	LLCLKJPP_01651	DGJFFMBJ_02028	IEMEMHPC_00248	IFCAAPIN_01397	GNKJLLCJ_01577	GDCBNDKE_01377
group_12164	HJFLKAGC_01926	PGLHOMAB_01756	BBFDHBJE_01959	MGMJNONB_01696	OFEBJNKH_00324	KJOMAFKJ_01027	LDKNBHDD_01461	NMEOEDMJ_02492	EPKDFGPB_01987	OMCKJAEN_01444	FCEJMFLK_01270	FBAAIJGC_01266	EJMFGGPM_01835	KANJCOPO_01692	IKJJAMKO_01656	KPNIGIIC_01290	FNPABDDN_02657	KKIMNNLB_01205	NOKELGPP_01460	AIDGDBHC_01524	KBOJCAIA_01276	KDDBCGGD_02818	OPBKBDJF_01015	EFAPEAJM_00631	PGOHGHKJ_01904	JNOMGJAB_01744	NNHCIDFA_00213	GBDBOGPK_01085	GIPHGGOM_00263	CIMNMBLL_00059	IGFEIFDG_01896	BIAECILC_02660	KDJHCNJI_01996	POFFCAEL_02310	OOHLOGNN_01637	BILOIELI_00931	LLCLKJPP_00431	DGJFFMBJ_01763	IEMEMHPC_00439	IFCAAPIN_01115	GNKJLLCJ_01860	GDCBNDKE_01657
rpsT	HJFLKAGC_02368	PGLHOMAB_01315	BBFDHBJE_01523	MGMJNONB_01261	OFEBJNKH_01625	KJOMAFKJ_02181	LDKNBHDD_01179	NMEOEDMJ_00329	EPKDFGPB_00795	OMCKJAEN_00974	FCEJMFLK_00798	FBAAIJGC_00805	EJMFGGPM_01400	KANJCOPO_01167	IKJJAMKO_01223	KPNIGIIC_00768	FNPABDDN_02157	KKIMNNLB_00784	NOKELGPP_01025	AIDGDBHC_01092	KBOJCAIA_00837	KDDBCGGD_02338	OPBKBDJF_00773	EFAPEAJM_01060	PGOHGHKJ_01469	JNOMGJAB_01304	NNHCIDFA_00345	GBDBOGPK_02077	GIPHGGOM_01538	CIMNMBLL_01117	IGFEIFDG_02021	BIAECILC_02417	KDJHCNJI_00777	POFFCAEL_00517	OOHLOGNN_01286	BILOIELI_01354	LLCLKJPP_01375	DGJFFMBJ_02234	IEMEMHPC_00101	IFCAAPIN_01546	GNKJLLCJ_01415	GDCBNDKE_01229
ndkA	HJFLKAGC_00447	PGLHOMAB_00733	BBFDHBJE_00794	MGMJNONB_00659	OFEBJNKH_00864	KJOMAFKJ_01441	LDKNBHDD_00411	NMEOEDMJ_00263	EPKDFGPB_01536	OMCKJAEN_00319	FCEJMFLK_02022	FBAAIJGC_02000	EJMFGGPM_00671	KANJCOPO_00645	IKJJAMKO_00633	KPNIGIIC_02021	FNPABDDN_00404	KKIMNNLB_01940	NOKELGPP_00352	AIDGDBHC_00506	KBOJCAIA_02057	KDDBCGGD_00457	OPBKBDJF_01870	EFAPEAJM_01664	PGOHGHKJ_00803	JNOMGJAB_00672	NNHCIDFA_02038	GBDBOGPK_00818	GIPHGGOM_01010	CIMNMBLL_01361	IGFEIFDG_02510	BIAECILC_01173	KDJHCNJI_00085	POFFCAEL_00144	OOHLOGNN_01442	BILOIELI_00517	LLCLKJPP_00366	DGJFFMBJ_01388	IEMEMHPC_01653	IFCAAPIN_02221	GNKJLLCJ_00826	GDCBNDKE_00644
secY	HJFLKAGC_00215	PGLHOMAB_02454	BBFDHBJE_02601	MGMJNONB_02441	OFEBJNKH_02287	KJOMAFKJ_01809	LDKNBHDD_01080	NMEOEDMJ_00689	EPKDFGPB_02843	OMCKJAEN_02107	FCEJMFLK_01904	FBAAIJGC_01881	EJMFGGPM_02443	KANJCOPO_02358	IKJJAMKO_02263	KPNIGIIC_01902	FNPABDDN_01076	KKIMNNLB_01824	NOKELGPP_02020	AIDGDBHC_02128	KBOJCAIA_01942	KDDBCGGD_01129	OPBKBDJF_01751	EFAPEAJM_02793	PGOHGHKJ_02546	JNOMGJAB_02414	NNHCIDFA_00626	GBDBOGPK_02350	GIPHGGOM_00586	CIMNMBLL_00202	IGFEIFDG_01563	BIAECILC_02755	KDJHCNJI_02112	POFFCAEL_00846	OOHLOGNN_00647	BILOIELI_01673	LLCLKJPP_00651	DGJFFMBJ_00954	IEMEMHPC_01823	IFCAAPIN_02356	GNKJLLCJ_02481	GDCBNDKE_02287
pepF1_2	HJFLKAGC_00444	PGLHOMAB_00730	BBFDHBJE_00791	MGMJNONB_00656	OFEBJNKH_00861	KJOMAFKJ_01444	LDKNBHDD_00414	NMEOEDMJ_00266	EPKDFGPB_01539	OMCKJAEN_00316	FCEJMFLK_02025	FBAAIJGC_02003	EJMFGGPM_00667	KANJCOPO_00642	IKJJAMKO_00630	KPNIGIIC_02024	FNPABDDN_00401	KKIMNNLB_01943	NOKELGPP_00349	AIDGDBHC_00503	KBOJCAIA_02060	KDDBCGGD_00454	OPBKBDJF_01873	EFAPEAJM_01668	PGOHGHKJ_00800	JNOMGJAB_00669	NNHCIDFA_01852	GBDBOGPK_02678	GIPHGGOM_01007	CIMNMBLL_01631	IGFEIFDG_02858	BIAECILC_01176	KDJHCNJI_00088	POFFCAEL_00147	OOHLOGNN_00782	BILOIELI_00514	LLCLKJPP_01102	DGJFFMBJ_00003	IEMEMHPC_01964	IFCAAPIN_02224	GNKJLLCJ_00823	GDCBNDKE_00641
group_4851	HJFLKAGC_00451	PGLHOMAB_00737	BBFDHBJE_00798	MGMJNONB_00663	OFEBJNKH_01659	KJOMAFKJ_01786	LDKNBHDD_00406	NMEOEDMJ_00259	EPKDFGPB_01532	OMCKJAEN_00323	FCEJMFLK_02018	FBAAIJGC_01996	EJMFGGPM_00675	KANJCOPO_00649	IKJJAMKO_00637	KPNIGIIC_02017	FNPABDDN_00408	KKIMNNLB_01936	NOKELGPP_00356	AIDGDBHC_00510	KBOJCAIA_02053	KDDBCGGD_00461	OPBKBDJF_01866	EFAPEAJM_01660	PGOHGHKJ_00807	JNOMGJAB_00676	NNHCIDFA_02042	GBDBOGPK_00682	GIPHGGOM_01014	CIMNMBLL_02216	IGFEIFDG_02514	BIAECILC_01169	KDJHCNJI_00081	POFFCAEL_01824	OOHLOGNN_01847	BILOIELI_00521	LLCLKJPP_00362	DGJFFMBJ_01384	IEMEMHPC_01649	IFCAAPIN_02217	GNKJLLCJ_00830	GDCBNDKE_00648
group_3683	HJFLKAGC_02014	PGLHOMAB_01668	BBFDHBJE_01871	MGMJNONB_01606	OFEBJNKH_01301	KJOMAFKJ_00449	LDKNBHDD_00872	NMEOEDMJ_01128	EPKDFGPB_01649	OMCKJAEN_01351	FCEJMFLK_01159	FBAAIJGC_01178	EJMFGGPM_01747	KANJCOPO_01605	IKJJAMKO_01567	KPNIGIIC_01201	FNPABDDN_02567	KKIMNNLB_01116	NOKELGPP_01370	AIDGDBHC_01434	KBOJCAIA_01186	KDDBCGGD_02696	OPBKBDJF_01195	EFAPEAJM_00718	PGOHGHKJ_01816	JNOMGJAB_01654	NNHCIDFA_00123	GBDBOGPK_01821	GIPHGGOM_02093	CIMNMBLL_02591	IGFEIFDG_01348	BIAECILC_01539	KDJHCNJI_01908	POFFCAEL_02487	OOHLOGNN_01216	BILOIELI_02999	LLCLKJPP_00033	DGJFFMBJ_02699	IEMEMHPC_00351	IFCAAPIN_01205	GNKJLLCJ_01769	GDCBNDKE_01569
ecfT	HJFLKAGC_00226	PGLHOMAB_02443	BBFDHBJE_02590	MGMJNONB_02430	OFEBJNKH_02298	KJOMAFKJ_00583	LDKNBHDD_01389	NMEOEDMJ_00615	EPKDFGPB_02832	OMCKJAEN_02096	FCEJMFLK_01893	FBAAIJGC_01870	EJMFGGPM_02432	KANJCOPO_02347	IKJJAMKO_02252	KPNIGIIC_01891	FNPABDDN_01065	KKIMNNLB_01812	NOKELGPP_02009	AIDGDBHC_02117	KBOJCAIA_01931	KDDBCGGD_01118	OPBKBDJF_01740	EFAPEAJM_02804	PGOHGHKJ_02535	JNOMGJAB_02402	NNHCIDFA_00615	GBDBOGPK_00964	GIPHGGOM_00597	CIMNMBLL_00676	IGFEIFDG_01575	BIAECILC_02744	KDJHCNJI_02101	POFFCAEL_00835	OOHLOGNN_00659	BILOIELI_01713	LLCLKJPP_02310	DGJFFMBJ_00943	IEMEMHPC_01812	IFCAAPIN_02345	GNKJLLCJ_02470	GDCBNDKE_02276
folD	HJFLKAGC_02058	PGLHOMAB_01623	BBFDHBJE_01824	MGMJNONB_01562	OFEBJNKH_00409	KJOMAFKJ_01983	LDKNBHDD_01868	NMEOEDMJ_01428	EPKDFGPB_00206	OMCKJAEN_01306	FCEJMFLK_01114	FBAAIJGC_01133	EJMFGGPM_01703	KANJCOPO_01560	IKJJAMKO_01522	KPNIGIIC_01155	FNPABDDN_02522	KKIMNNLB_01071	NOKELGPP_01325	AIDGDBHC_01389	KBOJCAIA_01141	KDDBCGGD_02652	OPBKBDJF_01151	EFAPEAJM_00762	PGOHGHKJ_01769	JNOMGJAB_01609	NNHCIDFA_00079	GBDBOGPK_00866	GIPHGGOM_02488	CIMNMBLL_02649	IGFEIFDG_00694	BIAECILC_00991	KDJHCNJI_01862	POFFCAEL_00129	OOHLOGNN_02350	BILOIELI_02385	LLCLKJPP_00378	DGJFFMBJ_02209	IEMEMHPC_00307	IFCAAPIN_01250	GNKJLLCJ_01724	GDCBNDKE_01524
group_12243	HJFLKAGC_01435	PGLHOMAB_02191	BBFDHBJE_02344	MGMJNONB_02120	OFEBJNKH_01610	KJOMAFKJ_02295	LDKNBHDD_01800	NMEOEDMJ_02267	EPKDFGPB_01113	OMCKJAEN_01857	FCEJMFLK_01616	FBAAIJGC_01642	EJMFGGPM_02180	KANJCOPO_02168	IKJJAMKO_02013	KPNIGIIC_01602	FNPABDDN_00827	KKIMNNLB_01598	NOKELGPP_01784	AIDGDBHC_01885	KBOJCAIA_01618	KDDBCGGD_00872	OPBKBDJF_01481	EFAPEAJM_00201	PGOHGHKJ_02289	JNOMGJAB_00838	NNHCIDFA_00892	GBDBOGPK_02712	GIPHGGOM_01038	CIMNMBLL_02102	IGFEIFDG_00631	BIAECILC_02489	KDJHCNJI_02584	POFFCAEL_01078	OOHLOGNN_02558	BILOIELI_02007	LLCLKJPP_02135	DGJFFMBJ_02016	IEMEMHPC_02418	IFCAAPIN_00670	GNKJLLCJ_02229	GDCBNDKE_02035
rplK	HJFLKAGC_01365	PGLHOMAB_02260	BBFDHBJE_02414	MGMJNONB_02260	OFEBJNKH_01922	KJOMAFKJ_00338	LDKNBHDD_00958	NMEOEDMJ_02309	EPKDFGPB_01604	OMCKJAEN_01928	FCEJMFLK_01719	FBAAIJGC_01713	EJMFGGPM_02251	KANJCOPO_02037	IKJJAMKO_02089	KPNIGIIC_01672	FNPABDDN_00897	KKIMNNLB_01637	NOKELGPP_01854	AIDGDBHC_01954	KBOJCAIA_01758	KDDBCGGD_00945	OPBKBDJF_01585	EFAPEAJM_00061	PGOHGHKJ_02359	JNOMGJAB_02254	NNHCIDFA_01416	GBDBOGPK_00590	GIPHGGOM_00795	CIMNMBLL_00090	IGFEIFDG_00610	BIAECILC_02558	KDJHCNJI_01038	POFFCAEL_00618	OOHLOGNN_00722	BILOIELI_02229	LLCLKJPP_02068	DGJFFMBJ_01095	IEMEMHPC_00624	IFCAAPIN_00599	GNKJLLCJ_02298	GDCBNDKE_02105
group_6585	HJFLKAGC_00742	PGLHOMAB_02807	BBFDHBJE_02990	MGMJNONB_02703	OFEBJNKH_02502	KJOMAFKJ_00475	LDKNBHDD_00882	NMEOEDMJ_01538	EPKDFGPB_02290	OMCKJAEN_02371	FCEJMFLK_02606	FBAAIJGC_02554	EJMFGGPM_02765	KANJCOPO_02645	IKJJAMKO_02654	KPNIGIIC_02519	FNPABDDN_01292	KKIMNNLB_02521	NOKELGPP_02400	AIDGDBHC_02563	KBOJCAIA_02630	KDDBCGGD_01508	OPBKBDJF_02466	EFAPEAJM_02444	PGOHGHKJ_02934	JNOMGJAB_02709	NNHCIDFA_00775	GBDBOGPK_01667	GIPHGGOM_00408	CIMNMBLL_01310	IGFEIFDG_02806	BIAECILC_02399	KDJHCNJI_02383	POFFCAEL_00453	OOHLOGNN_01060	BILOIELI_00654	LLCLKJPP_00055	DGJFFMBJ_01904	IEMEMHPC_00506	IFCAAPIN_02618	GNKJLLCJ_02875	GDCBNDKE_02664
hpt	HJFLKAGC_01016	PGLHOMAB_02511	BBFDHBJE_02656	MGMJNONB_02500	OFEBJNKH_00243	KJOMAFKJ_01326	LDKNBHDD_00778	NMEOEDMJ_00376	EPKDFGPB_01232	OMCKJAEN_02163	FCEJMFLK_02411	FBAAIJGC_02356	EJMFGGPM_02493	KANJCOPO_02408	IKJJAMKO_02336	KPNIGIIC_02294	FNPABDDN_01665	KKIMNNLB_02324	NOKELGPP_02072	AIDGDBHC_02180	KBOJCAIA_02437	KDDBCGGD_01179	OPBKBDJF_02264	EFAPEAJM_02733	PGOHGHKJ_02601	JNOMGJAB_02465	NNHCIDFA_00481	GBDBOGPK_02455	GIPHGGOM_00009	CIMNMBLL_00129	IGFEIFDG_00011	BIAECILC_00452	KDJHCNJI_02631	POFFCAEL_01883	OOHLOGNN_00176	BILOIELI_01152	LLCLKJPP_02079	DGJFFMBJ_01848	IEMEMHPC_01383	IFCAAPIN_02414	GNKJLLCJ_02537	GDCBNDKE_02339
rnpA	HJFLKAGC_01184	PGLHOMAB_02872	BBFDHBJE_03071	MGMJNONB_02765	OFEBJNKH_00069	KJOMAFKJ_01116	LDKNBHDD_02762	NMEOEDMJ_01469	EPKDFGPB_02371	OMCKJAEN_02431	FCEJMFLK_02664	FBAAIJGC_02613	EJMFGGPM_00011	KANJCOPO_02707	IKJJAMKO_02714	KPNIGIIC_02580	FNPABDDN_01375	KKIMNNLB_02598	NOKELGPP_02456	AIDGDBHC_02624	KBOJCAIA_02692	KDDBCGGD_01587	OPBKBDJF_02526	EFAPEAJM_02384	PGOHGHKJ_03015	JNOMGJAB_02769	NNHCIDFA_01765	GBDBOGPK_01606	GIPHGGOM_00772	CIMNMBLL_01306	IGFEIFDG_00277	BIAECILC_02338	KDJHCNJI_02522	POFFCAEL_02048	OOHLOGNN_00778	BILOIELI_01324	LLCLKJPP_00269	DGJFFMBJ_01323	IEMEMHPC_00588	IFCAAPIN_02683	GNKJLLCJ_02941	GDCBNDKE_02725
opuCD	HJFLKAGC_01137	PGLHOMAB_00062	BBFDHBJE_00064	MGMJNONB_00041	OFEBJNKH_02418	KJOMAFKJ_02253	LDKNBHDD_00130	NMEOEDMJ_00277	EPKDFGPB_01020	OMCKJAEN_02469	FCEJMFLK_02706	FBAAIJGC_02648	EJMFGGPM_00061	KANJCOPO_00045	IKJJAMKO_02779	KPNIGIIC_02614	FNPABDDN_01432	KKIMNNLB_02627	NOKELGPP_02520	AIDGDBHC_02691	KBOJCAIA_02726	KDDBCGGD_01654	OPBKBDJF_02548	EFAPEAJM_02332	PGOHGHKJ_00064	JNOMGJAB_00066	NNHCIDFA_02308	GBDBOGPK_02239	GIPHGGOM_01173	CIMNMBLL_00853	IGFEIFDG_02345	BIAECILC_00919	KDJHCNJI_00327	POFFCAEL_01814	OOHLOGNN_01030	BILOIELI_01599	LLCLKJPP_01466	DGJFFMBJ_01646	IEMEMHPC_01863	IFCAAPIN_00042	GNKJLLCJ_00066	GDCBNDKE_00068
rsfS	HJFLKAGC_02013	PGLHOMAB_01669	BBFDHBJE_01872	MGMJNONB_01607	OFEBJNKH_00779	KJOMAFKJ_00448	LDKNBHDD_00871	NMEOEDMJ_01127	EPKDFGPB_01648	OMCKJAEN_01352	FCEJMFLK_01160	FBAAIJGC_01179	EJMFGGPM_01748	KANJCOPO_01606	IKJJAMKO_01568	KPNIGIIC_01202	FNPABDDN_02568	KKIMNNLB_01117	NOKELGPP_01371	AIDGDBHC_01435	KBOJCAIA_01187	KDDBCGGD_02697	OPBKBDJF_01196	EFAPEAJM_00717	PGOHGHKJ_01817	JNOMGJAB_01655	NNHCIDFA_00124	GBDBOGPK_02490	GIPHGGOM_02092	CIMNMBLL_02590	IGFEIFDG_01349	BIAECILC_01540	KDJHCNJI_01909	POFFCAEL_02486	OOHLOGNN_00873	BILOIELI_03000	LLCLKJPP_00032	DGJFFMBJ_02700	IEMEMHPC_00352	IFCAAPIN_01204	GNKJLLCJ_01770	GDCBNDKE_01570
argP	HJFLKAGC_00914	PGLHOMAB_02617	BBFDHBJE_02763	MGMJNONB_02603	OFEBJNKH_01110	KJOMAFKJ_02367	LDKNBHDD_01923	NMEOEDMJ_00570	EPKDFGPB_01160	OMCKJAEN_02268	FCEJMFLK_02514	FBAAIJGC_02459	EJMFGGPM_02626	KANJCOPO_02525	IKJJAMKO_02438	KPNIGIIC_02398	FNPABDDN_01201	KKIMNNLB_02428	NOKELGPP_02173	AIDGDBHC_02279	KBOJCAIA_02540	KDDBCGGD_01282	OPBKBDJF_02364	EFAPEAJM_02630	PGOHGHKJ_02708	JNOMGJAB_02567	NNHCIDFA_00379	GBDBOGPK_00996	GIPHGGOM_02299	CIMNMBLL_01641	IGFEIFDG_01539	BIAECILC_02591	KDJHCNJI_01123	POFFCAEL_01900	OOHLOGNN_01240	BILOIELI_00847	LLCLKJPP_00625	DGJFFMBJ_00467	IEMEMHPC_02449	IFCAAPIN_02519	GNKJLLCJ_02641	GDCBNDKE_02445
folT	HJFLKAGC_01394	PGLHOMAB_02232	BBFDHBJE_02386	MGMJNONB_02161	OFEBJNKH_00190	KJOMAFKJ_01198	LDKNBHDD_01778	NMEOEDMJ_01710	EPKDFGPB_00568	OMCKJAEN_01898	FCEJMFLK_01658	FBAAIJGC_01683	EJMFGGPM_02223	KANJCOPO_02210	IKJJAMKO_02054	KPNIGIIC_01643	FNPABDDN_00868	KKIMNNLB_02274	NOKELGPP_01826	AIDGDBHC_01926	KBOJCAIA_01659	KDDBCGGD_00914	OPBKBDJF_01522	EFAPEAJM_00160	PGOHGHKJ_02331	JNOMGJAB_02162	NNHCIDFA_00933	GBDBOGPK_02446	GIPHGGOM_02150	CIMNMBLL_01428	IGFEIFDG_01785	BIAECILC_02530	KDJHCNJI_01785	POFFCAEL_00956	OOHLOGNN_00699	BILOIELI_02403	LLCLKJPP_01012	DGJFFMBJ_01069	IEMEMHPC_00718	IFCAAPIN_00628	GNKJLLCJ_02270	GDCBNDKE_02077
menH_1	HJFLKAGC_00455	PGLHOMAB_00741	BBFDHBJE_00802	MGMJNONB_00667	OFEBJNKH_00547	KJOMAFKJ_01310	LDKNBHDD_01742	NMEOEDMJ_00255	EPKDFGPB_01528	OMCKJAEN_00327	FCEJMFLK_02014	FBAAIJGC_01992	EJMFGGPM_00679	KANJCOPO_00653	IKJJAMKO_00641	KPNIGIIC_02013	FNPABDDN_00412	KKIMNNLB_01932	NOKELGPP_00360	AIDGDBHC_00514	KBOJCAIA_02049	KDDBCGGD_00465	OPBKBDJF_01862	EFAPEAJM_01656	PGOHGHKJ_00811	JNOMGJAB_00680	NNHCIDFA_02046	GBDBOGPK_02405	GIPHGGOM_01018	CIMNMBLL_01009	IGFEIFDG_02518	BIAECILC_01165	KDJHCNJI_00077	POFFCAEL_01828	OOHLOGNN_01852	BILOIELI_00525	LLCLKJPP_00358	DGJFFMBJ_01380	IEMEMHPC_01645	IFCAAPIN_02213	GNKJLLCJ_00834	GDCBNDKE_00652
aadR	HJFLKAGC_01128	PGLHOMAB_00071	BBFDHBJE_00073	MGMJNONB_00049	OFEBJNKH_02927	KJOMAFKJ_00370	LDKNBHDD_01098	NMEOEDMJ_01868	EPKDFGPB_01011	OMCKJAEN_02478	FCEJMFLK_02714	FBAAIJGC_02656	EJMFGGPM_00070	KANJCOPO_00054	IKJJAMKO_02788	KPNIGIIC_02622	FNPABDDN_01441	KKIMNNLB_02635	NOKELGPP_02529	AIDGDBHC_02700	KBOJCAIA_02734	KDDBCGGD_01663	OPBKBDJF_02556	EFAPEAJM_02323	PGOHGHKJ_00073	JNOMGJAB_00075	NNHCIDFA_02542	GBDBOGPK_00356	GIPHGGOM_01789	CIMNMBLL_02038	IGFEIFDG_00367	BIAECILC_00928	KDJHCNJI_00336	POFFCAEL_01750	OOHLOGNN_02530	BILOIELI_02487	LLCLKJPP_02227	DGJFFMBJ_01637	IEMEMHPC_01872	IFCAAPIN_00051	GNKJLLCJ_00076	GDCBNDKE_00077
group_6619	HJFLKAGC_00947	PGLHOMAB_02582	BBFDHBJE_02727	MGMJNONB_02568	OFEBJNKH_02634	KJOMAFKJ_01600	LDKNBHDD_00976	NMEOEDMJ_02665	EPKDFGPB_01303	OMCKJAEN_02234	FCEJMFLK_02479	FBAAIJGC_02425	EJMFGGPM_02590	KANJCOPO_02483	IKJJAMKO_02405	KPNIGIIC_02363	FNPABDDN_01165	KKIMNNLB_02395	NOKELGPP_02140	AIDGDBHC_02248	KBOJCAIA_02502	KDDBCGGD_01247	OPBKBDJF_02330	EFAPEAJM_02664	PGOHGHKJ_02672	JNOMGJAB_02534	NNHCIDFA_00412	GBDBOGPK_02463	GIPHGGOM_00082	CIMNMBLL_00126	IGFEIFDG_01945	BIAECILC_02087	KDJHCNJI_01611	POFFCAEL_01535	OOHLOGNN_01005	BILOIELI_01128	LLCLKJPP_00732	DGJFFMBJ_00688	IEMEMHPC_01316	IFCAAPIN_02485	GNKJLLCJ_02608	GDCBNDKE_02410
recF	HJFLKAGC_01179	PGLHOMAB_00004	BBFDHBJE_00005	MGMJNONB_00004	OFEBJNKH_00063	KJOMAFKJ_01216	LDKNBHDD_00320	NMEOEDMJ_01464	EPKDFGPB_02377	OMCKJAEN_02436	FCEJMFLK_02669	FBAAIJGC_02618	EJMFGGPM_00017	KANJCOPO_02713	IKJJAMKO_02719	KPNIGIIC_02585	FNPABDDN_01381	KKIMNNLB_02603	NOKELGPP_02462	AIDGDBHC_02630	KBOJCAIA_02697	KDDBCGGD_01593	OPBKBDJF_02531	EFAPEAJM_02379	PGOHGHKJ_00005	JNOMGJAB_00005	NNHCIDFA_01770	GBDBOGPK_01612	GIPHGGOM_00778	CIMNMBLL_00377	IGFEIFDG_00272	BIAECILC_02332	KDJHCNJI_02528	POFFCAEL_02042	OOHLOGNN_02578	BILOIELI_01330	LLCLKJPP_00264	DGJFFMBJ_01329	IEMEMHPC_00594	IFCAAPIN_00004	GNKJLLCJ_00005	GDCBNDKE_00005
group_5178	HJFLKAGC_02157	PGLHOMAB_01524	BBFDHBJE_01725	MGMJNONB_01459	OFEBJNKH_02738	KJOMAFKJ_01390	LDKNBHDD_00993	NMEOEDMJ_01997	EPKDFGPB_01901	OMCKJAEN_01206	FCEJMFLK_01015	FBAAIJGC_01034	EJMFGGPM_01604	KANJCOPO_01363	IKJJAMKO_01419	KPNIGIIC_00976	FNPABDDN_02369	KKIMNNLB_00972	NOKELGPP_01229	AIDGDBHC_01293	KBOJCAIA_01041	KDDBCGGD_02542	OPBKBDJF_00968	EFAPEAJM_00863	PGOHGHKJ_01670	JNOMGJAB_01507	NNHCIDFA_02157	GBDBOGPK_01615	GIPHGGOM_01904	CIMNMBLL_00620	IGFEIFDG_00306	BIAECILC_00813	KDJHCNJI_02555	POFFCAEL_01514	OOHLOGNN_00587	BILOIELI_01880	LLCLKJPP_01219	DGJFFMBJ_02058	IEMEMHPC_01896	IFCAAPIN_01350	GNKJLLCJ_01627	GDCBNDKE_01423
suhB	HJFLKAGC_02379	PGLHOMAB_01300	BBFDHBJE_01512	MGMJNONB_01250	OFEBJNKH_01070	KJOMAFKJ_01739	LDKNBHDD_02175	NMEOEDMJ_02634	EPKDFGPB_00784	OMCKJAEN_00962	FCEJMFLK_00787	FBAAIJGC_00793	EJMFGGPM_01388	KANJCOPO_01155	IKJJAMKO_01212	KPNIGIIC_00757	FNPABDDN_02145	KKIMNNLB_00772	NOKELGPP_00995	AIDGDBHC_01081	KBOJCAIA_00826	KDDBCGGD_02327	OPBKBDJF_00761	EFAPEAJM_01072	PGOHGHKJ_01458	JNOMGJAB_01293	NNHCIDFA_00484	GBDBOGPK_01069	GIPHGGOM_01594	CIMNMBLL_01709	IGFEIFDG_00507	BIAECILC_02428	KDJHCNJI_00766	POFFCAEL_01759	OOHLOGNN_01079	BILOIELI_01365	LLCLKJPP_01322	DGJFFMBJ_02190	IEMEMHPC_00089	IFCAAPIN_01558	GNKJLLCJ_01404	GDCBNDKE_01218
zosA_2	HJFLKAGC_01080	PGLHOMAB_00118	BBFDHBJE_00112	MGMJNONB_00124	OFEBJNKH_01461	KJOMAFKJ_01006	LDKNBHDD_00493	NMEOEDMJ_01760	EPKDFGPB_00968	OMCKJAEN_02547	FCEJMFLK_00025	FBAAIJGC_00017	EJMFGGPM_00113	KANJCOPO_00101	IKJJAMKO_00045	KPNIGIIC_00012	FNPABDDN_01484	KKIMNNLB_00012	NOKELGPP_02577	AIDGDBHC_02748	KBOJCAIA_00011	KDDBCGGD_01706	OPBKBDJF_00009	EFAPEAJM_02225	PGOHGHKJ_00115	JNOMGJAB_00126	NNHCIDFA_01835	GBDBOGPK_02068	GIPHGGOM_01626	CIMNMBLL_00718	IGFEIFDG_00680	BIAECILC_02161	KDJHCNJI_00273	POFFCAEL_01711	OOHLOGNN_02548	BILOIELI_02220	LLCLKJPP_01985	DGJFFMBJ_01437	IEMEMHPC_01052	IFCAAPIN_00121	GNKJLLCJ_00125	GDCBNDKE_00122
group_12409	HJFLKAGC_01591	PGLHOMAB_00278	BBFDHBJE_00273	MGMJNONB_00274	OFEBJNKH_00554	KJOMAFKJ_01273	LDKNBHDD_02309	NMEOEDMJ_00865	EPKDFGPB_01439	OMCKJAEN_02709	FCEJMFLK_02399	FBAAIJGC_02301	EJMFGGPM_00769	KANJCOPO_00156	IKJJAMKO_00727	KPNIGIIC_02261	FNPABDDN_00501	KKIMNNLB_02262	NOKELGPP_00447	AIDGDBHC_00018	KBOJCAIA_02406	KDDBCGGD_00019	OPBKBDJF_00147	EFAPEAJM_02040	PGOHGHKJ_00276	JNOMGJAB_00282	NNHCIDFA_02177	GBDBOGPK_00113	GIPHGGOM_01842	CIMNMBLL_00707	IGFEIFDG_01365	BIAECILC_00050	KDJHCNJI_02806	POFFCAEL_01161	OOHLOGNN_00056	BILOIELI_01429	LLCLKJPP_02558	DGJFFMBJ_00584	IEMEMHPC_01764	IFCAAPIN_00286	GNKJLLCJ_00282	GDCBNDKE_00289
group_3544	HJFLKAGC_01409	PGLHOMAB_02217	BBFDHBJE_02371	MGMJNONB_02146	OFEBJNKH_01764	KJOMAFKJ_01950	LDKNBHDD_01488	NMEOEDMJ_00746	EPKDFGPB_02146	OMCKJAEN_01883	FCEJMFLK_01643	FBAAIJGC_01668	EJMFGGPM_02207	KANJCOPO_02194	IKJJAMKO_02039	KPNIGIIC_01628	FNPABDDN_00853	KKIMNNLB_01624	NOKELGPP_01811	AIDGDBHC_01911	KBOJCAIA_01644	KDDBCGGD_00899	OPBKBDJF_01507	EFAPEAJM_00175	PGOHGHKJ_02316	JNOMGJAB_02147	NNHCIDFA_00918	GBDBOGPK_00085	GIPHGGOM_01064	CIMNMBLL_02042	IGFEIFDG_02160	BIAECILC_02515	KDJHCNJI_01800	POFFCAEL_00980	OOHLOGNN_01918	BILOIELI_02972	LLCLKJPP_00788	DGJFFMBJ_01053	IEMEMHPC_02121	IFCAAPIN_00644	GNKJLLCJ_02255	GDCBNDKE_02062
rpsD	HJFLKAGC_02445	PGLHOMAB_01231	BBFDHBJE_01446	MGMJNONB_01181	OFEBJNKH_02365	KJOMAFKJ_00209	LDKNBHDD_00503	NMEOEDMJ_02789	EPKDFGPB_01586	OMCKJAEN_00897	FCEJMFLK_00722	FBAAIJGC_00728	EJMFGGPM_01321	KANJCOPO_01091	IKJJAMKO_01147	KPNIGIIC_00693	FNPABDDN_02080	KKIMNNLB_00708	NOKELGPP_00929	AIDGDBHC_01006	KBOJCAIA_00759	KDDBCGGD_02262	OPBKBDJF_00696	EFAPEAJM_01137	PGOHGHKJ_01392	JNOMGJAB_01204	NNHCIDFA_00548	GBDBOGPK_00423	GIPHGGOM_01565	CIMNMBLL_01714	IGFEIFDG_00834	BIAECILC_00393	KDJHCNJI_01464	POFFCAEL_02087	OOHLOGNN_02318	BILOIELI_02325	LLCLKJPP_02644	DGJFFMBJ_01221	IEMEMHPC_00024	IFCAAPIN_01623	GNKJLLCJ_01337	GDCBNDKE_01153
purD	HJFLKAGC_01953	PGLHOMAB_01729	BBFDHBJE_01932	MGMJNONB_01669	OFEBJNKH_02751	KJOMAFKJ_02122	LDKNBHDD_00200	NMEOEDMJ_01744	EPKDFGPB_01960	OMCKJAEN_01415	FCEJMFLK_01242	FBAAIJGC_01240	EJMFGGPM_01808	KANJCOPO_01665	IKJJAMKO_01629	KPNIGIIC_01263	FNPABDDN_02630	KKIMNNLB_01178	NOKELGPP_01433	AIDGDBHC_01497	KBOJCAIA_01249	KDDBCGGD_02790	OPBKBDJF_01043	EFAPEAJM_00658	PGOHGHKJ_01877	JNOMGJAB_01717	NNHCIDFA_00186	GBDBOGPK_02549	GIPHGGOM_00978	CIMNMBLL_00569	IGFEIFDG_00760	BIAECILC_01603	KDJHCNJI_01968	POFFCAEL_02532	OOHLOGNN_00814	BILOIELI_03063	LLCLKJPP_00755	DGJFFMBJ_02928	IEMEMHPC_00412	IFCAAPIN_01144	GNKJLLCJ_01833	GDCBNDKE_01630
rnhA_1	HJFLKAGC_02238	PGLHOMAB_01446	BBFDHBJE_01655	MGMJNONB_01390	OFEBJNKH_00340	KJOMAFKJ_01848	LDKNBHDD_02296	NMEOEDMJ_01353	EPKDFGPB_02119	OMCKJAEN_01102	FCEJMFLK_00934	FBAAIJGC_00933	EJMFGGPM_01527	KANJCOPO_01294	IKJJAMKO_01350	KPNIGIIC_00909	FNPABDDN_02284	KKIMNNLB_00915	NOKELGPP_01157	AIDGDBHC_01223	KBOJCAIA_00965	KDDBCGGD_02473	OPBKBDJF_00901	EFAPEAJM_00935	PGOHGHKJ_01600	JNOMGJAB_01435	NNHCIDFA_00219	GBDBOGPK_01512	GIPHGGOM_01859	CIMNMBLL_01291	IGFEIFDG_01008	BIAECILC_01304	KDJHCNJI_00738	POFFCAEL_01647	OOHLOGNN_02279	BILOIELI_02454	LLCLKJPP_00334	DGJFFMBJ_02492	IEMEMHPC_00227	IFCAAPIN_01418	GNKJLLCJ_01555	GDCBNDKE_01357
group_12408	HJFLKAGC_00419	PGLHOMAB_00708	BBFDHBJE_00768	MGMJNONB_00631	OFEBJNKH_01851	KJOMAFKJ_01049	LDKNBHDD_00213	NMEOEDMJ_00317	EPKDFGPB_01563	OMCKJAEN_00292	FCEJMFLK_02047	FBAAIJGC_02027	EJMFGGPM_00643	KANJCOPO_00620	IKJJAMKO_00608	KPNIGIIC_02048	FNPABDDN_00377	KKIMNNLB_01967	NOKELGPP_00327	AIDGDBHC_00481	KBOJCAIA_02084	KDDBCGGD_00431	OPBKBDJF_01897	EFAPEAJM_01692	PGOHGHKJ_00777	JNOMGJAB_00647	NNHCIDFA_01876	GBDBOGPK_02145	GIPHGGOM_00984	CIMNMBLL_00213	IGFEIFDG_01302	BIAECILC_01198	KDJHCNJI_00111	POFFCAEL_00170	OOHLOGNN_02689	BILOIELI_00492	LLCLKJPP_01156	DGJFFMBJ_00025	IEMEMHPC_01989	IFCAAPIN_02248	GNKJLLCJ_00800	GDCBNDKE_00617
group_12247	HJFLKAGC_02389	PGLHOMAB_01287	BBFDHBJE_01502	MGMJNONB_01240	OFEBJNKH_01195	KJOMAFKJ_02385	LDKNBHDD_02598	NMEOEDMJ_00414	EPKDFGPB_01827	OMCKJAEN_00952	FCEJMFLK_00777	FBAAIJGC_00783	EJMFGGPM_01378	KANJCOPO_01145	IKJJAMKO_01202	KPNIGIIC_00747	FNPABDDN_02135	KKIMNNLB_00762	NOKELGPP_00985	AIDGDBHC_01071	KBOJCAIA_00816	KDDBCGGD_02317	OPBKBDJF_00751	EFAPEAJM_01083	PGOHGHKJ_01448	JNOMGJAB_01283	NNHCIDFA_00494	GBDBOGPK_01479	GIPHGGOM_01604	CIMNMBLL_01643	IGFEIFDG_02562	BIAECILC_02438	KDJHCNJI_00756	POFFCAEL_02347	OOHLOGNN_01153	BILOIELI_01375	LLCLKJPP_02162	DGJFFMBJ_02200	IEMEMHPC_00079	IFCAAPIN_01568	GNKJLLCJ_01394	GDCBNDKE_01208
mraZ	HJFLKAGC_02424	PGLHOMAB_01253	BBFDHBJE_01466	MGMJNONB_01201	OFEBJNKH_00881	KJOMAFKJ_00963	LDKNBHDD_01140	NMEOEDMJ_01849	EPKDFGPB_00554	OMCKJAEN_00917	FCEJMFLK_00742	FBAAIJGC_00748	EJMFGGPM_01341	KANJCOPO_01111	IKJJAMKO_01167	KPNIGIIC_00713	FNPABDDN_02100	KKIMNNLB_00728	NOKELGPP_00949	AIDGDBHC_01037	KBOJCAIA_00779	KDDBCGGD_02282	OPBKBDJF_00716	EFAPEAJM_01117	PGOHGHKJ_01412	JNOMGJAB_01249	NNHCIDFA_00528	GBDBOGPK_02700	GIPHGGOM_01585	CIMNMBLL_02231	IGFEIFDG_00972	BIAECILC_00742	KDJHCNJI_01485	POFFCAEL_01233	OOHLOGNN_01326	BILOIELI_01804	LLCLKJPP_00681	DGJFFMBJ_01201	IEMEMHPC_00044	IFCAAPIN_01603	GNKJLLCJ_01359	GDCBNDKE_01173
udk	HJFLKAGC_02029	PGLHOMAB_01652	BBFDHBJE_01856	MGMJNONB_01591	OFEBJNKH_01351	KJOMAFKJ_02147	LDKNBHDD_01516	NMEOEDMJ_02394	EPKDFGPB_01664	OMCKJAEN_01336	FCEJMFLK_01144	FBAAIJGC_01163	EJMFGGPM_01732	KANJCOPO_01590	IKJJAMKO_01552	KPNIGIIC_01186	FNPABDDN_02552	KKIMNNLB_01101	NOKELGPP_01355	AIDGDBHC_01419	KBOJCAIA_01171	KDDBCGGD_02682	OPBKBDJF_01180	EFAPEAJM_00733	PGOHGHKJ_01801	JNOMGJAB_01639	NNHCIDFA_00108	GBDBOGPK_02628	GIPHGGOM_02201	CIMNMBLL_01405	IGFEIFDG_00997	BIAECILC_01523	KDJHCNJI_01893	POFFCAEL_02291	OOHLOGNN_02615	BILOIELI_01577	LLCLKJPP_02706	DGJFFMBJ_02083	IEMEMHPC_00336	IFCAAPIN_01220	GNKJLLCJ_01754	GDCBNDKE_01554
group_12161	HJFLKAGC_02024	PGLHOMAB_01657	BBFDHBJE_01861	MGMJNONB_01596	OFEBJNKH_02126	KJOMAFKJ_01840	LDKNBHDD_00298	NMEOEDMJ_00734	EPKDFGPB_01659	OMCKJAEN_01341	FCEJMFLK_01149	FBAAIJGC_01168	EJMFGGPM_01737	KANJCOPO_01595	IKJJAMKO_01557	KPNIGIIC_01191	FNPABDDN_02557	KKIMNNLB_01106	NOKELGPP_01360	AIDGDBHC_01424	KBOJCAIA_01176	KDDBCGGD_02687	OPBKBDJF_01185	EFAPEAJM_00728	PGOHGHKJ_01806	JNOMGJAB_01644	NNHCIDFA_00113	GBDBOGPK_02653	GIPHGGOM_02206	CIMNMBLL_00357	IGFEIFDG_01337	BIAECILC_01529	KDJHCNJI_01898	POFFCAEL_02730	OOHLOGNN_00807	BILOIELI_01571	LLCLKJPP_00043	DGJFFMBJ_02088	IEMEMHPC_00341	IFCAAPIN_01215	GNKJLLCJ_01759	GDCBNDKE_01559
pepC	HJFLKAGC_01315	PGLHOMAB_02308	BBFDHBJE_02467	MGMJNONB_02309	OFEBJNKH_00632	KJOMAFKJ_00926	LDKNBHDD_00592	NMEOEDMJ_02796	EPKDFGPB_00134	OMCKJAEN_01981	FCEJMFLK_01767	FBAAIJGC_01763	EJMFGGPM_02301	KANJCOPO_02253	IKJJAMKO_02139	KPNIGIIC_01722	FNPABDDN_00944	KKIMNNLB_01685	NOKELGPP_01898	AIDGDBHC_01999	KBOJCAIA_01809	KDDBCGGD_00998	OPBKBDJF_01634	EFAPEAJM_00010	PGOHGHKJ_02412	JNOMGJAB_02277	NNHCIDFA_01645	GBDBOGPK_00615	GIPHGGOM_01098	CIMNMBLL_01660	IGFEIFDG_02581	BIAECILC_00120	KDJHCNJI_00985	POFFCAEL_00254	OOHLOGNN_00676	BILOIELI_00973	LLCLKJPP_00281	DGJFFMBJ_02159	IEMEMHPC_02241	IFCAAPIN_00548	GNKJLLCJ_02344	GDCBNDKE_02154
fni	HJFLKAGC_02206	PGLHOMAB_01476	BBFDHBJE_01685	MGMJNONB_01421	OFEBJNKH_00633	KJOMAFKJ_00516	LDKNBHDD_02619	NMEOEDMJ_00789	EPKDFGPB_02613	OMCKJAEN_01132	FCEJMFLK_00965	FBAAIJGC_00963	EJMFGGPM_01558	KANJCOPO_01324	IKJJAMKO_01379	KPNIGIIC_00939	FNPABDDN_02315	KKIMNNLB_00946	NOKELGPP_01188	AIDGDBHC_01253	KBOJCAIA_00996	KDDBCGGD_02504	OPBKBDJF_00931	EFAPEAJM_00905	PGOHGHKJ_01630	JNOMGJAB_01465	NNHCIDFA_01136	GBDBOGPK_00915	GIPHGGOM_01443	CIMNMBLL_01391	IGFEIFDG_02606	BIAECILC_01334	KDJHCNJI_01495	POFFCAEL_02743	OOHLOGNN_02355	BILOIELI_03068	LLCLKJPP_01594	DGJFFMBJ_02854	IEMEMHPC_00258	IFCAAPIN_01388	GNKJLLCJ_01586	GDCBNDKE_01386
secE	HJFLKAGC_01354	PGLHOMAB_02271	BBFDHBJE_02425	MGMJNONB_02271	OFEBJNKH_02064	KJOMAFKJ_00348	LDKNBHDD_02053	NMEOEDMJ_02370	EPKDFGPB_00506	OMCKJAEN_01940	FCEJMFLK_01730	FBAAIJGC_01725	EJMFGGPM_02262	KANJCOPO_02048	IKJJAMKO_02101	KPNIGIIC_01683	FNPABDDN_00908	KKIMNNLB_01648	NOKELGPP_01865	AIDGDBHC_01965	KBOJCAIA_01770	KDDBCGGD_00956	OPBKBDJF_01596	EFAPEAJM_00049	PGOHGHKJ_02370	JNOMGJAB_02265	NNHCIDFA_01427	GBDBOGPK_02389	GIPHGGOM_00806	CIMNMBLL_02030	IGFEIFDG_01879	BIAECILC_02697	KDJHCNJI_01027	POFFCAEL_00629	OOHLOGNN_00333	BILOIELI_02077	LLCLKJPP_01906	DGJFFMBJ_01106	IEMEMHPC_00613	IFCAAPIN_00588	GNKJLLCJ_02309	GDCBNDKE_02116
pth	HJFLKAGC_01009	PGLHOMAB_02518	BBFDHBJE_02663	MGMJNONB_02507	OFEBJNKH_02656	KJOMAFKJ_01671	LDKNBHDD_02192	NMEOEDMJ_00383	EPKDFGPB_01239	OMCKJAEN_02170	FCEJMFLK_02418	FBAAIJGC_02363	EJMFGGPM_02500	KANJCOPO_02415	IKJJAMKO_02343	KPNIGIIC_02301	FNPABDDN_01672	KKIMNNLB_02331	NOKELGPP_02079	AIDGDBHC_02187	KBOJCAIA_02444	KDDBCGGD_01186	OPBKBDJF_02271	EFAPEAJM_02726	PGOHGHKJ_02608	JNOMGJAB_02472	NNHCIDFA_00474	GBDBOGPK_00827	GIPHGGOM_00016	CIMNMBLL_00809	IGFEIFDG_00487	BIAECILC_00445	KDJHCNJI_02638	POFFCAEL_01629	OOHLOGNN_00889	BILOIELI_01159	LLCLKJPP_01731	DGJFFMBJ_01855	IEMEMHPC_01376	IFCAAPIN_02421	GNKJLLCJ_02544	GDCBNDKE_02346
arlR	HJFLKAGC_02019	PGLHOMAB_01662	BBFDHBJE_01866	MGMJNONB_01601	OFEBJNKH_00213	KJOMAFKJ_00454	LDKNBHDD_00303	NMEOEDMJ_01044	EPKDFGPB_01654	OMCKJAEN_01346	FCEJMFLK_01154	FBAAIJGC_01173	EJMFGGPM_01742	KANJCOPO_01600	IKJJAMKO_01562	KPNIGIIC_01196	FNPABDDN_02562	KKIMNNLB_01111	NOKELGPP_01365	AIDGDBHC_01429	KBOJCAIA_01181	KDDBCGGD_02692	OPBKBDJF_01190	EFAPEAJM_00723	PGOHGHKJ_01811	JNOMGJAB_01649	NNHCIDFA_00118	GBDBOGPK_02407	GIPHGGOM_02098	CIMNMBLL_00341	IGFEIFDG_01343	BIAECILC_01534	KDJHCNJI_01903	POFFCAEL_02492	OOHLOGNN_02573	BILOIELI_01566	LLCLKJPP_00038	DGJFFMBJ_02093	IEMEMHPC_00346	IFCAAPIN_01210	GNKJLLCJ_01764	GDCBNDKE_01564
gdpP	HJFLKAGC_01093	PGLHOMAB_00110	BBFDHBJE_00106	MGMJNONB_00093	OFEBJNKH_02429	KJOMAFKJ_01014	LDKNBHDD_02470	NMEOEDMJ_01543	EPKDFGPB_00975	OMCKJAEN_02525	FCEJMFLK_02749	FBAAIJGC_02693	EJMFGGPM_00105	KANJCOPO_00093	IKJJAMKO_00023	KPNIGIIC_02660	FNPABDDN_01476	KKIMNNLB_02672	NOKELGPP_02554	AIDGDBHC_02725	KBOJCAIA_02771	KDDBCGGD_01694	OPBKBDJF_02592	EFAPEAJM_02238	PGOHGHKJ_00109	JNOMGJAB_00100	NNHCIDFA_01848	GBDBOGPK_00670	GIPHGGOM_01620	CIMNMBLL_00875	IGFEIFDG_00225	BIAECILC_00965	KDJHCNJI_00279	POFFCAEL_01717	OOHLOGNN_01971	BILOIELI_01977	LLCLKJPP_00120	DGJFFMBJ_01425	IEMEMHPC_01058	IFCAAPIN_00095	GNKJLLCJ_00103	GDCBNDKE_00110
czrA	HJFLKAGC_01247	PGLHOMAB_02398	BBFDHBJE_02544	MGMJNONB_02383	OFEBJNKH_02198	KJOMAFKJ_01235	LDKNBHDD_01237	NMEOEDMJ_01362	EPKDFGPB_00273	OMCKJAEN_02061	FCEJMFLK_01843	FBAAIJGC_01838	EJMFGGPM_02381	KANJCOPO_02309	IKJJAMKO_02210	KPNIGIIC_01794	FNPABDDN_01018	KKIMNNLB_01759	NOKELGPP_01964	AIDGDBHC_02072	KBOJCAIA_01880	KDDBCGGD_01067	OPBKBDJF_01697	EFAPEAJM_02858	PGOHGHKJ_02489	JNOMGJAB_02356	NNHCIDFA_01998	GBDBOGPK_01993	GIPHGGOM_02816	CIMNMBLL_01365	IGFEIFDG_00990	BIAECILC_01700	KDJHCNJI_00588	POFFCAEL_02809	OOHLOGNN_01383	BILOIELI_02562	LLCLKJPP_00926	DGJFFMBJ_01576	IEMEMHPC_01569	IFCAAPIN_02307	GNKJLLCJ_02418	GDCBNDKE_02232
group_6501	HJFLKAGC_00120	PGLHOMAB_00189	BBFDHBJE_00179	MGMJNONB_00199	OFEBJNKH_01144	KJOMAFKJ_01919	LDKNBHDD_02414	NMEOEDMJ_02338	EPKDFGPB_02428	OMCKJAEN_02627	FCEJMFLK_00241	FBAAIJGC_00089	EJMFGGPM_00188	KANJCOPO_01432	IKJJAMKO_00138	KPNIGIIC_00082	FNPABDDN_01560	KKIMNNLB_00080	NOKELGPP_02645	AIDGDBHC_02816	KBOJCAIA_00090	KDDBCGGD_01785	OPBKBDJF_00064	EFAPEAJM_02115	PGOHGHKJ_00182	JNOMGJAB_00197	NNHCIDFA_01086	GBDBOGPK_00251	GIPHGGOM_00929	CIMNMBLL_02378	IGFEIFDG_02386	BIAECILC_00548	KDJHCNJI_02460	POFFCAEL_02426	OOHLOGNN_00986	BILOIELI_00444	LLCLKJPP_00155	DGJFFMBJ_00404	IEMEMHPC_02157	IFCAAPIN_00206	GNKJLLCJ_00194	GDCBNDKE_00206
group_5066	HJFLKAGC_01499	PGLHOMAB_02120	BBFDHBJE_02274	MGMJNONB_02060	OFEBJNKH_01245	KJOMAFKJ_01754	LDKNBHDD_00719	NMEOEDMJ_01969	EPKDFGPB_00433	OMCKJAEN_01786	FCEJMFLK_01547	FBAAIJGC_01579	EJMFGGPM_02123	KANJCOPO_02098	IKJJAMKO_01952	KPNIGIIC_01541	FNPABDDN_00764	KKIMNNLB_01543	NOKELGPP_01722	AIDGDBHC_01817	KBOJCAIA_01581	KDDBCGGD_00806	OPBKBDJF_01423	EFAPEAJM_00270	PGOHGHKJ_02219	JNOMGJAB_02076	NNHCIDFA_01336	GBDBOGPK_02692	GIPHGGOM_00360	CIMNMBLL_00318	IGFEIFDG_01075	BIAECILC_00298	KDJHCNJI_00490	POFFCAEL_01274	OOHLOGNN_00432	BILOIELI_01201	LLCLKJPP_01477	DGJFFMBJ_00997	IEMEMHPC_01521	IFCAAPIN_00733	GNKJLLCJ_02162	GDCBNDKE_01964
birA	HJFLKAGC_00508	PGLHOMAB_00795	BBFDHBJE_00855	MGMJNONB_00721	OFEBJNKH_00583	KJOMAFKJ_01182	LDKNBHDD_00393	NMEOEDMJ_00714	EPKDFGPB_02695	OMCKJAEN_00381	FCEJMFLK_01962	FBAAIJGC_01938	EJMFGGPM_00731	KANJCOPO_00704	IKJJAMKO_00693	KPNIGIIC_01959	FNPABDDN_00464	KKIMNNLB_01881	NOKELGPP_00412	AIDGDBHC_00566	KBOJCAIA_01999	KDDBCGGD_00518	OPBKBDJF_01809	EFAPEAJM_01604	PGOHGHKJ_00864	JNOMGJAB_00732	NNHCIDFA_01791	GBDBOGPK_01769	GIPHGGOM_00515	CIMNMBLL_00523	IGFEIFDG_02656	BIAECILC_01114	KDJHCNJI_00025	POFFCAEL_02691	OOHLOGNN_00565	BILOIELI_00576	LLCLKJPP_00489	DGJFFMBJ_01509	IEMEMHPC_02083	IFCAAPIN_02159	GNKJLLCJ_00887	GDCBNDKE_00704
tsaD	HJFLKAGC_01398	PGLHOMAB_02228	BBFDHBJE_02382	MGMJNONB_02157	OFEBJNKH_00194	KJOMAFKJ_01194	LDKNBHDD_01774	NMEOEDMJ_00837	EPKDFGPB_02157	OMCKJAEN_01894	FCEJMFLK_01654	FBAAIJGC_01679	EJMFGGPM_02219	KANJCOPO_02206	IKJJAMKO_02050	KPNIGIIC_01639	FNPABDDN_00864	KKIMNNLB_02270	NOKELGPP_01822	AIDGDBHC_01922	KBOJCAIA_01655	KDDBCGGD_00910	OPBKBDJF_01518	EFAPEAJM_00164	PGOHGHKJ_02327	JNOMGJAB_02158	NNHCIDFA_00929	GBDBOGPK_01024	GIPHGGOM_02154	CIMNMBLL_00771	IGFEIFDG_01781	BIAECILC_02526	KDJHCNJI_01789	POFFCAEL_00960	OOHLOGNN_00280	BILOIELI_02458	LLCLKJPP_00915	DGJFFMBJ_01065	IEMEMHPC_00722	IFCAAPIN_00632	GNKJLLCJ_02266	GDCBNDKE_02073
carA_2	HJFLKAGC_01418	PGLHOMAB_02208	BBFDHBJE_02362	MGMJNONB_02137	OFEBJNKH_01925	KJOMAFKJ_02312	LDKNBHDD_02559	NMEOEDMJ_00757	EPKDFGPB_02137	OMCKJAEN_01874	FCEJMFLK_01634	FBAAIJGC_01659	EJMFGGPM_02198	KANJCOPO_02185	IKJJAMKO_02030	KPNIGIIC_01619	FNPABDDN_00844	KKIMNNLB_01615	NOKELGPP_01802	AIDGDBHC_01902	KBOJCAIA_01635	KDDBCGGD_00890	OPBKBDJF_01498	EFAPEAJM_00184	PGOHGHKJ_02307	JNOMGJAB_02138	NNHCIDFA_00909	GBDBOGPK_02279	GIPHGGOM_01055	CIMNMBLL_02631	IGFEIFDG_02133	BIAECILC_02506	KDJHCNJI_01810	POFFCAEL_00971	OOHLOGNN_02163	BILOIELI_02483	LLCLKJPP_00779	DGJFFMBJ_01044	IEMEMHPC_02130	IFCAAPIN_00653	GNKJLLCJ_02246	GDCBNDKE_02052
dacA_1	HJFLKAGC_00149	PGLHOMAB_00218	BBFDHBJE_00207	MGMJNONB_00227	OFEBJNKH_02859	KJOMAFKJ_00258	LDKNBHDD_01357	NMEOEDMJ_02358	EPKDFGPB_02456	OMCKJAEN_02659	FCEJMFLK_00269	FBAAIJGC_00440	EJMFGGPM_00217	KANJCOPO_01461	IKJJAMKO_00166	KPNIGIIC_00110	FNPABDDN_01589	KKIMNNLB_00108	NOKELGPP_02673	AIDGDBHC_02844	KBOJCAIA_00118	KDDBCGGD_01813	OPBKBDJF_00092	EFAPEAJM_02086	PGOHGHKJ_00210	JNOMGJAB_00225	NNHCIDFA_01115	GBDBOGPK_01098	GIPHGGOM_00902	CIMNMBLL_01584	IGFEIFDG_01995	BIAECILC_00520	KDJHCNJI_02488	POFFCAEL_00351	OOHLOGNN_01180	BILOIELI_00416	LLCLKJPP_00894	DGJFFMBJ_00432	IEMEMHPC_01158	IFCAAPIN_00236	GNKJLLCJ_00223	GDCBNDKE_00234
ypuA	HJFLKAGC_00945	PGLHOMAB_02584	BBFDHBJE_02729	MGMJNONB_02570	OFEBJNKH_02636	KJOMAFKJ_01598	LDKNBHDD_00974	NMEOEDMJ_02663	EPKDFGPB_01305	OMCKJAEN_02236	FCEJMFLK_02481	FBAAIJGC_02427	EJMFGGPM_02592	KANJCOPO_02485	IKJJAMKO_02407	KPNIGIIC_02365	FNPABDDN_01167	KKIMNNLB_02397	NOKELGPP_02142	AIDGDBHC_02250	KBOJCAIA_02504	KDDBCGGD_01249	OPBKBDJF_02332	EFAPEAJM_02662	PGOHGHKJ_02674	JNOMGJAB_02536	NNHCIDFA_00410	GBDBOGPK_02461	GIPHGGOM_00084	CIMNMBLL_00128	IGFEIFDG_01943	BIAECILC_02085	KDJHCNJI_01609	POFFCAEL_02816	OOHLOGNN_01003	BILOIELI_01130	LLCLKJPP_00734	DGJFFMBJ_00686	IEMEMHPC_01318	IFCAAPIN_02487	GNKJLLCJ_02610	GDCBNDKE_02412
pspA	HJFLKAGC_02396	PGLHOMAB_01280	BBFDHBJE_01494	MGMJNONB_01233	OFEBJNKH_02211	KJOMAFKJ_02392	LDKNBHDD_01239	NMEOEDMJ_02073	EPKDFGPB_01835	OMCKJAEN_00945	FCEJMFLK_00770	FBAAIJGC_00776	EJMFGGPM_01370	KANJCOPO_01138	IKJJAMKO_01195	KPNIGIIC_00740	FNPABDDN_02127	KKIMNNLB_00755	NOKELGPP_00978	AIDGDBHC_01064	KBOJCAIA_00809	KDDBCGGD_02310	OPBKBDJF_00744	EFAPEAJM_01090	PGOHGHKJ_01440	JNOMGJAB_01276	NNHCIDFA_00501	GBDBOGPK_01529	GIPHGGOM_01611	CIMNMBLL_00330	IGFEIFDG_02569	BIAECILC_00770	KDJHCNJI_00748	POFFCAEL_02355	OOHLOGNN_00915	BILOIELI_01382	LLCLKJPP_01740	DGJFFMBJ_02912	IEMEMHPC_00072	IFCAAPIN_01575	GNKJLLCJ_01387	GDCBNDKE_01201
gph_1	HJFLKAGC_00374	PGLHOMAB_00669	BBFDHBJE_00731	MGMJNONB_00598	OFEBJNKH_01431	KJOMAFKJ_01649	LDKNBHDD_00362	NMEOEDMJ_02531	EPKDFGPB_01053	OMCKJAEN_00259	FCEJMFLK_02085	FBAAIJGC_02057	EJMFGGPM_00599	KANJCOPO_00563	IKJJAMKO_00572	KPNIGIIC_02076	FNPABDDN_00339	KKIMNNLB_01997	NOKELGPP_00291	AIDGDBHC_00445	KBOJCAIA_02115	KDDBCGGD_00394	OPBKBDJF_01926	EFAPEAJM_01740	PGOHGHKJ_00740	JNOMGJAB_00609	NNHCIDFA_00716	GBDBOGPK_01567	GIPHGGOM_01747	CIMNMBLL_01791	IGFEIFDG_00808	BIAECILC_01694	KDJHCNJI_00148	POFFCAEL_01569	OOHLOGNN_02283	BILOIELI_00183	LLCLKJPP_01057	DGJFFMBJ_00062	IEMEMHPC_01719	IFCAAPIN_02277	GNKJLLCJ_00761	GDCBNDKE_00576
ptcA_2	HJFLKAGC_00764	PGLHOMAB_02782	BBFDHBJE_02969	MGMJNONB_02683	OFEBJNKH_00994	KJOMAFKJ_00744	LDKNBHDD_01434	NMEOEDMJ_02808	EPKDFGPB_02269	OMCKJAEN_02350	FCEJMFLK_02585	FBAAIJGC_02533	EJMFGGPM_02743	KANJCOPO_02624	IKJJAMKO_02632	KPNIGIIC_02498	FNPABDDN_01271	KKIMNNLB_02498	NOKELGPP_02377	AIDGDBHC_02541	KBOJCAIA_02608	KDDBCGGD_01485	OPBKBDJF_02445	EFAPEAJM_02465	PGOHGHKJ_02913	JNOMGJAB_02663	NNHCIDFA_00753	GBDBOGPK_00692	GIPHGGOM_00429	CIMNMBLL_00805	IGFEIFDG_00398	BIAECILC_01986	KDJHCNJI_02404	POFFCAEL_02715	OOHLOGNN_01375	BILOIELI_00632	LLCLKJPP_02122	DGJFFMBJ_00168	IEMEMHPC_00485	IFCAAPIN_02597	GNKJLLCJ_02852	GDCBNDKE_02641
fabF	HJFLKAGC_01522	PGLHOMAB_02098	BBFDHBJE_02251	MGMJNONB_02038	OFEBJNKH_01832	KJOMAFKJ_01888	LDKNBHDD_00790	NMEOEDMJ_02689	EPKDFGPB_00230	OMCKJAEN_01764	FCEJMFLK_01523	FBAAIJGC_01557	EJMFGGPM_02100	KANJCOPO_02076	IKJJAMKO_01930	KPNIGIIC_01518	FNPABDDN_00742	KKIMNNLB_01521	NOKELGPP_01697	AIDGDBHC_01795	KBOJCAIA_01559	KDDBCGGD_00783	OPBKBDJF_01401	EFAPEAJM_00292	PGOHGHKJ_02196	JNOMGJAB_02054	NNHCIDFA_01358	GBDBOGPK_02437	GIPHGGOM_00338	CIMNMBLL_00956	IGFEIFDG_00826	BIAECILC_02808	KDJHCNJI_00464	POFFCAEL_00729	OOHLOGNN_01833	BILOIELI_03071	LLCLKJPP_02333	DGJFFMBJ_01410	IEMEMHPC_01544	IFCAAPIN_00756	GNKJLLCJ_02140	GDCBNDKE_01942
recQ_1	HJFLKAGC_02599	PGLHOMAB_01070	BBFDHBJE_01226	MGMJNONB_01032	OFEBJNKH_01587	KJOMAFKJ_01544	LDKNBHDD_00969	NMEOEDMJ_01841	EPKDFGPB_02518	OMCKJAEN_00733	FCEJMFLK_00596	FBAAIJGC_00576	EJMFGGPM_01070	KANJCOPO_00948	IKJJAMKO_00993	KPNIGIIC_00534	FNPABDDN_01866	KKIMNNLB_00517	NOKELGPP_00778	AIDGDBHC_00872	KBOJCAIA_00606	KDDBCGGD_02061	OPBKBDJF_00552	EFAPEAJM_01298	PGOHGHKJ_01233	JNOMGJAB_01041	NNHCIDFA_00814	GBDBOGPK_01456	GIPHGGOM_02444	CIMNMBLL_02556	IGFEIFDG_00776	BIAECILC_01790	KDJHCNJI_00535	POFFCAEL_02013	OOHLOGNN_00522	BILOIELI_02705	LLCLKJPP_02028	DGJFFMBJ_01664	IEMEMHPC_01469	IFCAAPIN_01787	GNKJLLCJ_01163	GDCBNDKE_00992
group_6509	HJFLKAGC_00146	PGLHOMAB_00215	BBFDHBJE_00204	MGMJNONB_00224	OFEBJNKH_02862	KJOMAFKJ_00261	LDKNBHDD_01360	NMEOEDMJ_02355	EPKDFGPB_02453	OMCKJAEN_02656	FCEJMFLK_00266	FBAAIJGC_00437	EJMFGGPM_00214	KANJCOPO_01458	IKJJAMKO_00163	KPNIGIIC_00107	FNPABDDN_01586	KKIMNNLB_00105	NOKELGPP_02670	AIDGDBHC_02841	KBOJCAIA_00115	KDDBCGGD_01810	OPBKBDJF_00089	EFAPEAJM_02089	PGOHGHKJ_00207	JNOMGJAB_00222	NNHCIDFA_01112	GBDBOGPK_00340	GIPHGGOM_00905	CIMNMBLL_02401	IGFEIFDG_01998	BIAECILC_00523	KDJHCNJI_02485	POFFCAEL_00354	OOHLOGNN_01183	BILOIELI_00419	LLCLKJPP_00891	DGJFFMBJ_00429	IEMEMHPC_01155	IFCAAPIN_00233	GNKJLLCJ_00220	GDCBNDKE_00231
tmcAL	HJFLKAGC_02015	PGLHOMAB_01667	BBFDHBJE_01870	MGMJNONB_01605	OFEBJNKH_01300	KJOMAFKJ_00450	LDKNBHDD_00307	NMEOEDMJ_01129	EPKDFGPB_01650	OMCKJAEN_01350	FCEJMFLK_01158	FBAAIJGC_01177	EJMFGGPM_01746	KANJCOPO_01604	IKJJAMKO_01566	KPNIGIIC_01200	FNPABDDN_02566	KKIMNNLB_01115	NOKELGPP_01369	AIDGDBHC_01433	KBOJCAIA_01185	KDDBCGGD_02695	OPBKBDJF_01194	EFAPEAJM_00719	PGOHGHKJ_01815	JNOMGJAB_01653	NNHCIDFA_00122	GBDBOGPK_01820	GIPHGGOM_02094	CIMNMBLL_02593	IGFEIFDG_01347	BIAECILC_01538	KDJHCNJI_01907	POFFCAEL_02488	OOHLOGNN_01823	BILOIELI_01562	LLCLKJPP_00034	DGJFFMBJ_02826	IEMEMHPC_00350	IFCAAPIN_01206	GNKJLLCJ_01768	GDCBNDKE_01568
group_12155	HJFLKAGC_01516	PGLHOMAB_02104	BBFDHBJE_02257	MGMJNONB_02044	OFEBJNKH_01602	KJOMAFKJ_00890	LDKNBHDD_00989	NMEOEDMJ_02764	EPKDFGPB_00236	OMCKJAEN_01770	FCEJMFLK_01529	FBAAIJGC_01563	EJMFGGPM_02106	KANJCOPO_02082	IKJJAMKO_01936	KPNIGIIC_01524	FNPABDDN_00748	KKIMNNLB_01527	NOKELGPP_01703	AIDGDBHC_01801	KBOJCAIA_01565	KDDBCGGD_00789	OPBKBDJF_01407	EFAPEAJM_00286	PGOHGHKJ_02202	JNOMGJAB_02060	NNHCIDFA_01352	GBDBOGPK_01618	GIPHGGOM_00344	CIMNMBLL_00436	IGFEIFDG_00818	BIAECILC_02802	KDJHCNJI_00471	POFFCAEL_00735	OOHLOGNN_02359	BILOIELI_02700	LLCLKJPP_01885	DGJFFMBJ_01416	IEMEMHPC_01538	IFCAAPIN_00750	GNKJLLCJ_02146	GDCBNDKE_01948
rplU	HJFLKAGC_02051	PGLHOMAB_01630	BBFDHBJE_01832	MGMJNONB_01569	OFEBJNKH_00401	KJOMAFKJ_01055	LDKNBHDD_00693	NMEOEDMJ_01343	EPKDFGPB_02897	OMCKJAEN_01313	FCEJMFLK_01122	FBAAIJGC_01140	EJMFGGPM_01710	KANJCOPO_01568	IKJJAMKO_01530	KPNIGIIC_01163	FNPABDDN_02530	KKIMNNLB_01079	NOKELGPP_01333	AIDGDBHC_01397	KBOJCAIA_01149	KDDBCGGD_02660	OPBKBDJF_01158	EFAPEAJM_00755	PGOHGHKJ_01777	JNOMGJAB_01617	NNHCIDFA_00086	GBDBOGPK_00130	GIPHGGOM_02480	CIMNMBLL_01804	IGFEIFDG_00687	BIAECILC_00999	KDJHCNJI_01870	POFFCAEL_00137	OOHLOGNN_02173	BILOIELI_02881	LLCLKJPP_00370	DGJFFMBJ_02315	IEMEMHPC_00314	IFCAAPIN_01242	GNKJLLCJ_01732	GDCBNDKE_01532
group_6595	HJFLKAGC_00781	PGLHOMAB_02764	BBFDHBJE_02951	MGMJNONB_02665	OFEBJNKH_00977	KJOMAFKJ_00726	LDKNBHDD_01070	NMEOEDMJ_01745	EPKDFGPB_02251	OMCKJAEN_02332	FCEJMFLK_02568	FBAAIJGC_02515	EJMFGGPM_02726	KANJCOPO_02607	IKJJAMKO_02615	KPNIGIIC_00990	FNPABDDN_01253	KKIMNNLB_02480	NOKELGPP_02359	AIDGDBHC_02523	KBOJCAIA_02591	KDDBCGGD_01467	OPBKBDJF_02428	EFAPEAJM_02482	PGOHGHKJ_02895	JNOMGJAB_02645	NNHCIDFA_00736	GBDBOGPK_01282	GIPHGGOM_00730	CIMNMBLL_01619	IGFEIFDG_00065	BIAECILC_01969	KDJHCNJI_02422	POFFCAEL_01139	OOHLOGNN_00099	BILOIELI_00615	LLCLKJPP_00524	DGJFFMBJ_00185	IEMEMHPC_00468	IFCAAPIN_02579	GNKJLLCJ_02834	GDCBNDKE_02624
group_12417	HJFLKAGC_01249	PGLHOMAB_02396	BBFDHBJE_02542	MGMJNONB_02381	OFEBJNKH_02196	KJOMAFKJ_01237	LDKNBHDD_01235	NMEOEDMJ_01360	EPKDFGPB_00275	OMCKJAEN_02059	FCEJMFLK_01841	FBAAIJGC_01836	EJMFGGPM_02379	KANJCOPO_02307	IKJJAMKO_02208	KPNIGIIC_01792	FNPABDDN_01016	KKIMNNLB_01757	NOKELGPP_01962	AIDGDBHC_02070	KBOJCAIA_01878	KDDBCGGD_01065	OPBKBDJF_01695	EFAPEAJM_02860	PGOHGHKJ_02487	JNOMGJAB_02354	NNHCIDFA_02000	GBDBOGPK_02749	GIPHGGOM_02818	CIMNMBLL_01367	IGFEIFDG_00988	BIAECILC_01702	KDJHCNJI_00590	POFFCAEL_02807	OOHLOGNN_01385	BILOIELI_02560	LLCLKJPP_00928	DGJFFMBJ_01578	IEMEMHPC_01567	IFCAAPIN_02305	GNKJLLCJ_02416	GDCBNDKE_02230
group_12071	HJFLKAGC_01430	PGLHOMAB_02196	BBFDHBJE_02349	MGMJNONB_02125	OFEBJNKH_01615	KJOMAFKJ_02300	LDKNBHDD_02110	NMEOEDMJ_02262	EPKDFGPB_01108	OMCKJAEN_01862	FCEJMFLK_01621	FBAAIJGC_01647	EJMFGGPM_02185	KANJCOPO_02173	IKJJAMKO_02018	KPNIGIIC_01607	FNPABDDN_00832	KKIMNNLB_01603	NOKELGPP_01789	AIDGDBHC_01890	KBOJCAIA_01623	KDDBCGGD_00877	OPBKBDJF_01486	EFAPEAJM_00196	PGOHGHKJ_02294	JNOMGJAB_00843	NNHCIDFA_00897	GBDBOGPK_02707	GIPHGGOM_01043	CIMNMBLL_01344	IGFEIFDG_00636	BIAECILC_02494	KDJHCNJI_01822	POFFCAEL_01073	OOHLOGNN_02553	BILOIELI_02471	LLCLKJPP_02130	DGJFFMBJ_02021	IEMEMHPC_02423	IFCAAPIN_00665	GNKJLLCJ_02234	GDCBNDKE_02040
group_6778	HJFLKAGC_02150	PGLHOMAB_01531	BBFDHBJE_01732	MGMJNONB_01466	OFEBJNKH_02746	KJOMAFKJ_01397	LDKNBHDD_01636	NMEOEDMJ_01162	EPKDFGPB_01894	OMCKJAEN_01213	FCEJMFLK_01022	FBAAIJGC_01041	EJMFGGPM_01611	KANJCOPO_01370	IKJJAMKO_01428	KPNIGIIC_00983	FNPABDDN_02376	KKIMNNLB_00979	NOKELGPP_01236	AIDGDBHC_01300	KBOJCAIA_01048	KDDBCGGD_02553	OPBKBDJF_00975	EFAPEAJM_00856	PGOHGHKJ_01677	JNOMGJAB_01514	NNHCIDFA_02164	GBDBOGPK_00852	GIPHGGOM_01911	CIMNMBLL_00001	IGFEIFDG_00769	BIAECILC_00806	KDJHCNJI_02782	POFFCAEL_01507	OOHLOGNN_01914	BILOIELI_01887	LLCLKJPP_02473	DGJFFMBJ_02065	IEMEMHPC_01889	IFCAAPIN_01343	GNKJLLCJ_01634	GDCBNDKE_01431
crtK-2	HJFLKAGC_02553	PGLHOMAB_01125	BBFDHBJE_01339	MGMJNONB_01084	OFEBJNKH_01745	KJOMAFKJ_02515	LDKNBHDD_01625	NMEOEDMJ_00897	EPKDFGPB_00326	OMCKJAEN_00785	FCEJMFLK_00630	FBAAIJGC_00622	EJMFGGPM_01226	KANJCOPO_01947	IKJJAMKO_01048	KPNIGIIC_00584	FNPABDDN_01985	KKIMNNLB_00600	NOKELGPP_00832	AIDGDBHC_00898	KBOJCAIA_00653	KDDBCGGD_02164	OPBKBDJF_00597	EFAPEAJM_01244	PGOHGHKJ_01285	JNOMGJAB_01091	NNHCIDFA_01584	GBDBOGPK_00943	GIPHGGOM_02759	CIMNMBLL_02454	IGFEIFDG_01639	BIAECILC_00651	KDJHCNJI_00677	POFFCAEL_02281	OOHLOGNN_00765	BILOIELI_01647	LLCLKJPP_02231	DGJFFMBJ_00825	IEMEMHPC_00876	IFCAAPIN_01731	GNKJLLCJ_01221	GDCBNDKE_01049
ecfA2	HJFLKAGC_00225	PGLHOMAB_02444	BBFDHBJE_02591	MGMJNONB_02431	OFEBJNKH_02297	KJOMAFKJ_00582	LDKNBHDD_01390	NMEOEDMJ_00616	EPKDFGPB_02833	OMCKJAEN_02097	FCEJMFLK_01894	FBAAIJGC_01871	EJMFGGPM_02433	KANJCOPO_02348	IKJJAMKO_02253	KPNIGIIC_01892	FNPABDDN_01066	KKIMNNLB_01813	NOKELGPP_02010	AIDGDBHC_02118	KBOJCAIA_01932	KDDBCGGD_01119	OPBKBDJF_01741	EFAPEAJM_02803	PGOHGHKJ_02536	JNOMGJAB_02403	NNHCIDFA_00616	GBDBOGPK_00911	GIPHGGOM_00596	CIMNMBLL_00963	IGFEIFDG_01574	BIAECILC_02745	KDJHCNJI_02102	POFFCAEL_00836	OOHLOGNN_00658	BILOIELI_01712	LLCLKJPP_02311	DGJFFMBJ_00944	IEMEMHPC_01813	IFCAAPIN_02346	GNKJLLCJ_02471	GDCBNDKE_02277
coaD	HJFLKAGC_02373	PGLHOMAB_01306	BBFDHBJE_01518	MGMJNONB_01256	OFEBJNKH_01394	KJOMAFKJ_02225	LDKNBHDD_01225	NMEOEDMJ_01584	EPKDFGPB_00790	OMCKJAEN_00968	FCEJMFLK_00793	FBAAIJGC_00799	EJMFGGPM_01394	KANJCOPO_01162	IKJJAMKO_01218	KPNIGIIC_00763	FNPABDDN_02151	KKIMNNLB_00778	NOKELGPP_01001	AIDGDBHC_01087	KBOJCAIA_00832	KDDBCGGD_02333	OPBKBDJF_00767	EFAPEAJM_01065	PGOHGHKJ_01464	JNOMGJAB_01299	NNHCIDFA_00350	GBDBOGPK_02307	GIPHGGOM_01588	CIMNMBLL_02596	IGFEIFDG_02411	BIAECILC_02422	KDJHCNJI_00772	POFFCAEL_00522	OOHLOGNN_02586	BILOIELI_01359	LLCLKJPP_02242	DGJFFMBJ_02229	IEMEMHPC_00095	IFCAAPIN_01552	GNKJLLCJ_01410	GDCBNDKE_01224
group_12185	HJFLKAGC_00920	PGLHOMAB_02611	BBFDHBJE_02757	MGMJNONB_02597	OFEBJNKH_01116	KJOMAFKJ_02373	LDKNBHDD_01917	NMEOEDMJ_00842	EPKDFGPB_01154	OMCKJAEN_02262	FCEJMFLK_02508	FBAAIJGC_02453	EJMFGGPM_02620	KANJCOPO_02519	IKJJAMKO_02432	KPNIGIIC_02392	FNPABDDN_01195	KKIMNNLB_02422	NOKELGPP_02167	AIDGDBHC_02273	KBOJCAIA_02534	KDDBCGGD_01276	OPBKBDJF_02358	EFAPEAJM_02636	PGOHGHKJ_02702	JNOMGJAB_02561	NNHCIDFA_00385	GBDBOGPK_00554	GIPHGGOM_02293	CIMNMBLL_00960	IGFEIFDG_00677	BIAECILC_02597	KDJHCNJI_01129	POFFCAEL_01906	OOHLOGNN_02624	BILOIELI_00841	LLCLKJPP_00619	DGJFFMBJ_00461	IEMEMHPC_02525	IFCAAPIN_02513	GNKJLLCJ_02635	GDCBNDKE_02439
yycI	HJFLKAGC_00777	PGLHOMAB_02769	BBFDHBJE_02956	MGMJNONB_02670	OFEBJNKH_00981	KJOMAFKJ_00730	LDKNBHDD_02335	NMEOEDMJ_01232	EPKDFGPB_02256	OMCKJAEN_02337	FCEJMFLK_02572	FBAAIJGC_02520	EJMFGGPM_02730	KANJCOPO_02611	IKJJAMKO_02619	KPNIGIIC_02485	FNPABDDN_01258	KKIMNNLB_02485	NOKELGPP_02364	AIDGDBHC_02528	KBOJCAIA_02595	KDDBCGGD_01471	OPBKBDJF_02432	EFAPEAJM_02478	PGOHGHKJ_02900	JNOMGJAB_02650	NNHCIDFA_00740	GBDBOGPK_01278	GIPHGGOM_00735	CIMNMBLL_02076	IGFEIFDG_00061	BIAECILC_01973	KDJHCNJI_02417	POFFCAEL_01134	OOHLOGNN_01983	BILOIELI_00619	LLCLKJPP_00520	DGJFFMBJ_00181	IEMEMHPC_00472	IFCAAPIN_02584	GNKJLLCJ_02839	GDCBNDKE_02628
iscU	HJFLKAGC_02508	PGLHOMAB_01171	BBFDHBJE_01383	MGMJNONB_01129	OFEBJNKH_02810	KJOMAFKJ_00611	LDKNBHDD_02211	NMEOEDMJ_01671	EPKDFGPB_02925	OMCKJAEN_00848	FCEJMFLK_00676	FBAAIJGC_00682	EJMFGGPM_01271	KANJCOPO_01029	IKJJAMKO_01093	KPNIGIIC_00629	FNPABDDN_02029	KKIMNNLB_00645	NOKELGPP_00876	AIDGDBHC_00943	KBOJCAIA_00698	KDDBCGGD_02209	OPBKBDJF_00643	EFAPEAJM_01199	PGOHGHKJ_01329	JNOMGJAB_01137	NNHCIDFA_01057	GBDBOGPK_00101	GIPHGGOM_01989	CIMNMBLL_00324	IGFEIFDG_01694	BIAECILC_02462	KDJHCNJI_00896	POFFCAEL_00684	OOHLOGNN_02595	BILOIELI_02051	LLCLKJPP_01968	DGJFFMBJ_01784	IEMEMHPC_00921	IFCAAPIN_01679	GNKJLLCJ_01267	GDCBNDKE_01094
group_11993	HJFLKAGC_00114	PGLHOMAB_00183	BBFDHBJE_00173	MGMJNONB_00193	OFEBJNKH_01138	KJOMAFKJ_01912	LDKNBHDD_02408	NMEOEDMJ_01445	EPKDFGPB_02422	OMCKJAEN_02621	FCEJMFLK_00235	FBAAIJGC_00083	EJMFGGPM_00182	KANJCOPO_01426	IKJJAMKO_00132	KPNIGIIC_00076	FNPABDDN_01554	KKIMNNLB_00074	NOKELGPP_02639	AIDGDBHC_02810	KBOJCAIA_00084	KDDBCGGD_01779	OPBKBDJF_00058	EFAPEAJM_02121	PGOHGHKJ_00176	JNOMGJAB_00191	NNHCIDFA_01080	GBDBOGPK_00236	GIPHGGOM_00935	CIMNMBLL_00662	IGFEIFDG_02392	BIAECILC_00554	KDJHCNJI_02454	POFFCAEL_02432	OOHLOGNN_00992	BILOIELI_00450	LLCLKJPP_00149	DGJFFMBJ_00398	IEMEMHPC_02151	IFCAAPIN_00200	GNKJLLCJ_00188	GDCBNDKE_00200
cobB	HJFLKAGC_00951	PGLHOMAB_02579	BBFDHBJE_02723	MGMJNONB_02565	OFEBJNKH_02630	KJOMAFKJ_01604	LDKNBHDD_00980	NMEOEDMJ_02669	EPKDFGPB_01299	OMCKJAEN_02231	FCEJMFLK_02476	FBAAIJGC_02422	EJMFGGPM_02587	KANJCOPO_02480	IKJJAMKO_02401	KPNIGIIC_02360	FNPABDDN_01162	KKIMNNLB_02392	NOKELGPP_02136	AIDGDBHC_02244	KBOJCAIA_02500	KDDBCGGD_01243	OPBKBDJF_02327	EFAPEAJM_02668	PGOHGHKJ_02668	JNOMGJAB_02530	NNHCIDFA_00416	GBDBOGPK_02467	GIPHGGOM_00078	CIMNMBLL_00122	IGFEIFDG_02439	BIAECILC_02091	KDJHCNJI_01615	POFFCAEL_01539	OOHLOGNN_00633	BILOIELI_01124	LLCLKJPP_00728	DGJFFMBJ_00692	IEMEMHPC_01313	IFCAAPIN_02482	GNKJLLCJ_02604	GDCBNDKE_02406
group_5654	HJFLKAGC_00115	PGLHOMAB_00184	BBFDHBJE_00174	MGMJNONB_00194	OFEBJNKH_01139	KJOMAFKJ_01913	LDKNBHDD_02409	NMEOEDMJ_01072	EPKDFGPB_02423	OMCKJAEN_02622	FCEJMFLK_00236	FBAAIJGC_00084	EJMFGGPM_00183	KANJCOPO_01427	IKJJAMKO_00133	KPNIGIIC_00077	FNPABDDN_01555	KKIMNNLB_00075	NOKELGPP_02640	AIDGDBHC_02811	KBOJCAIA_00085	KDDBCGGD_01780	OPBKBDJF_00059	EFAPEAJM_02120	PGOHGHKJ_00177	JNOMGJAB_00192	NNHCIDFA_01081	GBDBOGPK_00237	GIPHGGOM_00934	CIMNMBLL_00747	IGFEIFDG_02391	BIAECILC_00553	KDJHCNJI_02455	POFFCAEL_02431	OOHLOGNN_00991	BILOIELI_00449	LLCLKJPP_00150	DGJFFMBJ_00399	IEMEMHPC_02152	IFCAAPIN_00201	GNKJLLCJ_00189	GDCBNDKE_00201
group_6687	HJFLKAGC_01378	PGLHOMAB_02248	BBFDHBJE_02402	MGMJNONB_02177	OFEBJNKH_02890	KJOMAFKJ_00795	LDKNBHDD_01466	NMEOEDMJ_02770	EPKDFGPB_00198	OMCKJAEN_01914	FCEJMFLK_01674	FBAAIJGC_01699	EJMFGGPM_02239	KANJCOPO_02226	IKJJAMKO_02071	KPNIGIIC_01659	FNPABDDN_00884	KKIMNNLB_02290	NOKELGPP_01842	AIDGDBHC_01942	KBOJCAIA_01675	KDDBCGGD_00933	OPBKBDJF_01538	EFAPEAJM_00144	PGOHGHKJ_02347	JNOMGJAB_02178	NNHCIDFA_00949	GBDBOGPK_01056	GIPHGGOM_02781	CIMNMBLL_02327	IGFEIFDG_01045	BIAECILC_02546	KDJHCNJI_01769	POFFCAEL_00940	OOHLOGNN_00549	BILOIELI_02242	LLCLKJPP_01469	DGJFFMBJ_01085	IEMEMHPC_00702	IFCAAPIN_00612	GNKJLLCJ_02286	GDCBNDKE_02093
group_6775	HJFLKAGC_02136	PGLHOMAB_01545	BBFDHBJE_01745	MGMJNONB_01483	OFEBJNKH_00495	KJOMAFKJ_01987	LDKNBHDD_01662	NMEOEDMJ_02746	EPKDFGPB_01881	OMCKJAEN_01227	FCEJMFLK_01035	FBAAIJGC_01054	EJMFGGPM_01625	KANJCOPO_01482	IKJJAMKO_01442	KPNIGIIC_01076	FNPABDDN_02390	KKIMNNLB_00992	NOKELGPP_01249	AIDGDBHC_01313	KBOJCAIA_01062	KDDBCGGD_02574	OPBKBDJF_01072	EFAPEAJM_00842	PGOHGHKJ_01690	JNOMGJAB_01529	NNHCIDFA_02561	GBDBOGPK_01250	GIPHGGOM_01925	CIMNMBLL_01184	IGFEIFDG_01177	BIAECILC_00793	KDJHCNJI_02795	POFFCAEL_01045	OOHLOGNN_01844	BILOIELI_03060	LLCLKJPP_00830	DGJFFMBJ_02883	IEMEMHPC_02328	IFCAAPIN_01329	GNKJLLCJ_01647	GDCBNDKE_01445
bioY	HJFLKAGC_01426	PGLHOMAB_02200	BBFDHBJE_02354	MGMJNONB_02129	OFEBJNKH_02542	KJOMAFKJ_02304	LDKNBHDD_01737	NMEOEDMJ_02258	EPKDFGPB_02129	OMCKJAEN_01866	FCEJMFLK_01625	FBAAIJGC_01651	EJMFGGPM_02189	KANJCOPO_02177	IKJJAMKO_02022	KPNIGIIC_01611	FNPABDDN_00836	KKIMNNLB_01607	NOKELGPP_01793	AIDGDBHC_01894	KBOJCAIA_01627	KDDBCGGD_00881	OPBKBDJF_01490	EFAPEAJM_00192	PGOHGHKJ_02299	JNOMGJAB_02130	NNHCIDFA_00901	GBDBOGPK_02509	GIPHGGOM_01047	CIMNMBLL_00997	IGFEIFDG_00640	BIAECILC_02498	KDJHCNJI_01818	POFFCAEL_00963	OOHLOGNN_01650	BILOIELI_02475	LLCLKJPP_01954	DGJFFMBJ_01036	IEMEMHPC_02138	IFCAAPIN_00661	GNKJLLCJ_02238	GDCBNDKE_02044
group_5815	HJFLKAGC_01347	PGLHOMAB_02278	BBFDHBJE_02432	MGMJNONB_02278	OFEBJNKH_02802	KJOMAFKJ_00354	LDKNBHDD_02392	NMEOEDMJ_02211	EPKDFGPB_00513	OMCKJAEN_01947	FCEJMFLK_01736	FBAAIJGC_01731	EJMFGGPM_02268	KANJCOPO_02054	IKJJAMKO_02107	KPNIGIIC_01690	FNPABDDN_00914	KKIMNNLB_01654	NOKELGPP_01871	AIDGDBHC_01972	KBOJCAIA_01778	KDDBCGGD_00962	OPBKBDJF_01602	EFAPEAJM_00042	PGOHGHKJ_02377	JNOMGJAB_02272	NNHCIDFA_01433	GBDBOGPK_00229	GIPHGGOM_00812	CIMNMBLL_02508	IGFEIFDG_00551	BIAECILC_02703	KDJHCNJI_01020	POFFCAEL_00636	OOHLOGNN_01294	BILOIELI_02083	LLCLKJPP_00397	DGJFFMBJ_01112	IEMEMHPC_00607	IFCAAPIN_00581	GNKJLLCJ_02316	GDCBNDKE_02123
group_6714	HJFLKAGC_01685	PGLHOMAB_00397	BBFDHBJE_00467	MGMJNONB_00378	OFEBJNKH_02491	KJOMAFKJ_02349	LDKNBHDD_02545	NMEOEDMJ_01560	EPKDFGPB_00086	OMCKJAEN_00035	FCEJMFLK_02296	FBAAIJGC_02249	EJMFGGPM_00317	KANJCOPO_00254	IKJJAMKO_00358	KPNIGIIC_01045	FNPABDDN_00074	KKIMNNLB_02205	NOKELGPP_00053	AIDGDBHC_00140	KBOJCAIA_02335	KDDBCGGD_00123	OPBKBDJF_02173	EFAPEAJM_01955	PGOHGHKJ_00470	JNOMGJAB_00425	NNHCIDFA_00968	GBDBOGPK_02337	GIPHGGOM_02348	CIMNMBLL_00498	IGFEIFDG_01169	BIAECILC_02248	KDJHCNJI_01300	POFFCAEL_01989	OOHLOGNN_01865	BILOIELI_00798	LLCLKJPP_00798	DGJFFMBJ_00873	IEMEMHPC_02352	IFCAAPIN_00345	GNKJLLCJ_00480	GDCBNDKE_00416
group_12418	HJFLKAGC_01883	PGLHOMAB_01800	BBFDHBJE_02001	MGMJNONB_01738	OFEBJNKH_02705	KJOMAFKJ_00327	LDKNBHDD_00078	NMEOEDMJ_00461	EPKDFGPB_02029	OMCKJAEN_01487	FCEJMFLK_01305	FBAAIJGC_02329	EJMFGGPM_01877	KANJCOPO_01734	IKJJAMKO_01697	KPNIGIIC_01332	FNPABDDN_02699	KKIMNNLB_01245	NOKELGPP_01501	AIDGDBHC_01565	KBOJCAIA_01343	KDDBCGGD_02859	OPBKBDJF_01259	EFAPEAJM_00588	PGOHGHKJ_01946	JNOMGJAB_01788	NNHCIDFA_01261	GBDBOGPK_02160	GIPHGGOM_00303	CIMNMBLL_02530	IGFEIFDG_02055	BIAECILC_00347	KDJHCNJI_02034	POFFCAEL_00390	OOHLOGNN_01389	BILOIELI_00889	LLCLKJPP_01612	DGJFFMBJ_01945	IEMEMHPC_02010	IFCAAPIN_01072	GNKJLLCJ_01902	GDCBNDKE_01698
ydcV	HJFLKAGC_02671	PGLHOMAB_00995	BBFDHBJE_01153	MGMJNONB_00932	OFEBJNKH_00655	KJOMAFKJ_00393	LDKNBHDD_01016	NMEOEDMJ_00419	EPKDFGPB_02753	OMCKJAEN_00637	FCEJMFLK_00499	FBAAIJGC_00482	EJMFGGPM_00997	KANJCOPO_00857	IKJJAMKO_00919	KPNIGIIC_00452	FNPABDDN_01794	KKIMNNLB_00442	NOKELGPP_00705	AIDGDBHC_00799	KBOJCAIA_00507	KDDBCGGD_01989	OPBKBDJF_00470	EFAPEAJM_01375	PGOHGHKJ_01161	JNOMGJAB_00950	NNHCIDFA_01292	GBDBOGPK_01561	GIPHGGOM_01506	CIMNMBLL_01755	IGFEIFDG_00480	BIAECILC_01252	KDJHCNJI_01674	POFFCAEL_00228	OOHLOGNN_02228	BILOIELI_00119	LLCLKJPP_01509	DGJFFMBJ_01273	IEMEMHPC_00961	IFCAAPIN_01886	GNKJLLCJ_01090	GDCBNDKE_00898
hemH	HJFLKAGC_00581	PGLHOMAB_01979	BBFDHBJE_02127	MGMJNONB_01921	OFEBJNKH_00675	KJOMAFKJ_00937	LDKNBHDD_00198	NMEOEDMJ_01690	EPKDFGPB_00842	OMCKJAEN_01638	FCEJMFLK_01426	FBAAIJGC_01444	EJMFGGPM_01984	KANJCOPO_01852	IKJJAMKO_01813	KPNIGIIC_01416	FNPABDDN_00638	KKIMNNLB_01357	NOKELGPP_01609	AIDGDBHC_01680	KBOJCAIA_01436	KDDBCGGD_00666	OPBKBDJF_01300	EFAPEAJM_00419	PGOHGHKJ_02072	JNOMGJAB_01909	NNHCIDFA_02033	GBDBOGPK_01638	GIPHGGOM_00209	CIMNMBLL_00514	IGFEIFDG_02431	BIAECILC_00825	KDJHCNJI_01595	POFFCAEL_01581	OOHLOGNN_00246	BILOIELI_02766	LLCLKJPP_01531	DGJFFMBJ_00307	IEMEMHPC_02054	IFCAAPIN_00880	GNKJLLCJ_02004	GDCBNDKE_01809
nrdR	HJFLKAGC_01993	PGLHOMAB_01689	BBFDHBJE_01893	MGMJNONB_01630	OFEBJNKH_02238	KJOMAFKJ_02179	LDKNBHDD_00386	NMEOEDMJ_01764	EPKDFGPB_01626	OMCKJAEN_01376	FCEJMFLK_01181	FBAAIJGC_01201	EJMFGGPM_01768	KANJCOPO_01626	IKJJAMKO_01589	KPNIGIIC_01224	FNPABDDN_02590	KKIMNNLB_01138	NOKELGPP_01393	AIDGDBHC_01457	KBOJCAIA_01210	KDDBCGGD_02718	OPBKBDJF_01217	EFAPEAJM_00697	PGOHGHKJ_01838	JNOMGJAB_01677	NNHCIDFA_00145	GBDBOGPK_00263	GIPHGGOM_02796	CIMNMBLL_01761	IGFEIFDG_01726	BIAECILC_01563	KDJHCNJI_01929	POFFCAEL_02145	OOHLOGNN_00465	BILOIELI_01901	LLCLKJPP_00010	DGJFFMBJ_02338	IEMEMHPC_00372	IFCAAPIN_01183	GNKJLLCJ_01793	GDCBNDKE_01591
group_6061	HJFLKAGC_02734	PGLHOMAB_00931	BBFDHBJE_01037	MGMJNONB_00859	OFEBJNKH_00262	KJOMAFKJ_01091	LDKNBHDD_01102	NMEOEDMJ_02712	EPKDFGPB_00693	OMCKJAEN_00561	FCEJMFLK_00429	FBAAIJGC_00377	EJMFGGPM_00883	KANJCOPO_00794	IKJJAMKO_00853	KPNIGIIC_00382	FNPABDDN_01729	KKIMNNLB_00372	NOKELGPP_00643	AIDGDBHC_00732	KBOJCAIA_00438	KDDBCGGD_01920	OPBKBDJF_00398	EFAPEAJM_01443	PGOHGHKJ_01045	JNOMGJAB_00884	NNHCIDFA_01373	GBDBOGPK_01713	GIPHGGOM_00144	CIMNMBLL_00748	IGFEIFDG_00416	BIAECILC_01066	KDJHCNJI_00953	POFFCAEL_01347	OOHLOGNN_00945	BILOIELI_00056	LLCLKJPP_00095	DGJFFMBJ_00621	IEMEMHPC_00738	IFCAAPIN_01950	GNKJLLCJ_01016	GDCBNDKE_00832
cheB	HJFLKAGC_00961	PGLHOMAB_02568	BBFDHBJE_02713	MGMJNONB_02555	OFEBJNKH_02620	KJOMAFKJ_01614	LDKNBHDD_01369	NMEOEDMJ_00623	EPKDFGPB_01289	OMCKJAEN_02220	FCEJMFLK_02464	FBAAIJGC_02411	EJMFGGPM_02577	KANJCOPO_02470	IKJJAMKO_02391	KPNIGIIC_02350	FNPABDDN_01152	KKIMNNLB_02377	NOKELGPP_02126	AIDGDBHC_02234	KBOJCAIA_02490	KDDBCGGD_01233	OPBKBDJF_02317	EFAPEAJM_02678	PGOHGHKJ_02658	JNOMGJAB_02520	NNHCIDFA_00426	GBDBOGPK_01351	GIPHGGOM_00067	CIMNMBLL_00754	IGFEIFDG_01909	BIAECILC_02101	KDJHCNJI_01625	POFFCAEL_01549	OOHLOGNN_02439	BILOIELI_01114	LLCLKJPP_02493	DGJFFMBJ_00702	IEMEMHPC_01302	IFCAAPIN_02471	GNKJLLCJ_02594	GDCBNDKE_02396
recU	HJFLKAGC_02220	PGLHOMAB_01462	BBFDHBJE_01671	MGMJNONB_01407	OFEBJNKH_01373	KJOMAFKJ_00457	LDKNBHDD_00467	NMEOEDMJ_00566	EPKDFGPB_02599	OMCKJAEN_01118	FCEJMFLK_00951	FBAAIJGC_00949	EJMFGGPM_01544	KANJCOPO_01310	IKJJAMKO_01366	KPNIGIIC_00925	FNPABDDN_02301	KKIMNNLB_00932	NOKELGPP_01175	AIDGDBHC_01240	KBOJCAIA_00982	KDDBCGGD_02490	OPBKBDJF_00917	EFAPEAJM_00919	PGOHGHKJ_01616	JNOMGJAB_01452	NNHCIDFA_01150	GBDBOGPK_01379	GIPHGGOM_02434	CIMNMBLL_00149	IGFEIFDG_02083	BIAECILC_01321	KDJHCNJI_00722	POFFCAEL_01951	OOHLOGNN_02430	BILOIELI_02122	LLCLKJPP_01901	DGJFFMBJ_02032	IEMEMHPC_00244	IFCAAPIN_01401	GNKJLLCJ_01573	GDCBNDKE_01373
group_12075	HJFLKAGC_00516	PGLHOMAB_00803	BBFDHBJE_00863	MGMJNONB_00730	OFEBJNKH_01938	KJOMAFKJ_01190	LDKNBHDD_00538	NMEOEDMJ_02078	EPKDFGPB_02687	OMCKJAEN_00389	FCEJMFLK_01954	FBAAIJGC_01930	EJMFGGPM_00739	KANJCOPO_00711	IKJJAMKO_00701	KPNIGIIC_01951	FNPABDDN_00472	KKIMNNLB_01873	NOKELGPP_00420	AIDGDBHC_00574	KBOJCAIA_01991	KDDBCGGD_00526	OPBKBDJF_01801	EFAPEAJM_01596	PGOHGHKJ_00872	JNOMGJAB_00740	NNHCIDFA_01799	GBDBOGPK_00664	GIPHGGOM_00507	CIMNMBLL_00288	IGFEIFDG_02648	BIAECILC_01106	KDJHCNJI_00016	POFFCAEL_02361	OOHLOGNN_00617	BILOIELI_00585	LLCLKJPP_00481	DGJFFMBJ_01501	IEMEMHPC_02075	IFCAAPIN_02151	GNKJLLCJ_00895	GDCBNDKE_00712
rpsM	HJFLKAGC_00219	PGLHOMAB_02450	BBFDHBJE_02597	MGMJNONB_02437	OFEBJNKH_02291	KJOMAFKJ_01805	LDKNBHDD_01076	NMEOEDMJ_00685	EPKDFGPB_02839	OMCKJAEN_02103	FCEJMFLK_01900	FBAAIJGC_01877	EJMFGGPM_02439	KANJCOPO_02354	IKJJAMKO_02259	KPNIGIIC_01898	FNPABDDN_01072	KKIMNNLB_01820	NOKELGPP_02016	AIDGDBHC_02124	KBOJCAIA_01938	KDDBCGGD_01125	OPBKBDJF_01747	EFAPEAJM_02797	PGOHGHKJ_02542	JNOMGJAB_02410	NNHCIDFA_00622	GBDBOGPK_02346	GIPHGGOM_00590	CIMNMBLL_00198	IGFEIFDG_01567	BIAECILC_02751	KDJHCNJI_02108	POFFCAEL_00842	OOHLOGNN_00651	BILOIELI_01706	LLCLKJPP_00655	DGJFFMBJ_00950	IEMEMHPC_01819	IFCAAPIN_02352	GNKJLLCJ_02477	GDCBNDKE_02283
rpsG	HJFLKAGC_00189	PGLHOMAB_02480	BBFDHBJE_02626	MGMJNONB_02467	OFEBJNKH_00868	KJOMAFKJ_00195	LDKNBHDD_02013	NMEOEDMJ_00356	EPKDFGPB_02868	OMCKJAEN_02133	FCEJMFLK_01930	FBAAIJGC_01906	EJMFGGPM_02468	KANJCOPO_02383	IKJJAMKO_02288	KPNIGIIC_01927	FNPABDDN_01101	KKIMNNLB_01849	NOKELGPP_02045	AIDGDBHC_02153	KBOJCAIA_01967	KDDBCGGD_01154	OPBKBDJF_01777	EFAPEAJM_02767	PGOHGHKJ_02571	JNOMGJAB_02439	NNHCIDFA_00652	GBDBOGPK_00083	GIPHGGOM_00561	CIMNMBLL_00265	IGFEIFDG_00025	BIAECILC_02780	KDJHCNJI_02137	POFFCAEL_01249	OOHLOGNN_02148	BILOIELI_01699	LLCLKJPP_01311	DGJFFMBJ_00979	IEMEMHPC_01848	IFCAAPIN_02382	GNKJLLCJ_02507	GDCBNDKE_02313
group_6746	HJFLKAGC_01912	PGLHOMAB_01771	BBFDHBJE_01972	MGMJNONB_01709	OFEBJNKH_01270	KJOMAFKJ_01997	LDKNBHDD_00448	NMEOEDMJ_01704	EPKDFGPB_02000	OMCKJAEN_01458	FCEJMFLK_01277	FBAAIJGC_01279	EJMFGGPM_01849	KANJCOPO_01705	IKJJAMKO_01669	KPNIGIIC_01304	FNPABDDN_02671	KKIMNNLB_01218	NOKELGPP_01473	AIDGDBHC_01537	KBOJCAIA_01289	KDDBCGGD_02831	OPBKBDJF_01002	EFAPEAJM_00616	PGOHGHKJ_01917	JNOMGJAB_01757	NNHCIDFA_01233	GBDBOGPK_00196	GIPHGGOM_00276	CIMNMBLL_02671	IGFEIFDG_00349	BIAECILC_02854	KDJHCNJI_02061	POFFCAEL_00420	OOHLOGNN_01737	BILOIELI_00917	LLCLKJPP_02275	DGJFFMBJ_01750	IEMEMHPC_02280	IFCAAPIN_01101	GNKJLLCJ_01874	GDCBNDKE_01670
murE	HJFLKAGC_00151	PGLHOMAB_00220	BBFDHBJE_00209	MGMJNONB_00229	OFEBJNKH_02857	KJOMAFKJ_00256	LDKNBHDD_01355	NMEOEDMJ_02360	EPKDFGPB_02458	OMCKJAEN_02661	FCEJMFLK_00271	FBAAIJGC_00442	EJMFGGPM_00219	KANJCOPO_01463	IKJJAMKO_00168	KPNIGIIC_00112	FNPABDDN_01591	KKIMNNLB_00110	NOKELGPP_02675	AIDGDBHC_02846	KBOJCAIA_00120	KDDBCGGD_01815	OPBKBDJF_00094	EFAPEAJM_02084	PGOHGHKJ_00212	JNOMGJAB_00227	NNHCIDFA_01117	GBDBOGPK_01096	GIPHGGOM_00900	CIMNMBLL_01520	IGFEIFDG_01993	BIAECILC_00518	KDJHCNJI_02490	POFFCAEL_00349	OOHLOGNN_01178	BILOIELI_00414	LLCLKJPP_00896	DGJFFMBJ_00434	IEMEMHPC_01160	IFCAAPIN_00238	GNKJLLCJ_00226	GDCBNDKE_00236
group_5785	HJFLKAGC_01098	PGLHOMAB_00098	BBFDHBJE_00101	MGMJNONB_00081	OFEBJNKH_02665	KJOMAFKJ_01019	LDKNBHDD_01882	NMEOEDMJ_02056	EPKDFGPB_00980	OMCKJAEN_02516	FCEJMFLK_02745	FBAAIJGC_02687	EJMFGGPM_00093	KANJCOPO_00082	IKJJAMKO_00018	KPNIGIIC_02654	FNPABDDN_01463	KKIMNNLB_02665	NOKELGPP_02549	AIDGDBHC_02720	KBOJCAIA_02763	KDDBCGGD_01689	OPBKBDJF_02586	EFAPEAJM_02244	PGOHGHKJ_00104	JNOMGJAB_00095	NNHCIDFA_02252	GBDBOGPK_00267	GIPHGGOM_01615	CIMNMBLL_01015	IGFEIFDG_00320	BIAECILC_00959	KDJHCNJI_00284	POFFCAEL_01722	OOHLOGNN_02095	BILOIELI_02073	LLCLKJPP_00126	DGJFFMBJ_02615	IEMEMHPC_01063	IFCAAPIN_00085	GNKJLLCJ_00097	GDCBNDKE_00104
ycaC	HJFLKAGC_00760	PGLHOMAB_02786	BBFDHBJE_02973	MGMJNONB_02687	OFEBJNKH_00998	KJOMAFKJ_00748	LDKNBHDD_00189	NMEOEDMJ_02813	EPKDFGPB_02273	OMCKJAEN_02354	FCEJMFLK_02589	FBAAIJGC_02537	EJMFGGPM_02747	KANJCOPO_02628	IKJJAMKO_02636	KPNIGIIC_02502	FNPABDDN_01275	KKIMNNLB_02502	NOKELGPP_02381	AIDGDBHC_02545	KBOJCAIA_02612	KDDBCGGD_01489	OPBKBDJF_02449	EFAPEAJM_02461	PGOHGHKJ_02917	JNOMGJAB_02667	NNHCIDFA_00757	GBDBOGPK_00696	GIPHGGOM_00425	CIMNMBLL_00796	IGFEIFDG_00872	BIAECILC_01990	KDJHCNJI_02400	POFFCAEL_02711	OOHLOGNN_00382	BILOIELI_00636	LLCLKJPP_02018	DGJFFMBJ_00164	IEMEMHPC_00489	IFCAAPIN_02601	GNKJLLCJ_02856	GDCBNDKE_02645
group_7372	HJFLKAGC_00946	PGLHOMAB_02583	BBFDHBJE_02728	MGMJNONB_02569	OFEBJNKH_02635	KJOMAFKJ_01599	LDKNBHDD_00975	NMEOEDMJ_02664	EPKDFGPB_01304	OMCKJAEN_02235	FCEJMFLK_02480	FBAAIJGC_02426	EJMFGGPM_02591	KANJCOPO_02484	IKJJAMKO_02406	KPNIGIIC_02364	FNPABDDN_01166	KKIMNNLB_02396	NOKELGPP_02141	AIDGDBHC_02249	KBOJCAIA_02503	KDDBCGGD_01248	OPBKBDJF_02331	EFAPEAJM_02663	PGOHGHKJ_02673	JNOMGJAB_02535	NNHCIDFA_00411	GBDBOGPK_02462	GIPHGGOM_00083	CIMNMBLL_00127	IGFEIFDG_01944	BIAECILC_02086	KDJHCNJI_01610	POFFCAEL_01534	OOHLOGNN_01004	BILOIELI_01129	LLCLKJPP_00733	DGJFFMBJ_00687	IEMEMHPC_01317	IFCAAPIN_02486	GNKJLLCJ_02609	GDCBNDKE_02411
group_11952	HJFLKAGC_00427	PGLHOMAB_00716	BBFDHBJE_00775	MGMJNONB_00639	OFEBJNKH_00847	KJOMAFKJ_01459	LDKNBHDD_00875	NMEOEDMJ_01355	EPKDFGPB_01555	OMCKJAEN_00300	FCEJMFLK_02039	FBAAIJGC_02019	EJMFGGPM_00651	KANJCOPO_00628	IKJJAMKO_00616	KPNIGIIC_02040	FNPABDDN_00385	KKIMNNLB_01959	NOKELGPP_00335	AIDGDBHC_00489	KBOJCAIA_02076	KDDBCGGD_00439	OPBKBDJF_01889	EFAPEAJM_01684	PGOHGHKJ_00784	JNOMGJAB_00655	NNHCIDFA_01868	GBDBOGPK_02136	GIPHGGOM_00991	CIMNMBLL_00822	IGFEIFDG_01126	BIAECILC_01190	KDJHCNJI_00104	POFFCAEL_00163	OOHLOGNN_00316	BILOIELI_00500	LLCLKJPP_01163	DGJFFMBJ_00017	IEMEMHPC_01981	IFCAAPIN_02240	GNKJLLCJ_00809	GDCBNDKE_00625
ywnH	HJFLKAGC_00939	PGLHOMAB_02590	BBFDHBJE_02735	MGMJNONB_02577	OFEBJNKH_02642	KJOMAFKJ_01203	LDKNBHDD_00686	NMEOEDMJ_02656	EPKDFGPB_01132	OMCKJAEN_02242	FCEJMFLK_02487	FBAAIJGC_02433	EJMFGGPM_02598	KANJCOPO_02491	IKJJAMKO_02413	KPNIGIIC_02371	FNPABDDN_01173	KKIMNNLB_02403	NOKELGPP_02148	AIDGDBHC_02256	KBOJCAIA_02510	KDDBCGGD_01255	OPBKBDJF_02338	EFAPEAJM_02656	PGOHGHKJ_02680	JNOMGJAB_02542	NNHCIDFA_00404	GBDBOGPK_00559	GIPHGGOM_00090	CIMNMBLL_00536	IGFEIFDG_02165	BIAECILC_02079	KDJHCNJI_01603	POFFCAEL_02926	OOHLOGNN_01394	BILOIELI_01136	LLCLKJPP_00740	DGJFFMBJ_00680	IEMEMHPC_01324	IFCAAPIN_02493	GNKJLLCJ_02616	GDCBNDKE_02418
group_12249	HJFLKAGC_00062	PGLHOMAB_00852	BBFDHBJE_00910	MGMJNONB_00781	OFEBJNKH_02140	KJOMAFKJ_00179	LDKNBHDD_00482	NMEOEDMJ_02582	EPKDFGPB_00152	OMCKJAEN_00436	FCEJMFLK_00230	FBAAIJGC_00250	EJMFGGPM_00804	KANJCOPO_00538	IKJJAMKO_00779	KPNIGIIC_00300	FNPABDDN_00552	KKIMNNLB_00296	NOKELGPP_00569	AIDGDBHC_00657	KBOJCAIA_00365	KDDBCGGD_00569	OPBKBDJF_00295	EFAPEAJM_01549	PGOHGHKJ_00918	JNOMGJAB_00784	NNHCIDFA_02299	GBDBOGPK_01752	GIPHGGOM_02378	CIMNMBLL_02384	IGFEIFDG_01502	BIAECILC_00003	KDJHCNJI_00234	POFFCAEL_02135	OOHLOGNN_02546	BILOIELI_02867	LLCLKJPP_01816	DGJFFMBJ_02524	IEMEMHPC_02648	IFCAAPIN_02102	GNKJLLCJ_00939	GDCBNDKE_00755
azoB_2	HJFLKAGC_01240	PGLHOMAB_02405	BBFDHBJE_02552	MGMJNONB_02390	OFEBJNKH_01205	KJOMAFKJ_02132	LDKNBHDD_02066	NMEOEDMJ_01369	EPKDFGPB_00728	OMCKJAEN_02068	FCEJMFLK_01850	FBAAIJGC_01845	EJMFGGPM_02388	KANJCOPO_02316	IKJJAMKO_02217	KPNIGIIC_01801	FNPABDDN_01025	KKIMNNLB_01766	NOKELGPP_01971	AIDGDBHC_02079	KBOJCAIA_01887	KDDBCGGD_01074	OPBKBDJF_01704	EFAPEAJM_02851	PGOHGHKJ_02497	JNOMGJAB_02363	NNHCIDFA_02548	GBDBOGPK_01070	GIPHGGOM_02308	CIMNMBLL_01919	IGFEIFDG_01964	BIAECILC_00472	KDJHCNJI_02308	POFFCAEL_01477	OOHLOGNN_00375	BILOIELI_02600	LLCLKJPP_01267	DGJFFMBJ_01569	IEMEMHPC_01577	IFCAAPIN_02314	GNKJLLCJ_02425	GDCBNDKE_02239
rplR	HJFLKAGC_00211	PGLHOMAB_02458	BBFDHBJE_02605	MGMJNONB_02445	OFEBJNKH_02283	KJOMAFKJ_01813	LDKNBHDD_02150	NMEOEDMJ_00693	EPKDFGPB_02847	OMCKJAEN_02111	FCEJMFLK_01908	FBAAIJGC_01885	EJMFGGPM_02447	KANJCOPO_02362	IKJJAMKO_02267	KPNIGIIC_01906	FNPABDDN_01080	KKIMNNLB_01828	NOKELGPP_02024	AIDGDBHC_02132	KBOJCAIA_01946	KDDBCGGD_01133	OPBKBDJF_01755	EFAPEAJM_02789	PGOHGHKJ_02550	JNOMGJAB_02418	NNHCIDFA_00630	GBDBOGPK_02354	GIPHGGOM_00582	CIMNMBLL_01991	IGFEIFDG_01559	BIAECILC_02759	KDJHCNJI_02116	POFFCAEL_00850	OOHLOGNN_01703	BILOIELI_01677	LLCLKJPP_00647	DGJFFMBJ_00958	IEMEMHPC_01827	IFCAAPIN_02360	GNKJLLCJ_02485	GDCBNDKE_02291
sbcD	HJFLKAGC_00375	PGLHOMAB_00670	BBFDHBJE_00732	MGMJNONB_00599	OFEBJNKH_01432	KJOMAFKJ_01650	LDKNBHDD_00364	NMEOEDMJ_02532	EPKDFGPB_01052	OMCKJAEN_00260	FCEJMFLK_02084	FBAAIJGC_02056	EJMFGGPM_00600	KANJCOPO_00564	IKJJAMKO_00573	KPNIGIIC_02075	FNPABDDN_00340	KKIMNNLB_01996	NOKELGPP_00292	AIDGDBHC_00446	KBOJCAIA_02114	KDDBCGGD_00395	OPBKBDJF_01925	EFAPEAJM_01739	PGOHGHKJ_00741	JNOMGJAB_00610	NNHCIDFA_00717	GBDBOGPK_01913	GIPHGGOM_01748	CIMNMBLL_01792	IGFEIFDG_02358	BIAECILC_01695	KDJHCNJI_00147	POFFCAEL_01568	OOHLOGNN_02282	BILOIELI_00182	LLCLKJPP_01058	DGJFFMBJ_00061	IEMEMHPC_01718	IFCAAPIN_02276	GNKJLLCJ_00762	GDCBNDKE_00577
group_6869	HJFLKAGC_02782	PGLHOMAB_00882	BBFDHBJE_00990	MGMJNONB_00810	OFEBJNKH_01132	KJOMAFKJ_01064	LDKNBHDD_02428	NMEOEDMJ_01200	EPKDFGPB_00816	OMCKJAEN_00512	FCEJMFLK_00381	FBAAIJGC_00330	EJMFGGPM_00836	KANJCOPO_00746	IKJJAMKO_00805	KPNIGIIC_00335	FNPABDDN_01645	KKIMNNLB_00325	NOKELGPP_00596	AIDGDBHC_00685	KBOJCAIA_00390	KDDBCGGD_01872	OPBKBDJF_00350	EFAPEAJM_01492	PGOHGHKJ_00998	JNOMGJAB_00812	NNHCIDFA_01537	GBDBOGPK_02444	GIPHGGOM_01296	CIMNMBLL_00722	IGFEIFDG_01063	BIAECILC_01653	KDJHCNJI_01499	POFFCAEL_02783	OOHLOGNN_00977	BILOIELI_00008	LLCLKJPP_01203	DGJFFMBJ_00670	IEMEMHPC_00785	IFCAAPIN_02000	GNKJLLCJ_00968	GDCBNDKE_00784
lemA	HJFLKAGC_00936	PGLHOMAB_02593	BBFDHBJE_02738	MGMJNONB_02580	OFEBJNKH_02645	KJOMAFKJ_02788	LDKNBHDD_00654	NMEOEDMJ_00919	EPKDFGPB_01135	OMCKJAEN_02245	FCEJMFLK_02490	FBAAIJGC_02436	EJMFGGPM_02601	KANJCOPO_02494	IKJJAMKO_02416	KPNIGIIC_02374	FNPABDDN_01176	KKIMNNLB_02406	NOKELGPP_02151	AIDGDBHC_02259	KBOJCAIA_02513	KDDBCGGD_01258	OPBKBDJF_02341	EFAPEAJM_02653	PGOHGHKJ_02683	JNOMGJAB_02545	NNHCIDFA_00401	GBDBOGPK_00737	GIPHGGOM_02831	CIMNMBLL_01086	IGFEIFDG_02290	BIAECILC_02076	KDJHCNJI_01149	POFFCAEL_02578	OOHLOGNN_01397	BILOIELI_01139	LLCLKJPP_02047	DGJFFMBJ_00677	IEMEMHPC_01327	IFCAAPIN_02496	GNKJLLCJ_02619	GDCBNDKE_02421
dnaA	HJFLKAGC_01182	PGLHOMAB_00001	BBFDHBJE_00001	MGMJNONB_00001	OFEBJNKH_00067	KJOMAFKJ_00301	LDKNBHDD_00316	NMEOEDMJ_01467	EPKDFGPB_02373	OMCKJAEN_02433	FCEJMFLK_02666	FBAAIJGC_02615	EJMFGGPM_00013	KANJCOPO_02709	IKJJAMKO_02716	KPNIGIIC_02582	FNPABDDN_01377	KKIMNNLB_02600	NOKELGPP_02458	AIDGDBHC_02626	KBOJCAIA_02694	KDDBCGGD_01589	OPBKBDJF_02528	EFAPEAJM_02382	PGOHGHKJ_00001	JNOMGJAB_00001	NNHCIDFA_01767	GBDBOGPK_01608	GIPHGGOM_00774	CIMNMBLL_01304	IGFEIFDG_00275	BIAECILC_02335	KDJHCNJI_02524	POFFCAEL_02046	OOHLOGNN_00776	BILOIELI_01326	LLCLKJPP_00267	DGJFFMBJ_01325	IEMEMHPC_00590	IFCAAPIN_00001	GNKJLLCJ_00001	GDCBNDKE_00001
luxS	HJFLKAGC_00464	PGLHOMAB_00749	BBFDHBJE_00810	MGMJNONB_00675	OFEBJNKH_02552	KJOMAFKJ_01300	LDKNBHDD_00470	NMEOEDMJ_00245	EPKDFGPB_01520	OMCKJAEN_00335	FCEJMFLK_02006	FBAAIJGC_01984	EJMFGGPM_00688	KANJCOPO_00661	IKJJAMKO_00650	KPNIGIIC_02005	FNPABDDN_00421	KKIMNNLB_01924	NOKELGPP_00369	AIDGDBHC_00523	KBOJCAIA_02041	KDDBCGGD_00475	OPBKBDJF_01854	EFAPEAJM_01647	PGOHGHKJ_00819	JNOMGJAB_00689	NNHCIDFA_02055	GBDBOGPK_01716	GIPHGGOM_01026	CIMNMBLL_00530	IGFEIFDG_00795	BIAECILC_01157	KDJHCNJI_00069	POFFCAEL_01836	OOHLOGNN_01532	BILOIELI_00533	LLCLKJPP_00349	DGJFFMBJ_01372	IEMEMHPC_01636	IFCAAPIN_02205	GNKJLLCJ_00843	GDCBNDKE_00660
tmk	HJFLKAGC_01387	PGLHOMAB_02239	BBFDHBJE_02393	MGMJNONB_02168	OFEBJNKH_01465	KJOMAFKJ_00786	LDKNBHDD_00294	NMEOEDMJ_01719	EPKDFGPB_00189	OMCKJAEN_01905	FCEJMFLK_01665	FBAAIJGC_01690	EJMFGGPM_02230	KANJCOPO_02217	IKJJAMKO_02061	KPNIGIIC_01650	FNPABDDN_00875	KKIMNNLB_02281	NOKELGPP_01833	AIDGDBHC_01933	KBOJCAIA_01666	KDDBCGGD_00923	OPBKBDJF_01529	EFAPEAJM_00153	PGOHGHKJ_02338	JNOMGJAB_02169	NNHCIDFA_00940	GBDBOGPK_01415	GIPHGGOM_02143	CIMNMBLL_01436	IGFEIFDG_01792	BIAECILC_02537	KDJHCNJI_01778	POFFCAEL_00949	OOHLOGNN_02681	BILOIELI_02396	LLCLKJPP_01005	DGJFFMBJ_01076	IEMEMHPC_00711	IFCAAPIN_00621	GNKJLLCJ_02277	GDCBNDKE_02084
yxaF	HJFLKAGC_01454	PGLHOMAB_02171	BBFDHBJE_02319	MGMJNONB_02104	OFEBJNKH_01597	KJOMAFKJ_00828	LDKNBHDD_02800	NMEOEDMJ_02740	EPKDFGPB_00879	OMCKJAEN_01841	FCEJMFLK_01590	FBAAIJGC_01628	EJMFGGPM_02167	KANJCOPO_02010	IKJJAMKO_01993	KPNIGIIC_01588	FNPABDDN_00808	KKIMNNLB_01584	NOKELGPP_01764	AIDGDBHC_01861	KBOJCAIA_01604	KDDBCGGD_00848	OPBKBDJF_01467	EFAPEAJM_00222	PGOHGHKJ_02264	JNOMGJAB_02121	NNHCIDFA_02083	GBDBOGPK_02597	GIPHGGOM_02071	CIMNMBLL_01581	IGFEIFDG_02719	BIAECILC_02674	KDJHCNJI_02564	POFFCAEL_01963	OOHLOGNN_00796	BILOIELI_02322	LLCLKJPP_01358	DGJFFMBJ_02473	IEMEMHPC_02517	IFCAAPIN_00685	GNKJLLCJ_02205	GDCBNDKE_02011
group_4446	HJFLKAGC_02173	PGLHOMAB_01508	BBFDHBJE_01710	MGMJNONB_01447	OFEBJNKH_02697	KJOMAFKJ_00297	LDKNBHDD_00143	NMEOEDMJ_00652	EPKDFGPB_02638	OMCKJAEN_01194	FCEJMFLK_01003	FBAAIJGC_01022	EJMFGGPM_01589	KANJCOPO_01348	IKJJAMKO_01403	KPNIGIIC_00964	FNPABDDN_02354	KKIMNNLB_00960	NOKELGPP_01214	AIDGDBHC_01278	KBOJCAIA_01029	KDDBCGGD_02529	OPBKBDJF_00956	EFAPEAJM_00880	PGOHGHKJ_01655	JNOMGJAB_01491	NNHCIDFA_02231	GBDBOGPK_00417	GIPHGGOM_01418	CIMNMBLL_00887	IGFEIFDG_00199	BIAECILC_00469	KDJHCNJI_02540	POFFCAEL_02759	OOHLOGNN_00399	BILOIELI_03008	LLCLKJPP_01501	DGJFFMBJ_02715	IEMEMHPC_01911	IFCAAPIN_01362	GNKJLLCJ_01612	GDCBNDKE_01411
murJ_2	HJFLKAGC_01011	PGLHOMAB_02516	BBFDHBJE_02661	MGMJNONB_02505	OFEBJNKH_00248	KJOMAFKJ_01321	LDKNBHDD_00132	NMEOEDMJ_00381	EPKDFGPB_01237	OMCKJAEN_02168	FCEJMFLK_02416	FBAAIJGC_02361	EJMFGGPM_02498	KANJCOPO_02413	IKJJAMKO_02341	KPNIGIIC_02299	FNPABDDN_01670	KKIMNNLB_02329	NOKELGPP_02077	AIDGDBHC_02185	KBOJCAIA_02442	KDDBCGGD_01184	OPBKBDJF_02269	EFAPEAJM_02728	PGOHGHKJ_02606	JNOMGJAB_02470	NNHCIDFA_00476	GBDBOGPK_00500	GIPHGGOM_00014	CIMNMBLL_02567	IGFEIFDG_00485	BIAECILC_00447	KDJHCNJI_02636	POFFCAEL_01631	OOHLOGNN_00886	BILOIELI_01157	LLCLKJPP_01733	DGJFFMBJ_01853	IEMEMHPC_01378	IFCAAPIN_02419	GNKJLLCJ_02542	GDCBNDKE_02344
hdfR_1	HJFLKAGC_02286	PGLHOMAB_01398	BBFDHBJE_01606	MGMJNONB_01341	OFEBJNKH_00277	KJOMAFKJ_01420	LDKNBHDD_02265	NMEOEDMJ_00444	EPKDFGPB_01101	OMCKJAEN_01053	FCEJMFLK_00881	FBAAIJGC_00884	EJMFGGPM_01479	KANJCOPO_01245	IKJJAMKO_01302	KPNIGIIC_00860	FNPABDDN_02234	KKIMNNLB_00862	NOKELGPP_01109	AIDGDBHC_01174	KBOJCAIA_00915	KDDBCGGD_02425	OPBKBDJF_00852	EFAPEAJM_00983	PGOHGHKJ_01552	JNOMGJAB_01387	NNHCIDFA_00267	GBDBOGPK_02563	GIPHGGOM_00448	CIMNMBLL_01042	IGFEIFDG_01617	BIAECILC_01426	KDJHCNJI_01090	POFFCAEL_01522	OOHLOGNN_01279	BILOIELI_02645	LLCLKJPP_01259	DGJFFMBJ_01141	IEMEMHPC_00179	IFCAAPIN_01467	GNKJLLCJ_01506	GDCBNDKE_01309
group_11944	HJFLKAGC_01286	PGLHOMAB_02352	BBFDHBJE_02504	MGMJNONB_02343	OFEBJNKH_02110	KJOMAFKJ_01512	LDKNBHDD_01767	NMEOEDMJ_00184	EPKDFGPB_00313	OMCKJAEN_02018	FCEJMFLK_01803	FBAAIJGC_01795	EJMFGGPM_02335	KANJCOPO_02291	IKJJAMKO_02171	KPNIGIIC_01752	FNPABDDN_00977	KKIMNNLB_01719	NOKELGPP_01930	AIDGDBHC_02033	KBOJCAIA_01841	KDDBCGGD_01030	OPBKBDJF_01664	EFAPEAJM_02899	PGOHGHKJ_02449	JNOMGJAB_02316	NNHCIDFA_02209	GBDBOGPK_01628	GIPHGGOM_01769	CIMNMBLL_00180	IGFEIFDG_02764	BIAECILC_00068	KDJHCNJI_02191	POFFCAEL_00561	OOHLOGNN_01339	BILOIELI_01448	LLCLKJPP_00971	DGJFFMBJ_02357	IEMEMHPC_02576	IFCAAPIN_00511	GNKJLLCJ_02378	GDCBNDKE_02190
group_12248	HJFLKAGC_01201	PGLHOMAB_02855	BBFDHBJE_03054	MGMJNONB_02748	OFEBJNKH_02844	KJOMAFKJ_00706	LDKNBHDD_01289	NMEOEDMJ_02445	EPKDFGPB_02354	OMCKJAEN_02418	FCEJMFLK_02648	FBAAIJGC_02601	EJMFGGPM_02833	KANJCOPO_02690	IKJJAMKO_02698	KPNIGIIC_02564	FNPABDDN_01360	KKIMNNLB_02586	NOKELGPP_02437	AIDGDBHC_02606	KBOJCAIA_02674	KDDBCGGD_01573	OPBKBDJF_02509	EFAPEAJM_02401	PGOHGHKJ_02998	JNOMGJAB_02751	NNHCIDFA_02142	GBDBOGPK_01574	GIPHGGOM_00756	CIMNMBLL_01595	IGFEIFDG_00051	BIAECILC_02354	KDJHCNJI_02320	POFFCAEL_00603	OOHLOGNN_02340	BILOIELI_01305	LLCLKJPP_00547	DGJFFMBJ_01833	IEMEMHPC_00571	IFCAAPIN_02663	GNKJLLCJ_02921	GDCBNDKE_02709
group_12421	HJFLKAGC_02803	PGLHOMAB_00861	BBFDHBJE_00919	MGMJNONB_00790	OFEBJNKH_01858	KJOMAFKJ_00714	LDKNBHDD_01593	NMEOEDMJ_00402	EPKDFGPB_00915	OMCKJAEN_00445	FCEJMFLK_00313	FBAAIJGC_00257	EJMFGGPM_00815	KANJCOPO_00725	IKJJAMKO_00785	KPNIGIIC_00314	FNPABDDN_01618	KKIMNNLB_00303	NOKELGPP_00576	AIDGDBHC_00665	KBOJCAIA_00370	KDDBCGGD_01850	OPBKBDJF_00326	EFAPEAJM_01512	PGOHGHKJ_00927	JNOMGJAB_00791	NNHCIDFA_02696	GBDBOGPK_02164	GIPHGGOM_02421	CIMNMBLL_00507	IGFEIFDG_00932	BIAECILC_00642	KDJHCNJI_02696	POFFCAEL_02770	OOHLOGNN_01906	BILOIELI_02929	LLCLKJPP_02157	DGJFFMBJ_02811	IEMEMHPC_02443	IFCAAPIN_02020	GNKJLLCJ_00948	GDCBNDKE_00764
tagE	HJFLKAGC_02788	PGLHOMAB_00876	BBFDHBJE_00983	MGMJNONB_00805	OFEBJNKH_01126	KJOMAFKJ_01059	LDKNBHDD_02786	NMEOEDMJ_01206	EPKDFGPB_01081	OMCKJAEN_00507	FCEJMFLK_00376	FBAAIJGC_00325	EJMFGGPM_00830	KANJCOPO_00740	IKJJAMKO_00800	KPNIGIIC_00330	FNPABDDN_01640	KKIMNNLB_00319	NOKELGPP_00591	AIDGDBHC_00680	KBOJCAIA_00385	KDDBCGGD_01866	OPBKBDJF_00345	EFAPEAJM_01497	PGOHGHKJ_00991	JNOMGJAB_00807	NNHCIDFA_01531	GBDBOGPK_02298	GIPHGGOM_01300	CIMNMBLL_01462	IGFEIFDG_01069	BIAECILC_02177	KDJHCNJI_02680	POFFCAEL_02506	OOHLOGNN_00982	BILOIELI_00002	LLCLKJPP_00711	DGJFFMBJ_02440	IEMEMHPC_00791	IFCAAPIN_02005	GNKJLLCJ_00963	GDCBNDKE_00779
group_6500	HJFLKAGC_00119	PGLHOMAB_00188	BBFDHBJE_00178	MGMJNONB_00198	OFEBJNKH_01143	KJOMAFKJ_01918	LDKNBHDD_02413	NMEOEDMJ_01076	EPKDFGPB_02427	OMCKJAEN_02626	FCEJMFLK_00240	FBAAIJGC_00088	EJMFGGPM_00187	KANJCOPO_01431	IKJJAMKO_00137	KPNIGIIC_00081	FNPABDDN_01559	KKIMNNLB_00079	NOKELGPP_02644	AIDGDBHC_02815	KBOJCAIA_00089	KDDBCGGD_01784	OPBKBDJF_00063	EFAPEAJM_02116	PGOHGHKJ_00181	JNOMGJAB_00196	NNHCIDFA_01085	GBDBOGPK_00250	GIPHGGOM_00930	CIMNMBLL_02379	IGFEIFDG_02387	BIAECILC_00549	KDJHCNJI_02459	POFFCAEL_02427	OOHLOGNN_00987	BILOIELI_00445	LLCLKJPP_00154	DGJFFMBJ_00403	IEMEMHPC_02156	IFCAAPIN_00205	GNKJLLCJ_00193	GDCBNDKE_00205
glnR	HJFLKAGC_02045	PGLHOMAB_01636	BBFDHBJE_01838	MGMJNONB_01575	OFEBJNKH_00395	KJOMAFKJ_00610	LDKNBHDD_01274	NMEOEDMJ_01349	EPKDFGPB_02891	OMCKJAEN_01319	FCEJMFLK_01128	FBAAIJGC_01146	EJMFGGPM_01716	KANJCOPO_01574	IKJJAMKO_01536	KPNIGIIC_01169	FNPABDDN_02536	KKIMNNLB_01085	NOKELGPP_01339	AIDGDBHC_01403	KBOJCAIA_01155	KDDBCGGD_02666	OPBKBDJF_01164	EFAPEAJM_00749	PGOHGHKJ_01783	JNOMGJAB_01623	NNHCIDFA_00092	GBDBOGPK_01397	GIPHGGOM_02877	CIMNMBLL_00309	IGFEIFDG_00404	BIAECILC_01005	KDJHCNJI_01877	POFFCAEL_02651	OOHLOGNN_00681	BILOIELI_02921	LLCLKJPP_01766	DGJFFMBJ_02309	IEMEMHPC_00320	IFCAAPIN_01236	GNKJLLCJ_01738	GDCBNDKE_01538
adhR	HJFLKAGC_01425	PGLHOMAB_02201	BBFDHBJE_02355	MGMJNONB_02130	OFEBJNKH_02541	KJOMAFKJ_02305	LDKNBHDD_01736	NMEOEDMJ_02257	EPKDFGPB_02130	OMCKJAEN_01867	FCEJMFLK_01626	FBAAIJGC_01652	EJMFGGPM_02190	KANJCOPO_02178	IKJJAMKO_02023	KPNIGIIC_01612	FNPABDDN_00837	KKIMNNLB_01608	NOKELGPP_01794	AIDGDBHC_01895	KBOJCAIA_01628	KDDBCGGD_00882	OPBKBDJF_01491	EFAPEAJM_00191	PGOHGHKJ_02300	JNOMGJAB_02131	NNHCIDFA_00902	GBDBOGPK_02510	GIPHGGOM_01048	CIMNMBLL_00998	IGFEIFDG_00641	BIAECILC_02499	KDJHCNJI_01817	POFFCAEL_00964	OOHLOGNN_01651	BILOIELI_02476	LLCLKJPP_01953	DGJFFMBJ_01037	IEMEMHPC_02137	IFCAAPIN_00660	GNKJLLCJ_02239	GDCBNDKE_02045
rpmGA	HJFLKAGC_00707	PGLHOMAB_01835	BBFDHBJE_02033	MGMJNONB_01833	OFEBJNKH_02019	KJOMAFKJ_02622	LDKNBHDD_00667	NMEOEDMJ_02026	EPKDFGPB_01321	OMCKJAEN_01519	FCEJMFLK_01339	FBAAIJGC_01312	EJMFGGPM_01907	KANJCOPO_01762	IKJJAMKO_01725	KPNIGIIC_01364	FNPABDDN_00566	KKIMNNLB_01279	NOKELGPP_01529	AIDGDBHC_01592	KBOJCAIA_01364	KDDBCGGD_00584	OPBKBDJF_02232	EFAPEAJM_00493	PGOHGHKJ_01978	JNOMGJAB_01816	NNHCIDFA_01172	GBDBOGPK_01474	GIPHGGOM_02249	CIMNMBLL_00690	IGFEIFDG_01480	BIAECILC_00903	KDJHCNJI_01513	POFFCAEL_02591	OOHLOGNN_00455	BILOIELI_02640	LLCLKJPP_01808	DGJFFMBJ_02385	IEMEMHPC_01403	IFCAAPIN_01035	GNKJLLCJ_01933	GDCBNDKE_01731
mleS	HJFLKAGC_00438	PGLHOMAB_00726	BBFDHBJE_00785	MGMJNONB_00649	OFEBJNKH_00857	KJOMAFKJ_01448	LDKNBHDD_00418	NMEOEDMJ_00270	EPKDFGPB_01545	OMCKJAEN_00310	FCEJMFLK_02029	FBAAIJGC_02009	EJMFGGPM_00661	KANJCOPO_00638	IKJJAMKO_00626	KPNIGIIC_02030	FNPABDDN_00395	KKIMNNLB_01949	NOKELGPP_00345	AIDGDBHC_00499	KBOJCAIA_02066	KDDBCGGD_00448	OPBKBDJF_01879	EFAPEAJM_01674	PGOHGHKJ_00794	JNOMGJAB_00665	NNHCIDFA_01858	GBDBOGPK_02719	GIPHGGOM_01001	CIMNMBLL_01719	IGFEIFDG_02864	BIAECILC_01180	KDJHCNJI_00094	POFFCAEL_00153	OOHLOGNN_01950	BILOIELI_00510	LLCLKJPP_01096	DGJFFMBJ_00007	IEMEMHPC_01971	IFCAAPIN_02230	GNKJLLCJ_00819	GDCBNDKE_00635
group_3166	HJFLKAGC_02276	PGLHOMAB_01408	BBFDHBJE_01616	MGMJNONB_01352	OFEBJNKH_01714	KJOMAFKJ_00273	LDKNBHDD_00383	NMEOEDMJ_01040	EPKDFGPB_01091	OMCKJAEN_01064	FCEJMFLK_00893	FBAAIJGC_00895	EJMFGGPM_01489	KANJCOPO_01255	IKJJAMKO_01312	KPNIGIIC_00871	FNPABDDN_02244	KKIMNNLB_00874	NOKELGPP_01119	AIDGDBHC_01185	KBOJCAIA_00926	KDDBCGGD_02435	OPBKBDJF_00863	EFAPEAJM_00973	PGOHGHKJ_01562	JNOMGJAB_01397	NNHCIDFA_00257	GBDBOGPK_00347	GIPHGGOM_02926	CIMNMBLL_00491	IGFEIFDG_01314	BIAECILC_01416	KDJHCNJI_02591	POFFCAEL_01471	OOHLOGNN_01709	BILOIELI_02546	LLCLKJPP_00599	DGJFFMBJ_01152	IEMEMHPC_00189	IFCAAPIN_01456	GNKJLLCJ_01516	GDCBNDKE_01319
group_5817	HJFLKAGC_01349	PGLHOMAB_02276	BBFDHBJE_02430	MGMJNONB_02276	OFEBJNKH_02800	KJOMAFKJ_00352	LDKNBHDD_02394	NMEOEDMJ_02209	EPKDFGPB_00511	OMCKJAEN_01945	FCEJMFLK_01734	FBAAIJGC_01729	EJMFGGPM_02266	KANJCOPO_02052	IKJJAMKO_02105	KPNIGIIC_01688	FNPABDDN_00912	KKIMNNLB_01652	NOKELGPP_01869	AIDGDBHC_01970	KBOJCAIA_01775	KDDBCGGD_00960	OPBKBDJF_01600	EFAPEAJM_00044	PGOHGHKJ_02375	JNOMGJAB_02270	NNHCIDFA_01431	GBDBOGPK_00026	GIPHGGOM_00810	CIMNMBLL_01187	IGFEIFDG_00553	BIAECILC_02701	KDJHCNJI_01022	POFFCAEL_00634	OOHLOGNN_00337	BILOIELI_02081	LLCLKJPP_00395	DGJFFMBJ_01110	IEMEMHPC_00609	IFCAAPIN_00583	GNKJLLCJ_02314	GDCBNDKE_02121
yagU	HJFLKAGC_01744	PGLHOMAB_00462	BBFDHBJE_00526	MGMJNONB_00442	OFEBJNKH_02081	KJOMAFKJ_00765	LDKNBHDD_00853	NMEOEDMJ_00129	EPKDFGPB_01415	OMCKJAEN_00101	FCEJMFLK_02241	FBAAIJGC_02187	EJMFGGPM_00368	KANJCOPO_00315	IKJJAMKO_00408	KPNIGIIC_02224	FNPABDDN_00119	KKIMNNLB_02142	NOKELGPP_00136	AIDGDBHC_00203	KBOJCAIA_02278	KDDBCGGD_00182	OPBKBDJF_02114	EFAPEAJM_01886	PGOHGHKJ_00529	JNOMGJAB_00487	NNHCIDFA_01666	GBDBOGPK_01597	GIPHGGOM_01194	CIMNMBLL_02165	IGFEIFDG_01465	BIAECILC_02198	KDJHCNJI_01242	POFFCAEL_00475	OOHLOGNN_01358	BILOIELI_01273	LLCLKJPP_02512	DGJFFMBJ_01611	IEMEMHPC_01084	IFCAAPIN_00411	GNKJLLCJ_00545	GDCBNDKE_00477
ctsR	HJFLKAGC_00182	PGLHOMAB_02489	BBFDHBJE_02633	MGMJNONB_02477	OFEBJNKH_01077	KJOMAFKJ_00188	LDKNBHDD_02076	NMEOEDMJ_02700	EPKDFGPB_02875	OMCKJAEN_02141	FCEJMFLK_01937	FBAAIJGC_01913	EJMFGGPM_02475	KANJCOPO_02390	IKJJAMKO_02295	KPNIGIIC_01934	FNPABDDN_01108	KKIMNNLB_01856	NOKELGPP_02054	AIDGDBHC_02162	KBOJCAIA_01974	KDDBCGGD_01161	OPBKBDJF_01784	EFAPEAJM_02759	PGOHGHKJ_02578	JNOMGJAB_02447	NNHCIDFA_02372	GBDBOGPK_02272	GIPHGGOM_02513	CIMNMBLL_00346	IGFEIFDG_01245	BIAECILC_02787	KDJHCNJI_02144	POFFCAEL_01256	OOHLOGNN_01416	BILOIELI_02594	LLCLKJPP_00991	DGJFFMBJ_02278	IEMEMHPC_02636	IFCAAPIN_02392	GNKJLLCJ_02515	GDCBNDKE_02320
ndoA	HJFLKAGC_01001	PGLHOMAB_02527	BBFDHBJE_02674	MGMJNONB_02515	OFEBJNKH_02582	KJOMAFKJ_01680	LDKNBHDD_01377	NMEOEDMJ_00393	EPKDFGPB_01250	OMCKJAEN_02178	FCEJMFLK_02426	FBAAIJGC_02371	EJMFGGPM_02509	KANJCOPO_02425	IKJJAMKO_02352	KPNIGIIC_02311	FNPABDDN_01681	KKIMNNLB_02339	NOKELGPP_02087	AIDGDBHC_02195	KBOJCAIA_02452	KDDBCGGD_01194	OPBKBDJF_02279	EFAPEAJM_02718	PGOHGHKJ_02619	JNOMGJAB_02481	NNHCIDFA_00466	GBDBOGPK_01828	GIPHGGOM_00028	CIMNMBLL_01854	IGFEIFDG_00496	BIAECILC_00437	KDJHCNJI_02649	POFFCAEL_02446	OOHLOGNN_00189	BILOIELI_01167	LLCLKJPP_00770	DGJFFMBJ_00740	IEMEMHPC_01367	IFCAAPIN_02430	GNKJLLCJ_02554	GDCBNDKE_02354
group_4571	HJFLKAGC_02800	PGLHOMAB_00864	BBFDHBJE_00922	MGMJNONB_00793	OFEBJNKH_01306	KJOMAFKJ_01484	LDKNBHDD_02384	NMEOEDMJ_00807	EPKDFGPB_00912	OMCKJAEN_00448	FCEJMFLK_00316	FBAAIJGC_00260	EJMFGGPM_00818	KANJCOPO_00728	IKJJAMKO_00788	KPNIGIIC_00318	FNPABDDN_01628	KKIMNNLB_00306	NOKELGPP_00579	AIDGDBHC_00668	KBOJCAIA_00373	KDDBCGGD_01853	OPBKBDJF_00329	EFAPEAJM_01509	PGOHGHKJ_00930	JNOMGJAB_00794	NNHCIDFA_01970	GBDBOGPK_00373	GIPHGGOM_02425	CIMNMBLL_01490	IGFEIFDG_00925	BIAECILC_02477	KDJHCNJI_02692	POFFCAEL_01223	OOHLOGNN_01903	BILOIELI_02577	LLCLKJPP_00723	DGJFFMBJ_02452	IEMEMHPC_02440	IFCAAPIN_02017	GNKJLLCJ_00951	GDCBNDKE_00767
group_12303	HJFLKAGC_00522	PGLHOMAB_00809	BBFDHBJE_00869	MGMJNONB_00736	OFEBJNKH_01944	KJOMAFKJ_00176	LDKNBHDD_02329	NMEOEDMJ_01895	EPKDFGPB_02681	OMCKJAEN_00395	FCEJMFLK_01948	FBAAIJGC_01924	EJMFGGPM_00745	KANJCOPO_00717	IKJJAMKO_00707	KPNIGIIC_01945	FNPABDDN_00478	KKIMNNLB_01867	NOKELGPP_00426	AIDGDBHC_00580	KBOJCAIA_01985	KDDBCGGD_00532	OPBKBDJF_01795	EFAPEAJM_01590	PGOHGHKJ_00878	JNOMGJAB_00747	NNHCIDFA_01805	GBDBOGPK_00071	GIPHGGOM_00501	CIMNMBLL_02221	IGFEIFDG_02642	BIAECILC_01100	KDJHCNJI_00010	POFFCAEL_02367	OOHLOGNN_02364	BILOIELI_00591	LLCLKJPP_00475	DGJFFMBJ_01495	IEMEMHPC_02069	IFCAAPIN_02145	GNKJLLCJ_00901	GDCBNDKE_00718
lacC_1	HJFLKAGC_00369	PGLHOMAB_00664	BBFDHBJE_00726	MGMJNONB_00593	OFEBJNKH_01426	KJOMAFKJ_01644	LDKNBHDD_01268	NMEOEDMJ_02526	EPKDFGPB_01058	OMCKJAEN_00254	FCEJMFLK_02090	FBAAIJGC_02062	EJMFGGPM_00594	KANJCOPO_00558	IKJJAMKO_00567	KPNIGIIC_02081	FNPABDDN_00334	KKIMNNLB_02002	NOKELGPP_00286	AIDGDBHC_00440	KBOJCAIA_02120	KDDBCGGD_00389	OPBKBDJF_01931	EFAPEAJM_01746	PGOHGHKJ_00735	JNOMGJAB_00604	NNHCIDFA_00711	GBDBOGPK_02286	GIPHGGOM_01742	CIMNMBLL_01874	IGFEIFDG_02309	BIAECILC_01689	KDJHCNJI_00153	POFFCAEL_00069	OOHLOGNN_02288	BILOIELI_00188	LLCLKJPP_01051	DGJFFMBJ_00067	IEMEMHPC_01724	IFCAAPIN_02282	GNKJLLCJ_00756	GDCBNDKE_00571
group_5832	HJFLKAGC_01417	PGLHOMAB_02209	BBFDHBJE_02363	MGMJNONB_02138	OFEBJNKH_01926	KJOMAFKJ_02313	LDKNBHDD_02560	NMEOEDMJ_00756	EPKDFGPB_02138	OMCKJAEN_01875	FCEJMFLK_01635	FBAAIJGC_01660	EJMFGGPM_02199	KANJCOPO_02186	IKJJAMKO_02031	KPNIGIIC_01620	FNPABDDN_00845	KKIMNNLB_01616	NOKELGPP_01803	AIDGDBHC_01903	KBOJCAIA_01636	KDDBCGGD_00891	OPBKBDJF_01499	EFAPEAJM_00183	PGOHGHKJ_02308	JNOMGJAB_02139	NNHCIDFA_00910	GBDBOGPK_01394	GIPHGGOM_01056	CIMNMBLL_02630	IGFEIFDG_02134	BIAECILC_02507	KDJHCNJI_01809	POFFCAEL_00972	OOHLOGNN_02162	BILOIELI_02856	LLCLKJPP_00780	DGJFFMBJ_01045	IEMEMHPC_02129	IFCAAPIN_00652	GNKJLLCJ_02247	GDCBNDKE_02053
rplX	HJFLKAGC_00206	PGLHOMAB_02463	BBFDHBJE_02609	MGMJNONB_02450	OFEBJNKH_00242	KJOMAFKJ_01818	LDKNBHDD_02155	NMEOEDMJ_00698	EPKDFGPB_02851	OMCKJAEN_02116	FCEJMFLK_01913	FBAAIJGC_01889	EJMFGGPM_02451	KANJCOPO_02366	IKJJAMKO_02271	KPNIGIIC_01910	FNPABDDN_01084	KKIMNNLB_01832	NOKELGPP_02028	AIDGDBHC_02136	KBOJCAIA_01950	KDDBCGGD_01137	OPBKBDJF_01760	EFAPEAJM_02784	PGOHGHKJ_02554	JNOMGJAB_02422	NNHCIDFA_00635	GBDBOGPK_02360	GIPHGGOM_00578	CIMNMBLL_01320	IGFEIFDG_01555	BIAECILC_02763	KDJHCNJI_02120	POFFCAEL_00855	OOHLOGNN_01698	BILOIELI_01682	LLCLKJPP_00643	DGJFFMBJ_00962	IEMEMHPC_01831	IFCAAPIN_02365	GNKJLLCJ_02490	GDCBNDKE_02296
group_3517	HJFLKAGC_01165	PGLHOMAB_00018	BBFDHBJE_00020	MGMJNONB_00020	OFEBJNKH_01993	KJOMAFKJ_01229	LDKNBHDD_02358	NMEOEDMJ_00370	EPKDFGPB_02392	OMCKJAEN_02448	FCEJMFLK_02684	FBAAIJGC_02629	EJMFGGPM_02847	KANJCOPO_00003	IKJJAMKO_02732	KPNIGIIC_02600	FNPABDDN_01393	KKIMNNLB_02619	NOKELGPP_02475	AIDGDBHC_02643	KBOJCAIA_02707	KDDBCGGD_01606	OPBKBDJF_02541	EFAPEAJM_02363	PGOHGHKJ_00020	JNOMGJAB_00018	NNHCIDFA_02380	GBDBOGPK_02590	GIPHGGOM_02696	CIMNMBLL_01649	IGFEIFDG_02791	BIAECILC_02319	KDJHCNJI_02769	POFFCAEL_02459	OOHLOGNN_02014	BILOIELI_01343	LLCLKJPP_02591	DGJFFMBJ_01343	IEMEMHPC_02624	IFCAAPIN_00021	GNKJLLCJ_00021	GDCBNDKE_00018
sorA	HJFLKAGC_00754	PGLHOMAB_02792	BBFDHBJE_02979	MGMJNONB_02693	OFEBJNKH_01004	KJOMAFKJ_02940	LDKNBHDD_01008	NMEOEDMJ_02376	EPKDFGPB_02279	OMCKJAEN_02360	FCEJMFLK_02595	FBAAIJGC_02543	EJMFGGPM_02753	KANJCOPO_02634	IKJJAMKO_02642	KPNIGIIC_02508	FNPABDDN_01281	KKIMNNLB_02509	NOKELGPP_02388	AIDGDBHC_02551	KBOJCAIA_02618	KDDBCGGD_01495	OPBKBDJF_02455	EFAPEAJM_02455	PGOHGHKJ_02923	JNOMGJAB_02674	NNHCIDFA_00763	GBDBOGPK_00702	GIPHGGOM_00419	CIMNMBLL_02258	IGFEIFDG_00878	BIAECILC_01997	KDJHCNJI_02394	POFFCAEL_02635	OOHLOGNN_01210	BILOIELI_00642	LLCLKJPP_02353	DGJFFMBJ_00158	IEMEMHPC_00495	IFCAAPIN_02607	GNKJLLCJ_02863	GDCBNDKE_02652
znuC	HJFLKAGC_00159	PGLHOMAB_00239	BBFDHBJE_00237	MGMJNONB_00237	OFEBJNKH_00569	KJOMAFKJ_00248	LDKNBHDD_00611	NMEOEDMJ_01551	EPKDFGPB_02486	OMCKJAEN_02670	FCEJMFLK_00291	FBAAIJGC_00095	EJMFGGPM_00238	KANJCOPO_00121	IKJJAMKO_00182	KPNIGIIC_00120	FNPABDDN_01600	KKIMNNLB_00119	NOKELGPP_02695	AIDGDBHC_02866	KBOJCAIA_00128	KDDBCGGD_01834	OPBKBDJF_00111	EFAPEAJM_02075	PGOHGHKJ_00240	JNOMGJAB_00246	NNHCIDFA_02128	GBDBOGPK_02518	GIPHGGOM_01221	CIMNMBLL_00698	IGFEIFDG_01976	BIAECILC_00499	KDJHCNJI_00359	POFFCAEL_00809	OOHLOGNN_00788	BILOIELI_00395	LLCLKJPP_00901	DGJFFMBJ_02328	IEMEMHPC_01188	IFCAAPIN_00246	GNKJLLCJ_00247	GDCBNDKE_00255
arnC_2	HJFLKAGC_02591	PGLHOMAB_01077	BBFDHBJE_01233	MGMJNONB_01039	OFEBJNKH_00825	KJOMAFKJ_00383	LDKNBHDD_01192	NMEOEDMJ_02549	EPKDFGPB_02511	OMCKJAEN_00740	FCEJMFLK_00603	FBAAIJGC_00583	EJMFGGPM_01078	KANJCOPO_00956	IKJJAMKO_01001	KPNIGIIC_00541	FNPABDDN_01874	KKIMNNLB_00524	NOKELGPP_00786	AIDGDBHC_00880	KBOJCAIA_00613	KDDBCGGD_02069	OPBKBDJF_00559	EFAPEAJM_01290	PGOHGHKJ_01240	JNOMGJAB_01049	NNHCIDFA_00806	GBDBOGPK_02268	GIPHGGOM_02451	CIMNMBLL_02670	IGFEIFDG_02216	BIAECILC_01783	KDJHCNJI_00528	POFFCAEL_02153	OOHLOGNN_02211	BILOIELI_02132	LLCLKJPP_01548	DGJFFMBJ_01656	IEMEMHPC_01461	IFCAAPIN_01780	GNKJLLCJ_01171	GDCBNDKE_00999
artM	HJFLKAGC_00745	PGLHOMAB_02804	BBFDHBJE_02987	MGMJNONB_02700	OFEBJNKH_00545	KJOMAFKJ_00471	LDKNBHDD_02305	NMEOEDMJ_00482	EPKDFGPB_02287	OMCKJAEN_02368	FCEJMFLK_02603	FBAAIJGC_02551	EJMFGGPM_02761	KANJCOPO_02642	IKJJAMKO_02651	KPNIGIIC_02516	FNPABDDN_01289	KKIMNNLB_02518	NOKELGPP_02397	AIDGDBHC_02560	KBOJCAIA_02627	KDDBCGGD_01505	OPBKBDJF_02463	EFAPEAJM_02447	PGOHGHKJ_02931	JNOMGJAB_02706	NNHCIDFA_00772	GBDBOGPK_02622	GIPHGGOM_00411	CIMNMBLL_02144	IGFEIFDG_00886	BIAECILC_02006	KDJHCNJI_02386	POFFCAEL_00456	OOHLOGNN_01057	BILOIELI_00651	LLCLKJPP_00052	DGJFFMBJ_00149	IEMEMHPC_00503	IFCAAPIN_02615	GNKJLLCJ_02872	GDCBNDKE_02661
mscL	HJFLKAGC_00979	PGLHOMAB_02547	BBFDHBJE_02694	MGMJNONB_02537	OFEBJNKH_02602	KJOMAFKJ_02412	LDKNBHDD_01200	NMEOEDMJ_01504	EPKDFGPB_01270	OMCKJAEN_02202	FCEJMFLK_02446	FBAAIJGC_02393	EJMFGGPM_02557	KANJCOPO_02449	IKJJAMKO_02373	KPNIGIIC_02332	FNPABDDN_01132	KKIMNNLB_02359	NOKELGPP_02108	AIDGDBHC_02216	KBOJCAIA_02472	KDDBCGGD_01215	OPBKBDJF_02299	EFAPEAJM_02696	PGOHGHKJ_02639	JNOMGJAB_02502	NNHCIDFA_00444	GBDBOGPK_02751	GIPHGGOM_00048	CIMNMBLL_01163	IGFEIFDG_01929	BIAECILC_01499	KDJHCNJI_02669	POFFCAEL_01440	OOHLOGNN_01015	BILOIELI_02432	LLCLKJPP_01199	DGJFFMBJ_00720	IEMEMHPC_01282	IFCAAPIN_02453	GNKJLLCJ_02576	GDCBNDKE_02376
walK	HJFLKAGC_00775	PGLHOMAB_02771	BBFDHBJE_02958	MGMJNONB_02672	OFEBJNKH_00983	KJOMAFKJ_00732	LDKNBHDD_02337	NMEOEDMJ_01234	EPKDFGPB_02258	OMCKJAEN_02339	FCEJMFLK_02574	FBAAIJGC_02522	EJMFGGPM_02732	KANJCOPO_02613	IKJJAMKO_02621	KPNIGIIC_02487	FNPABDDN_01260	KKIMNNLB_02487	NOKELGPP_02366	AIDGDBHC_02530	KBOJCAIA_02597	KDDBCGGD_01473	OPBKBDJF_02434	EFAPEAJM_02476	PGOHGHKJ_02902	JNOMGJAB_02652	NNHCIDFA_00742	GBDBOGPK_01276	GIPHGGOM_00440	CIMNMBLL_02074	IGFEIFDG_00059	BIAECILC_01975	KDJHCNJI_02415	POFFCAEL_01132	OOHLOGNN_01985	BILOIELI_00621	LLCLKJPP_00518	DGJFFMBJ_00179	IEMEMHPC_00474	IFCAAPIN_02586	GNKJLLCJ_02841	GDCBNDKE_02630
guaD	HJFLKAGC_02555	PGLHOMAB_01123	BBFDHBJE_01337	MGMJNONB_01082	OFEBJNKH_01747	KJOMAFKJ_02507	LDKNBHDD_01622	NMEOEDMJ_00900	EPKDFGPB_00324	OMCKJAEN_00783	FCEJMFLK_00627	FBAAIJGC_00619	EJMFGGPM_01224	KANJCOPO_01949	IKJJAMKO_01045	KPNIGIIC_00582	FNPABDDN_01983	KKIMNNLB_00598	NOKELGPP_00825	AIDGDBHC_00895	KBOJCAIA_00650	KDDBCGGD_02162	OPBKBDJF_00594	EFAPEAJM_01246	PGOHGHKJ_01283	JNOMGJAB_01088	NNHCIDFA_01582	GBDBOGPK_00947	GIPHGGOM_02762	CIMNMBLL_02093	IGFEIFDG_01637	BIAECILC_00654	KDJHCNJI_00679	POFFCAEL_02279	OOHLOGNN_00762	BILOIELI_01649	LLCLKJPP_02233	DGJFFMBJ_00823	IEMEMHPC_00874	IFCAAPIN_01734	GNKJLLCJ_01218	GDCBNDKE_01046
minC	HJFLKAGC_02432	PGLHOMAB_01245	BBFDHBJE_01459	MGMJNONB_01194	OFEBJNKH_01453	KJOMAFKJ_02560	LDKNBHDD_00163	NMEOEDMJ_00884	EPKDFGPB_00547	OMCKJAEN_00910	FCEJMFLK_00735	FBAAIJGC_00741	EJMFGGPM_01334	KANJCOPO_01104	IKJJAMKO_01160	KPNIGIIC_00706	FNPABDDN_02093	KKIMNNLB_00721	NOKELGPP_00942	AIDGDBHC_01030	KBOJCAIA_00772	KDDBCGGD_02275	OPBKBDJF_00709	EFAPEAJM_01124	PGOHGHKJ_01405	JNOMGJAB_01242	NNHCIDFA_00535	GBDBOGPK_01051	GIPHGGOM_01578	CIMNMBLL_01812	IGFEIFDG_00963	BIAECILC_00735	KDJHCNJI_01478	POFFCAEL_01240	OOHLOGNN_01147	BILOIELI_01797	LLCLKJPP_01577	DGJFFMBJ_01208	IEMEMHPC_00037	IFCAAPIN_01610	GNKJLLCJ_01352	GDCBNDKE_01166
group_2406	HJFLKAGC_00325	PGLHOMAB_00623	BBFDHBJE_00679	MGMJNONB_00553	OFEBJNKH_00481	KJOMAFKJ_02323	LDKNBHDD_01043	NMEOEDMJ_02849	EPKDFGPB_00718	OMCKJAEN_00211	FCEJMFLK_02198	FBAAIJGC_02102	EJMFGGPM_00535	KANJCOPO_00472	IKJJAMKO_00530	KPNIGIIC_02438	FNPABDDN_00284	KKIMNNLB_02042	NOKELGPP_00241	AIDGDBHC_00394	KBOJCAIA_02162	KDDBCGGD_00338	OPBKBDJF_01971	EFAPEAJM_01790	PGOHGHKJ_00688	JNOMGJAB_00559	NNHCIDFA_00668	GBDBOGPK_00177	GIPHGGOM_01708	CIMNMBLL_01547	IGFEIFDG_01858	BIAECILC_00165	KDJHCNJI_00200	POFFCAEL_00021	OOHLOGNN_00952	BILOIELI_00235	LLCLKJPP_00825	DGJFFMBJ_00114	IEMEMHPC_01805	IFCAAPIN_00456	GNKJLLCJ_00708	GDCBNDKE_00525
btuD_16	HJFLKAGC_00737	PGLHOMAB_02812	BBFDHBJE_02995	MGMJNONB_02708	OFEBJNKH_02507	KJOMAFKJ_00481	LDKNBHDD_00887	NMEOEDMJ_00590	EPKDFGPB_02295	OMCKJAEN_02376	FCEJMFLK_02611	FBAAIJGC_02559	EJMFGGPM_02770	KANJCOPO_02650	IKJJAMKO_02659	KPNIGIIC_02524	FNPABDDN_01297	KKIMNNLB_02526	NOKELGPP_02405	AIDGDBHC_02568	KBOJCAIA_02635	KDDBCGGD_01513	OPBKBDJF_02471	EFAPEAJM_02438	PGOHGHKJ_02939	JNOMGJAB_02714	NNHCIDFA_00780	GBDBOGPK_01216	GIPHGGOM_00403	CIMNMBLL_01948	IGFEIFDG_02812	BIAECILC_02394	KDJHCNJI_02378	POFFCAEL_00447	OOHLOGNN_01065	BILOIELI_00659	LLCLKJPP_00060	DGJFFMBJ_01899	IEMEMHPC_00511	IFCAAPIN_02623	GNKJLLCJ_02880	GDCBNDKE_02669
ohrR	HJFLKAGC_02716	PGLHOMAB_00948	BBFDHBJE_01055	MGMJNONB_00877	OFEBJNKH_01547	KJOMAFKJ_02361	LDKNBHDD_01251	NMEOEDMJ_01674	EPKDFGPB_00675	OMCKJAEN_00579	FCEJMFLK_00448	FBAAIJGC_00395	EJMFGGPM_00900	KANJCOPO_00811	IKJJAMKO_00870	KPNIGIIC_00401	FNPABDDN_01747	KKIMNNLB_00390	NOKELGPP_00660	AIDGDBHC_00749	KBOJCAIA_00457	KDDBCGGD_01937	OPBKBDJF_00416	EFAPEAJM_01424	PGOHGHKJ_01063	JNOMGJAB_00901	NNHCIDFA_01715	GBDBOGPK_01449	GIPHGGOM_00126	CIMNMBLL_00831	IGFEIFDG_00455	BIAECILC_01083	KDJHCNJI_00935	POFFCAEL_01312	OOHLOGNN_01121	BILOIELI_00073	LLCLKJPP_00698	DGJFFMBJ_00604	IEMEMHPC_02616	IFCAAPIN_01932	GNKJLLCJ_01036	GDCBNDKE_00849
group_4206	HJFLKAGC_01046	PGLHOMAB_00154	BBFDHBJE_00149	MGMJNONB_00163	OFEBJNKH_01042	KJOMAFKJ_02572	LDKNBHDD_02721	NMEOEDMJ_00983	EPKDFGPB_01370	OMCKJAEN_02589	FCEJMFLK_00046	FBAAIJGC_00055	EJMFGGPM_00149	KANJCOPO_01396	IKJJAMKO_00089	KPNIGIIC_00051	FNPABDDN_01523	KKIMNNLB_00048	NOKELGPP_02612	AIDGDBHC_02783	KBOJCAIA_00049	KDDBCGGD_01749	OPBKBDJF_00031	EFAPEAJM_02183	PGOHGHKJ_00152	JNOMGJAB_00163	NNHCIDFA_02532	GBDBOGPK_00159	GIPHGGOM_00862	CIMNMBLL_02475	IGFEIFDG_00522	BIAECILC_00585	KDJHCNJI_01181	POFFCAEL_02201	OOHLOGNN_01922	BILOIELI_00479	LLCLKJPP_01018	DGJFFMBJ_00368	IEMEMHPC_01017	IFCAAPIN_00165	GNKJLLCJ_00160	GDCBNDKE_00168
group_12186	HJFLKAGC_00378	PGLHOMAB_00673	BBFDHBJE_00735	MGMJNONB_00605	OFEBJNKH_02029	KJOMAFKJ_01653	LDKNBHDD_01564	NMEOEDMJ_01433	EPKDFGPB_01049	OMCKJAEN_00264	FCEJMFLK_02080	FBAAIJGC_02052	EJMFGGPM_00603	KANJCOPO_00567	IKJJAMKO_00576	KPNIGIIC_02072	FNPABDDN_00343	KKIMNNLB_01992	NOKELGPP_00295	AIDGDBHC_00449	KBOJCAIA_02110	KDDBCGGD_00398	OPBKBDJF_01921	EFAPEAJM_01736	PGOHGHKJ_00744	JNOMGJAB_00613	NNHCIDFA_00720	GBDBOGPK_01432	GIPHGGOM_01751	CIMNMBLL_01254	IGFEIFDG_02355	BIAECILC_01699	KDJHCNJI_00144	POFFCAEL_01565	OOHLOGNN_02576	BILOIELI_00178	LLCLKJPP_01061	DGJFFMBJ_00058	IEMEMHPC_01715	IFCAAPIN_02273	GNKJLLCJ_00765	GDCBNDKE_00580
group_12072	HJFLKAGC_00490	PGLHOMAB_00778	BBFDHBJE_00836	MGMJNONB_00701	OFEBJNKH_01507	KJOMAFKJ_00756	LDKNBHDD_01505	NMEOEDMJ_00153	EPKDFGPB_02714	OMCKJAEN_00362	FCEJMFLK_01980	FBAAIJGC_01958	EJMFGGPM_00714	KANJCOPO_00687	IKJJAMKO_00676	KPNIGIIC_01979	FNPABDDN_00447	KKIMNNLB_01898	NOKELGPP_00395	AIDGDBHC_00549	KBOJCAIA_02016	KDDBCGGD_00501	OPBKBDJF_01826	EFAPEAJM_01621	PGOHGHKJ_00845	JNOMGJAB_00715	NNHCIDFA_01810	GBDBOGPK_01726	GIPHGGOM_00534	CIMNMBLL_01285	IGFEIFDG_01806	BIAECILC_01131	KDJHCNJI_00043	POFFCAEL_00755	OOHLOGNN_02667	BILOIELI_00559	LLCLKJPP_01668	DGJFFMBJ_01526	IEMEMHPC_01610	IFCAAPIN_02179	GNKJLLCJ_00870	GDCBNDKE_00687
trxA_2	HJFLKAGC_01575	PGLHOMAB_00258	BBFDHBJE_00256	MGMJNONB_00257	OFEBJNKH_00842	KJOMAFKJ_01291	LDKNBHDD_02458	NMEOEDMJ_00882	EPKDFGPB_01421	OMCKJAEN_02689	FCEJMFLK_02383	FBAAIJGC_02321	EJMFGGPM_00750	KANJCOPO_00138	IKJJAMKO_00712	KPNIGIIC_02283	FNPABDDN_00483	KKIMNNLB_02312	NOKELGPP_00431	AIDGDBHC_00002	KBOJCAIA_02425	KDDBCGGD_00002	OPBKBDJF_00130	EFAPEAJM_02056	PGOHGHKJ_00259	JNOMGJAB_00267	NNHCIDFA_02486	GBDBOGPK_00280	GIPHGGOM_02738	CIMNMBLL_01851	IGFEIFDG_00021	BIAECILC_00035	KDJHCNJI_02823	POFFCAEL_01144	OOHLOGNN_01217	BILOIELI_01412	LLCLKJPP_00817	DGJFFMBJ_00599	IEMEMHPC_01747	IFCAAPIN_00266	GNKJLLCJ_00266	GDCBNDKE_00274
xylB	HJFLKAGC_00156	PGLHOMAB_00225	BBFDHBJE_00225	MGMJNONB_00234	OFEBJNKH_00572	KJOMAFKJ_00251	LDKNBHDD_00614	NMEOEDMJ_01452	EPKDFGPB_02474	OMCKJAEN_02666	FCEJMFLK_00288	FBAAIJGC_00447	EJMFGGPM_00224	KANJCOPO_01468	IKJJAMKO_00173	KPNIGIIC_00117	FNPABDDN_01596	KKIMNNLB_00115	NOKELGPP_02692	AIDGDBHC_02863	KBOJCAIA_00125	KDDBCGGD_01831	OPBKBDJF_00099	EFAPEAJM_02079	PGOHGHKJ_00228	JNOMGJAB_00243	NNHCIDFA_01122	GBDBOGPK_01337	GIPHGGOM_01234	CIMNMBLL_01525	IGFEIFDG_01988	BIAECILC_00502	KDJHCNJI_02506	POFFCAEL_00333	OOHLOGNN_01173	BILOIELI_00398	LLCLKJPP_02424	DGJFFMBJ_02331	IEMEMHPC_01176	IFCAAPIN_00243	GNKJLLCJ_00244	GDCBNDKE_00252
trpS2	HJFLKAGC_00935	PGLHOMAB_02594	BBFDHBJE_02739	MGMJNONB_02581	OFEBJNKH_02646	KJOMAFKJ_02789	LDKNBHDD_00655	NMEOEDMJ_00918	EPKDFGPB_01136	OMCKJAEN_02246	FCEJMFLK_02492	FBAAIJGC_02437	EJMFGGPM_02602	KANJCOPO_02495	IKJJAMKO_02417	KPNIGIIC_02375	FNPABDDN_01177	KKIMNNLB_02407	NOKELGPP_02152	AIDGDBHC_02260	KBOJCAIA_02514	KDDBCGGD_01259	OPBKBDJF_02342	EFAPEAJM_02652	PGOHGHKJ_02684	JNOMGJAB_02546	NNHCIDFA_00400	GBDBOGPK_00738	GIPHGGOM_02832	CIMNMBLL_01450	IGFEIFDG_02289	BIAECILC_02075	KDJHCNJI_01148	POFFCAEL_02579	OOHLOGNN_01398	BILOIELI_01140	LLCLKJPP_02048	DGJFFMBJ_00676	IEMEMHPC_01328	IFCAAPIN_02497	GNKJLLCJ_02620	GDCBNDKE_02422
group_5090	HJFLKAGC_01696	PGLHOMAB_00409	BBFDHBJE_00479	MGMJNONB_00395	OFEBJNKH_02481	KJOMAFKJ_00011	LDKNBHDD_01296	NMEOEDMJ_00950	EPKDFGPB_02579	OMCKJAEN_00054	FCEJMFLK_02281	FBAAIJGC_02233	EJMFGGPM_00328	KANJCOPO_00265	IKJJAMKO_00372	KPNIGIIC_01029	FNPABDDN_00087	KKIMNNLB_02192	NOKELGPP_00070	AIDGDBHC_00154	KBOJCAIA_02320	KDDBCGGD_00137	OPBKBDJF_02157	EFAPEAJM_01941	PGOHGHKJ_00482	JNOMGJAB_00439	NNHCIDFA_00979	GBDBOGPK_00968	GIPHGGOM_01247	CIMNMBLL_00057	IGFEIFDG_02599	BIAECILC_02259	KDJHCNJI_01288	POFFCAEL_00780	OOHLOGNN_00598	BILOIELI_00788	LLCLKJPP_00238	DGJFFMBJ_00884	IEMEMHPC_01133	IFCAAPIN_00366	GNKJLLCJ_00495	GDCBNDKE_00427
tcyB	HJFLKAGC_00295	PGLHOMAB_00590	BBFDHBJE_00650	MGMJNONB_00522	OFEBJNKH_01737	KJOMAFKJ_01876	LDKNBHDD_00915	NMEOEDMJ_00827	EPKDFGPB_01072	OMCKJAEN_00176	FCEJMFLK_02227	FBAAIJGC_02133	EJMFGGPM_00504	KANJCOPO_00440	IKJJAMKO_00501	KPNIGIIC_02115	FNPABDDN_00252	KKIMNNLB_02128	NOKELGPP_00211	AIDGDBHC_00365	KBOJCAIA_02264	KDDBCGGD_00307	OPBKBDJF_02003	EFAPEAJM_01823	PGOHGHKJ_00659	JNOMGJAB_00530	NNHCIDFA_02363	GBDBOGPK_00377	GIPHGGOM_01135	CIMNMBLL_00594	IGFEIFDG_00719	BIAECILC_00194	KDJHCNJI_00229	POFFCAEL_02846	OOHLOGNN_00329	BILOIELI_00264	LLCLKJPP_02300	DGJFFMBJ_00144	IEMEMHPC_02567	IFCAAPIN_00426	GNKJLLCJ_00677	GDCBNDKE_00490
ybeY	HJFLKAGC_02180	PGLHOMAB_01501	BBFDHBJE_01703	MGMJNONB_01441	OFEBJNKH_00742	KJOMAFKJ_02099	LDKNBHDD_01039	NMEOEDMJ_01992	EPKDFGPB_02631	OMCKJAEN_01188	FCEJMFLK_00997	FBAAIJGC_01016	EJMFGGPM_01582	KANJCOPO_01342	IKJJAMKO_01397	KPNIGIIC_00958	FNPABDDN_02347	KKIMNNLB_00954	NOKELGPP_01207	AIDGDBHC_01271	KBOJCAIA_01023	KDDBCGGD_02522	OPBKBDJF_00950	EFAPEAJM_00887	PGOHGHKJ_01648	JNOMGJAB_01484	NNHCIDFA_02224	GBDBOGPK_00605	GIPHGGOM_01425	CIMNMBLL_01102	IGFEIFDG_00192	BIAECILC_00462	KDJHCNJI_00861	POFFCAEL_02777	OOHLOGNN_00393	BILOIELI_02094	LLCLKJPP_02635	DGJFFMBJ_02438	IEMEMHPC_01917	IFCAAPIN_01368	GNKJLLCJ_01605	GDCBNDKE_01404
group_5934	HJFLKAGC_02034	PGLHOMAB_01647	BBFDHBJE_01851	MGMJNONB_01586	OFEBJNKH_01356	KJOMAFKJ_02153	LDKNBHDD_02639	NMEOEDMJ_00939	EPKDFGPB_01671	OMCKJAEN_01331	FCEJMFLK_01139	FBAAIJGC_01158	EJMFGGPM_01727	KANJCOPO_01585	IKJJAMKO_01547	KPNIGIIC_01180	FNPABDDN_02547	KKIMNNLB_01096	NOKELGPP_01350	AIDGDBHC_01414	KBOJCAIA_01166	KDDBCGGD_02677	OPBKBDJF_01175	EFAPEAJM_00738	PGOHGHKJ_01796	JNOMGJAB_01634	NNHCIDFA_00103	GBDBOGPK_02222	GIPHGGOM_02196	CIMNMBLL_00634	IGFEIFDG_01735	BIAECILC_01518	KDJHCNJI_01888	POFFCAEL_02296	OOHLOGNN_01528	BILOIELI_01583	LLCLKJPP_02250	DGJFFMBJ_02078	IEMEMHPC_00331	IFCAAPIN_01225	GNKJLLCJ_01749	GDCBNDKE_01549
group_1795	HJFLKAGC_00861	PGLHOMAB_02644	BBFDHBJE_02816	MGMJNONB_02624	OFEBJNKH_00727	KJOMAFKJ_00630	LDKNBHDD_02434	NMEOEDMJ_00169	EPKDFGPB_01213	OMCKJAEN_02292	FCEJMFLK_02534	FBAAIJGC_02481	EJMFGGPM_02667	KANJCOPO_02561	IKJJAMKO_02469	KPNIGIIC_02457	FNPABDDN_01212	KKIMNNLB_02447	NOKELGPP_02210	AIDGDBHC_02316	KBOJCAIA_02558	KDDBCGGD_01317	OPBKBDJF_02395	EFAPEAJM_02575	PGOHGHKJ_02761	JNOMGJAB_02604	NNHCIDFA_02193	GBDBOGPK_00446	GIPHGGOM_02119	CIMNMBLL_01784	IGFEIFDG_00152	BIAECILC_01838	KDJHCNJI_00566	POFFCAEL_01681	OOHLOGNN_02764	BILOIELI_00880	LLCLKJPP_00676	DGJFFMBJ_00518	IEMEMHPC_02884	IFCAAPIN_02539	GNKJLLCJ_02679	GDCBNDKE_02495
proC	HJFLKAGC_01890	PGLHOMAB_01793	BBFDHBJE_01994	MGMJNONB_01729	OFEBJNKH_01635	KJOMAFKJ_01246	LDKNBHDD_00764	NMEOEDMJ_02014	EPKDFGPB_02022	OMCKJAEN_01478	FCEJMFLK_01298	FBAAIJGC_01299	EJMFGGPM_01870	KANJCOPO_01726	IKJJAMKO_01690	KPNIGIIC_01324	FNPABDDN_02692	KKIMNNLB_01238	NOKELGPP_01494	AIDGDBHC_01558	KBOJCAIA_01309	KDDBCGGD_02852	OPBKBDJF_00982	EFAPEAJM_00595	PGOHGHKJ_01939	JNOMGJAB_01780	NNHCIDFA_01254	GBDBOGPK_01881	GIPHGGOM_00296	CIMNMBLL_02250	IGFEIFDG_02632	BIAECILC_02024	KDJHCNJI_02041	POFFCAEL_00397	OOHLOGNN_00809	BILOIELI_00896	LLCLKJPP_01387	DGJFFMBJ_01953	IEMEMHPC_02003	IFCAAPIN_01081	GNKJLLCJ_01895	GDCBNDKE_01690
galM	HJFLKAGC_00361	PGLHOMAB_00655	BBFDHBJE_00718	MGMJNONB_00585	OFEBJNKH_02179	KJOMAFKJ_01636	LDKNBHDD_01260	NMEOEDMJ_02517	EPKDFGPB_01066	OMCKJAEN_00246	FCEJMFLK_02098	FBAAIJGC_02069	EJMFGGPM_00571	KANJCOPO_00550	IKJJAMKO_00560	KPNIGIIC_02405	FNPABDDN_00319	KKIMNNLB_02010	NOKELGPP_00279	AIDGDBHC_00432	KBOJCAIA_02129	KDDBCGGD_00380	OPBKBDJF_01939	EFAPEAJM_01754	PGOHGHKJ_00727	JNOMGJAB_00596	NNHCIDFA_00703	GBDBOGPK_00375	GIPHGGOM_01734	CIMNMBLL_00395	IGFEIFDG_02301	BIAECILC_01681	KDJHCNJI_00161	POFFCAEL_00061	OOHLOGNN_01956	BILOIELI_00196	LLCLKJPP_01089	DGJFFMBJ_00075	IEMEMHPC_01732	IFCAAPIN_00491	GNKJLLCJ_00748	GDCBNDKE_00563
group_6754	HJFLKAGC_01984	PGLHOMAB_01698	BBFDHBJE_01902	MGMJNONB_01639	OFEBJNKH_00198	KJOMAFKJ_01660	LDKNBHDD_00929	NMEOEDMJ_00346	EPKDFGPB_01617	OMCKJAEN_01385	FCEJMFLK_01190	FBAAIJGC_01210	EJMFGGPM_01777	KANJCOPO_01635	IKJJAMKO_01598	KPNIGIIC_01233	FNPABDDN_02599	KKIMNNLB_01147	NOKELGPP_01402	AIDGDBHC_01466	KBOJCAIA_01219	KDDBCGGD_02727	OPBKBDJF_01226	EFAPEAJM_00688	PGOHGHKJ_01847	JNOMGJAB_01686	NNHCIDFA_00154	GBDBOGPK_01941	GIPHGGOM_02240	CIMNMBLL_00111	IGFEIFDG_00727	BIAECILC_01572	KDJHCNJI_01938	POFFCAEL_01098	OOHLOGNN_01540	BILOIELI_02787	LLCLKJPP_00300	DGJFFMBJ_02685	IEMEMHPC_00381	IFCAAPIN_01174	GNKJLLCJ_01802	GDCBNDKE_01600
ldh_1	HJFLKAGC_00322	PGLHOMAB_00619	BBFDHBJE_00676	MGMJNONB_00550	OFEBJNKH_00478	KJOMAFKJ_00555	LDKNBHDD_02348	NMEOEDMJ_02846	EPKDFGPB_00715	OMCKJAEN_00208	FCEJMFLK_02201	FBAAIJGC_02105	EJMFGGPM_00532	KANJCOPO_00469	IKJJAMKO_00527	KPNIGIIC_02441	FNPABDDN_00281	KKIMNNLB_02045	NOKELGPP_00238	AIDGDBHC_00391	KBOJCAIA_02165	KDDBCGGD_00335	OPBKBDJF_01974	EFAPEAJM_01793	PGOHGHKJ_00685	JNOMGJAB_00556	NNHCIDFA_00665	GBDBOGPK_00936	GIPHGGOM_01704	CIMNMBLL_01930	IGFEIFDG_02667	BIAECILC_00168	KDJHCNJI_00203	POFFCAEL_00018	OOHLOGNN_00299	BILOIELI_00238	LLCLKJPP_00822	DGJFFMBJ_00117	IEMEMHPC_01802	IFCAAPIN_00453	GNKJLLCJ_00705	GDCBNDKE_00522
group_12371	HJFLKAGC_01592	PGLHOMAB_00279	BBFDHBJE_00274	MGMJNONB_00275	OFEBJNKH_00555	KJOMAFKJ_01272	LDKNBHDD_02310	NMEOEDMJ_00864	EPKDFGPB_01440	OMCKJAEN_02710	FCEJMFLK_02400	FBAAIJGC_02300	EJMFGGPM_00770	KANJCOPO_00157	IKJJAMKO_00728	KPNIGIIC_02260	FNPABDDN_00502	KKIMNNLB_02261	NOKELGPP_00448	AIDGDBHC_00019	KBOJCAIA_02405	KDDBCGGD_00020	OPBKBDJF_00148	EFAPEAJM_02039	PGOHGHKJ_00277	JNOMGJAB_00283	NNHCIDFA_02176	GBDBOGPK_00114	GIPHGGOM_01843	CIMNMBLL_00706	IGFEIFDG_01366	BIAECILC_00051	KDJHCNJI_02805	POFFCAEL_01162	OOHLOGNN_00057	BILOIELI_01430	LLCLKJPP_02557	DGJFFMBJ_00583	IEMEMHPC_01765	IFCAAPIN_00287	GNKJLLCJ_00283	GDCBNDKE_00290
fabH	HJFLKAGC_01517	PGLHOMAB_02103	BBFDHBJE_02256	MGMJNONB_02043	OFEBJNKH_01601	KJOMAFKJ_00892	LDKNBHDD_02663	NMEOEDMJ_02763	EPKDFGPB_00235	OMCKJAEN_01769	FCEJMFLK_01528	FBAAIJGC_01562	EJMFGGPM_02105	KANJCOPO_02081	IKJJAMKO_01935	KPNIGIIC_01523	FNPABDDN_00747	KKIMNNLB_01526	NOKELGPP_01702	AIDGDBHC_01800	KBOJCAIA_01564	KDDBCGGD_00788	OPBKBDJF_01406	EFAPEAJM_00287	PGOHGHKJ_02201	JNOMGJAB_02059	NNHCIDFA_01353	GBDBOGPK_01929	GIPHGGOM_00343	CIMNMBLL_00597	IGFEIFDG_00820	BIAECILC_02803	KDJHCNJI_00470	POFFCAEL_00734	OOHLOGNN_02360	BILOIELI_02699	LLCLKJPP_02179	DGJFFMBJ_01415	IEMEMHPC_01539	IFCAAPIN_00751	GNKJLLCJ_02145	GDCBNDKE_01947
yedJ	HJFLKAGC_00925	PGLHOMAB_02606	BBFDHBJE_02752	MGMJNONB_02591	OFEBJNKH_01259	KJOMAFKJ_00775	LDKNBHDD_01912	NMEOEDMJ_02044	EPKDFGPB_01149	OMCKJAEN_02256	FCEJMFLK_02502	FBAAIJGC_02447	EJMFGGPM_02614	KANJCOPO_02514	IKJJAMKO_02427	KPNIGIIC_02386	FNPABDDN_01190	KKIMNNLB_02417	NOKELGPP_02162	AIDGDBHC_02268	KBOJCAIA_02528	KDDBCGGD_01271	OPBKBDJF_02352	EFAPEAJM_02641	PGOHGHKJ_02697	JNOMGJAB_02556	NNHCIDFA_00390	GBDBOGPK_02685	GIPHGGOM_02288	CIMNMBLL_00686	IGFEIFDG_01307	BIAECILC_02602	KDJHCNJI_01134	POFFCAEL_01911	OOHLOGNN_00155	BILOIELI_00836	LLCLKJPP_00612	DGJFFMBJ_00456	IEMEMHPC_02530	IFCAAPIN_02507	GNKJLLCJ_02630	GDCBNDKE_02434
rlmH	HJFLKAGC_00788	PGLHOMAB_02757	BBFDHBJE_02943	MGMJNONB_02658	OFEBJNKH_00970	KJOMAFKJ_02534	LDKNBHDD_01706	NMEOEDMJ_02728	EPKDFGPB_02243	OMCKJAEN_02325	FCEJMFLK_02561	FBAAIJGC_02508	EJMFGGPM_02719	KANJCOPO_02600	IKJJAMKO_02608	KPNIGIIC_00997	FNPABDDN_01246	KKIMNNLB_02473	NOKELGPP_02352	AIDGDBHC_02456	KBOJCAIA_02584	KDDBCGGD_01460	OPBKBDJF_02421	EFAPEAJM_02491	PGOHGHKJ_02887	JNOMGJAB_02637	NNHCIDFA_00728	GBDBOGPK_00935	GIPHGGOM_00722	CIMNMBLL_00171	IGFEIFDG_01527	BIAECILC_01962	KDJHCNJI_02430	POFFCAEL_01856	OOHLOGNN_01159	BILOIELI_00608	LLCLKJPP_01696	DGJFFMBJ_00192	IEMEMHPC_00460	IFCAAPIN_02572	GNKJLLCJ_02825	GDCBNDKE_02617
mecA	HJFLKAGC_01964	PGLHOMAB_01717	BBFDHBJE_01921	MGMJNONB_01658	OFEBJNKH_00256	KJOMAFKJ_01563	LDKNBHDD_01055	NMEOEDMJ_02613	EPKDFGPB_01949	OMCKJAEN_01404	FCEJMFLK_01209	FBAAIJGC_01229	EJMFGGPM_01797	KANJCOPO_01654	IKJJAMKO_01618	KPNIGIIC_01252	FNPABDDN_02619	KKIMNNLB_01166	NOKELGPP_01422	AIDGDBHC_01486	KBOJCAIA_01238	KDDBCGGD_02746	OPBKBDJF_01245	EFAPEAJM_00669	PGOHGHKJ_01866	JNOMGJAB_01706	NNHCIDFA_00174	GBDBOGPK_00140	GIPHGGOM_02368	CIMNMBLL_02350	IGFEIFDG_00749	BIAECILC_01591	KDJHCNJI_01957	POFFCAEL_01119	OOHLOGNN_01553	BILOIELI_02150	LLCLKJPP_00321	DGJFFMBJ_01920	IEMEMHPC_00401	IFCAAPIN_01155	GNKJLLCJ_01822	GDCBNDKE_01619
group_5689	HJFLKAGC_00485	PGLHOMAB_00773	BBFDHBJE_00831	MGMJNONB_00696	OFEBJNKH_01275	KJOMAFKJ_00761	LDKNBHDD_01501	NMEOEDMJ_00158	EPKDFGPB_02057	OMCKJAEN_00356	FCEJMFLK_01985	FBAAIJGC_01963	EJMFGGPM_00709	KANJCOPO_00682	IKJJAMKO_00671	KPNIGIIC_01984	FNPABDDN_00442	KKIMNNLB_01903	NOKELGPP_00390	AIDGDBHC_00544	KBOJCAIA_02020	KDDBCGGD_00496	OPBKBDJF_01831	EFAPEAJM_01626	PGOHGHKJ_00840	JNOMGJAB_00710	NNHCIDFA_01815	GBDBOGPK_01364	GIPHGGOM_00539	CIMNMBLL_01936	IGFEIFDG_01811	BIAECILC_01136	KDJHCNJI_00048	POFFCAEL_00750	OOHLOGNN_02662	BILOIELI_00554	LLCLKJPP_00886	DGJFFMBJ_01351	IEMEMHPC_01615	IFCAAPIN_02184	GNKJLLCJ_00865	GDCBNDKE_00682
prs_1	HJFLKAGC_00976	PGLHOMAB_02553	BBFDHBJE_02698	MGMJNONB_02540	OFEBJNKH_02605	KJOMAFKJ_02415	LDKNBHDD_01203	NMEOEDMJ_01501	EPKDFGPB_01274	OMCKJAEN_02205	FCEJMFLK_02449	FBAAIJGC_02396	EJMFGGPM_02562	KANJCOPO_02455	IKJJAMKO_02376	KPNIGIIC_02335	FNPABDDN_01137	KKIMNNLB_02362	NOKELGPP_02111	AIDGDBHC_02219	KBOJCAIA_02475	KDDBCGGD_01218	OPBKBDJF_02302	EFAPEAJM_02693	PGOHGHKJ_02643	JNOMGJAB_02505	NNHCIDFA_00441	GBDBOGPK_01744	GIPHGGOM_00052	CIMNMBLL_01166	IGFEIFDG_01926	BIAECILC_01494	KDJHCNJI_02673	POFFCAEL_01444	OOHLOGNN_01012	BILOIELI_01099	LLCLKJPP_01037	DGJFFMBJ_00717	IEMEMHPC_01287	IFCAAPIN_02456	GNKJLLCJ_02579	GDCBNDKE_02381
natA_2	HJFLKAGC_00309	PGLHOMAB_00606	BBFDHBJE_00663	MGMJNONB_00537	OFEBJNKH_02263	KJOMAFKJ_02725	LDKNBHDD_00484	NMEOEDMJ_01734	EPKDFGPB_00342	OMCKJAEN_00192	FCEJMFLK_02214	FBAAIJGC_02118	EJMFGGPM_00517	KANJCOPO_00455	IKJJAMKO_00514	KPNIGIIC_02099	FNPABDDN_00267	KKIMNNLB_02058	NOKELGPP_00225	AIDGDBHC_00378	KBOJCAIA_02178	KDDBCGGD_00322	OPBKBDJF_01989	EFAPEAJM_01807	PGOHGHKJ_00672	JNOMGJAB_00543	NNHCIDFA_02435	GBDBOGPK_00581	GIPHGGOM_01120	CIMNMBLL_01800	IGFEIFDG_02467	BIAECILC_00181	KDJHCNJI_00216	POFFCAEL_00004	OOHLOGNN_01724	BILOIELI_00251	LLCLKJPP_01923	DGJFFMBJ_00130	IEMEMHPC_01788	IFCAAPIN_00440	GNKJLLCJ_00691	GDCBNDKE_00504
group_4212	HJFLKAGC_01050	PGLHOMAB_00150	BBFDHBJE_00145	MGMJNONB_00159	OFEBJNKH_00787	KJOMAFKJ_02568	LDKNBHDD_02725	NMEOEDMJ_00987	EPKDFGPB_01374	OMCKJAEN_02585	FCEJMFLK_00042	FBAAIJGC_00051	EJMFGGPM_00145	KANJCOPO_01392	IKJJAMKO_00085	KPNIGIIC_00047	FNPABDDN_01514	KKIMNNLB_00045	NOKELGPP_02608	AIDGDBHC_02779	KBOJCAIA_00045	KDDBCGGD_01745	OPBKBDJF_00027	EFAPEAJM_02187	PGOHGHKJ_00148	JNOMGJAB_00159	NNHCIDFA_02537	GBDBOGPK_01463	GIPHGGOM_00866	CIMNMBLL_02471	IGFEIFDG_00518	BIAECILC_00589	KDJHCNJI_01177	POFFCAEL_02205	OOHLOGNN_01927	BILOIELI_00483	LLCLKJPP_01022	DGJFFMBJ_00365	IEMEMHPC_01021	IFCAAPIN_00161	GNKJLLCJ_00156	GDCBNDKE_00165
walR_2	HJFLKAGC_00774	PGLHOMAB_02772	BBFDHBJE_02959	MGMJNONB_02673	OFEBJNKH_00984	KJOMAFKJ_00733	LDKNBHDD_02338	NMEOEDMJ_01235	EPKDFGPB_02259	OMCKJAEN_02340	FCEJMFLK_02575	FBAAIJGC_02523	EJMFGGPM_02733	KANJCOPO_02614	IKJJAMKO_02622	KPNIGIIC_02488	FNPABDDN_01261	KKIMNNLB_02488	NOKELGPP_02367	AIDGDBHC_02531	KBOJCAIA_02598	KDDBCGGD_01474	OPBKBDJF_02435	EFAPEAJM_02475	PGOHGHKJ_02903	JNOMGJAB_02653	NNHCIDFA_00743	GBDBOGPK_01275	GIPHGGOM_00439	CIMNMBLL_02073	IGFEIFDG_00058	BIAECILC_01976	KDJHCNJI_02414	POFFCAEL_01131	OOHLOGNN_00688	BILOIELI_00622	LLCLKJPP_00517	DGJFFMBJ_00178	IEMEMHPC_00475	IFCAAPIN_02587	GNKJLLCJ_02842	GDCBNDKE_02631
rplE	HJFLKAGC_00207	PGLHOMAB_02462	BBFDHBJE_02608	MGMJNONB_02449	OFEBJNKH_02280	KJOMAFKJ_01817	LDKNBHDD_02154	NMEOEDMJ_00697	EPKDFGPB_02850	OMCKJAEN_02115	FCEJMFLK_01912	FBAAIJGC_01888	EJMFGGPM_02450	KANJCOPO_02365	IKJJAMKO_02270	KPNIGIIC_01909	FNPABDDN_01083	KKIMNNLB_01831	NOKELGPP_02027	AIDGDBHC_02135	KBOJCAIA_01949	KDDBCGGD_01136	OPBKBDJF_01759	EFAPEAJM_02785	PGOHGHKJ_02553	JNOMGJAB_02421	NNHCIDFA_00634	GBDBOGPK_02359	GIPHGGOM_00579	CIMNMBLL_01321	IGFEIFDG_01556	BIAECILC_02762	KDJHCNJI_02119	POFFCAEL_00854	OOHLOGNN_01699	BILOIELI_01681	LLCLKJPP_00644	DGJFFMBJ_00961	IEMEMHPC_01830	IFCAAPIN_02364	GNKJLLCJ_02489	GDCBNDKE_02295
queG	HJFLKAGC_01428	PGLHOMAB_02198	BBFDHBJE_02351	MGMJNONB_02127	OFEBJNKH_02544	KJOMAFKJ_02302	LDKNBHDD_01739	NMEOEDMJ_02260	EPKDFGPB_01106	OMCKJAEN_01864	FCEJMFLK_01623	FBAAIJGC_01649	EJMFGGPM_02187	KANJCOPO_02175	IKJJAMKO_02020	KPNIGIIC_01609	FNPABDDN_00834	KKIMNNLB_01605	NOKELGPP_01791	AIDGDBHC_01892	KBOJCAIA_01625	KDDBCGGD_00879	OPBKBDJF_01488	EFAPEAJM_00194	PGOHGHKJ_02296	JNOMGJAB_00845	NNHCIDFA_00899	GBDBOGPK_02507	GIPHGGOM_01045	CIMNMBLL_00995	IGFEIFDG_00638	BIAECILC_02496	KDJHCNJI_01820	POFFCAEL_01071	OOHLOGNN_02551	BILOIELI_02473	LLCLKJPP_01956	DGJFFMBJ_01034	IEMEMHPC_02425	IFCAAPIN_00663	GNKJLLCJ_02236	GDCBNDKE_02042
group_12199	HJFLKAGC_00421	PGLHOMAB_00710	BBFDHBJE_00770	MGMJNONB_00633	OFEBJNKH_01853	KJOMAFKJ_01051	LDKNBHDD_02482	NMEOEDMJ_00319	EPKDFGPB_01561	OMCKJAEN_00294	FCEJMFLK_02045	FBAAIJGC_02025	EJMFGGPM_00645	KANJCOPO_00622	IKJJAMKO_00610	KPNIGIIC_02046	FNPABDDN_00379	KKIMNNLB_01965	NOKELGPP_00329	AIDGDBHC_00483	KBOJCAIA_02082	KDDBCGGD_00433	OPBKBDJF_01895	EFAPEAJM_01690	PGOHGHKJ_00779	JNOMGJAB_00649	NNHCIDFA_01874	GBDBOGPK_02143	GIPHGGOM_00986	CIMNMBLL_00211	IGFEIFDG_01300	BIAECILC_01196	KDJHCNJI_00109	POFFCAEL_00168	OOHLOGNN_02687	BILOIELI_00494	LLCLKJPP_01158	DGJFFMBJ_00023	IEMEMHPC_01987	IFCAAPIN_02246	GNKJLLCJ_00802	GDCBNDKE_00619
ytrB_2	HJFLKAGC_01403	PGLHOMAB_02223	BBFDHBJE_02377	MGMJNONB_02152	OFEBJNKH_01770	KJOMAFKJ_01956	LDKNBHDD_01243	NMEOEDMJ_00740	EPKDFGPB_02152	OMCKJAEN_01889	FCEJMFLK_01649	FBAAIJGC_01674	EJMFGGPM_02214	KANJCOPO_02201	IKJJAMKO_02045	KPNIGIIC_01634	FNPABDDN_00859	KKIMNNLB_02265	NOKELGPP_01817	AIDGDBHC_01917	KBOJCAIA_01650	KDDBCGGD_00905	OPBKBDJF_01513	EFAPEAJM_00169	PGOHGHKJ_02322	JNOMGJAB_02153	NNHCIDFA_00924	GBDBOGPK_01895	GIPHGGOM_01070	CIMNMBLL_01536	IGFEIFDG_01776	BIAECILC_02521	KDJHCNJI_01794	POFFCAEL_00986	OOHLOGNN_00285	BILOIELI_02463	LLCLKJPP_00920	DGJFFMBJ_01059	IEMEMHPC_00727	IFCAAPIN_00637	GNKJLLCJ_02261	GDCBNDKE_02068
sufT	HJFLKAGC_02202	PGLHOMAB_01480	BBFDHBJE_01689	MGMJNONB_01425	OFEBJNKH_00637	KJOMAFKJ_02641	LDKNBHDD_02324	NMEOEDMJ_00785	EPKDFGPB_02617	OMCKJAEN_01136	FCEJMFLK_00969	FBAAIJGC_00967	EJMFGGPM_01562	KANJCOPO_01328	IKJJAMKO_01383	KPNIGIIC_00943	FNPABDDN_02319	KKIMNNLB_01505	NOKELGPP_01192	AIDGDBHC_01257	KBOJCAIA_01000	KDDBCGGD_02508	OPBKBDJF_00935	EFAPEAJM_00901	PGOHGHKJ_01634	JNOMGJAB_01469	NNHCIDFA_01132	GBDBOGPK_00060	GIPHGGOM_01439	CIMNMBLL_00112	IGFEIFDG_02610	BIAECILC_01338	KDJHCNJI_00875	POFFCAEL_02572	OOHLOGNN_00235	BILOIELI_02108	LLCLKJPP_01590	DGJFFMBJ_02423	IEMEMHPC_02772	IFCAAPIN_01384	GNKJLLCJ_01590	GDCBNDKE_01390
yjdF	HJFLKAGC_00721	PGLHOMAB_02830	BBFDHBJE_03012	MGMJNONB_02725	OFEBJNKH_00798	KJOMAFKJ_00678	LDKNBHDD_02564	NMEOEDMJ_02421	EPKDFGPB_02312	OMCKJAEN_02392	FCEJMFLK_02626	FBAAIJGC_02575	EJMFGGPM_02786	KANJCOPO_02665	IKJJAMKO_02674	KPNIGIIC_02540	FNPABDDN_01312	KKIMNNLB_02542	NOKELGPP_02421	AIDGDBHC_02584	KBOJCAIA_02649	KDDBCGGD_01528	OPBKBDJF_02486	EFAPEAJM_02422	PGOHGHKJ_02956	JNOMGJAB_02729	NNHCIDFA_00797	GBDBOGPK_02178	GIPHGGOM_00387	CIMNMBLL_01171	IGFEIFDG_00547	BIAECILC_02379	KDJHCNJI_02362	POFFCAEL_00430	OOHLOGNN_00532	BILOIELI_00674	LLCLKJPP_00077	DGJFFMBJ_01883	IEMEMHPC_00526	IFCAAPIN_02639	GNKJLLCJ_02895	GDCBNDKE_02684
rimP	HJFLKAGC_02121	PGLHOMAB_01560	BBFDHBJE_01761	MGMJNONB_01500	OFEBJNKH_01669	KJOMAFKJ_00807	LDKNBHDD_01815	NMEOEDMJ_02061	EPKDFGPB_01865	OMCKJAEN_01244	FCEJMFLK_01052	FBAAIJGC_01071	EJMFGGPM_01640	KANJCOPO_01497	IKJJAMKO_01459	KPNIGIIC_01093	FNPABDDN_02405	KKIMNNLB_01009	NOKELGPP_01264	AIDGDBHC_01328	KBOJCAIA_01079	KDDBCGGD_02591	OPBKBDJF_01089	EFAPEAJM_00825	PGOHGHKJ_01706	JNOMGJAB_01544	NNHCIDFA_00016	GBDBOGPK_00709	GIPHGGOM_01456	CIMNMBLL_02067	IGFEIFDG_01713	BIAECILC_00776	KDJHCNJI_01060	POFFCAEL_01030	OOHLOGNN_00430	BILOIELI_01973	LLCLKJPP_00580	DGJFFMBJ_02247	IEMEMHPC_02100	IFCAAPIN_01312	GNKJLLCJ_01662	GDCBNDKE_01460
metG	HJFLKAGC_00957	PGLHOMAB_02572	BBFDHBJE_02717	MGMJNONB_02559	OFEBJNKH_02624	KJOMAFKJ_01610	LDKNBHDD_00986	NMEOEDMJ_00628	EPKDFGPB_01293	OMCKJAEN_02225	FCEJMFLK_02470	FBAAIJGC_02416	EJMFGGPM_02581	KANJCOPO_02474	IKJJAMKO_02395	KPNIGIIC_02354	FNPABDDN_01156	KKIMNNLB_02382	NOKELGPP_02130	AIDGDBHC_02238	KBOJCAIA_02494	KDDBCGGD_01237	OPBKBDJF_02321	EFAPEAJM_02674	PGOHGHKJ_02662	JNOMGJAB_02524	NNHCIDFA_00422	GBDBOGPK_01355	GIPHGGOM_00072	CIMNMBLL_00331	IGFEIFDG_02445	BIAECILC_02097	KDJHCNJI_01621	POFFCAEL_01545	OOHLOGNN_00302	BILOIELI_01118	LLCLKJPP_02093	DGJFFMBJ_00698	IEMEMHPC_01307	IFCAAPIN_02476	GNKJLLCJ_02598	GDCBNDKE_02400
group_6716	HJFLKAGC_01693	PGLHOMAB_00406	BBFDHBJE_00476	MGMJNONB_00392	OFEBJNKH_02484	KJOMAFKJ_02100	LDKNBHDD_01299	NMEOEDMJ_00947	EPKDFGPB_02582	OMCKJAEN_00051	FCEJMFLK_02284	FBAAIJGC_02236	EJMFGGPM_00325	KANJCOPO_00262	IKJJAMKO_00369	KPNIGIIC_01032	FNPABDDN_00084	KKIMNNLB_02195	NOKELGPP_00067	AIDGDBHC_00151	KBOJCAIA_02323	KDDBCGGD_00134	OPBKBDJF_02160	EFAPEAJM_01944	PGOHGHKJ_00479	JNOMGJAB_00436	NNHCIDFA_00976	GBDBOGPK_02572	GIPHGGOM_01244	CIMNMBLL_01264	IGFEIFDG_02596	BIAECILC_02256	KDJHCNJI_01291	POFFCAEL_00777	OOHLOGNN_00595	BILOIELI_00791	LLCLKJPP_00241	DGJFFMBJ_00881	IEMEMHPC_01136	IFCAAPIN_00363	GNKJLLCJ_00492	GDCBNDKE_00424
group_12064	HJFLKAGC_00497	PGLHOMAB_00785	BBFDHBJE_00843	MGMJNONB_00708	OFEBJNKH_01500	KJOMAFKJ_01257	LDKNBHDD_02616	NMEOEDMJ_00015	EPKDFGPB_02707	OMCKJAEN_00369	FCEJMFLK_01973	FBAAIJGC_01951	EJMFGGPM_00721	KANJCOPO_00694	IKJJAMKO_00683	KPNIGIIC_01972	FNPABDDN_00454	KKIMNNLB_01891	NOKELGPP_00402	AIDGDBHC_00556	KBOJCAIA_02009	KDDBCGGD_00508	OPBKBDJF_01819	EFAPEAJM_01614	PGOHGHKJ_00852	JNOMGJAB_00722	NNHCIDFA_01781	GBDBOGPK_01948	GIPHGGOM_00527	CIMNMBLL_02239	IGFEIFDG_01798	BIAECILC_01124	KDJHCNJI_00036	POFFCAEL_00762	OOHLOGNN_01251	BILOIELI_00566	LLCLKJPP_01229	DGJFFMBJ_01519	IEMEMHPC_02093	IFCAAPIN_02172	GNKJLLCJ_00877	GDCBNDKE_00694
group_12253	HJFLKAGC_01062	PGLHOMAB_00138	BBFDHBJE_00132	MGMJNONB_00145	OFEBJNKH_01020	KJOMAFKJ_00534	LDKNBHDD_01319	NMEOEDMJ_01017	EPKDFGPB_00376	OMCKJAEN_02571	FCEJMFLK_02324	FBAAIJGC_00038	EJMFGGPM_00133	KANJCOPO_01380	IKJJAMKO_00066	KPNIGIIC_00034	FNPABDDN_01502	KKIMNNLB_00032	NOKELGPP_02596	AIDGDBHC_02767	KBOJCAIA_00032	KDDBCGGD_01725	OPBKBDJF_01057	EFAPEAJM_02199	PGOHGHKJ_00135	JNOMGJAB_00146	NNHCIDFA_02324	GBDBOGPK_01492	GIPHGGOM_00878	CIMNMBLL_01311	IGFEIFDG_01117	BIAECILC_02140	KDJHCNJI_01165	POFFCAEL_02246	OOHLOGNN_01733	BILOIELI_02200	LLCLKJPP_02364	DGJFFMBJ_01983	IEMEMHPC_01033	IFCAAPIN_00147	GNKJLLCJ_00144	GDCBNDKE_00145
pgk	HJFLKAGC_02710	PGLHOMAB_00954	BBFDHBJE_01110	MGMJNONB_00882	OFEBJNKH_01402	KJOMAFKJ_00107	LDKNBHDD_01258	NMEOEDMJ_02239	EPKDFGPB_00589	OMCKJAEN_00585	FCEJMFLK_00454	FBAAIJGC_00401	EJMFGGPM_00953	KANJCOPO_00817	IKJJAMKO_00876	KPNIGIIC_00407	FNPABDDN_01754	KKIMNNLB_00396	NOKELGPP_00666	AIDGDBHC_00755	KBOJCAIA_00463	KDDBCGGD_01945	OPBKBDJF_00422	EFAPEAJM_01418	PGOHGHKJ_01118	JNOMGJAB_00907	NNHCIDFA_01709	GBDBOGPK_02088	GIPHGGOM_00121	CIMNMBLL_00087	IGFEIFDG_02677	BIAECILC_01089	KDJHCNJI_00929	POFFCAEL_02177	OOHLOGNN_01046	BILOIELI_00079	LLCLKJPP_00704	DGJFFMBJ_02788	IEMEMHPC_01001	IFCAAPIN_01926	GNKJLLCJ_01042	GDCBNDKE_00855
cpoB	HJFLKAGC_01164	PGLHOMAB_00019	BBFDHBJE_00025	MGMJNONB_00022	OFEBJNKH_01998	KJOMAFKJ_01233	LDKNBHDD_02353	NMEOEDMJ_00366	EPKDFGPB_02397	OMCKJAEN_02449	FCEJMFLK_02685	FBAAIJGC_02630	EJMFGGPM_02846	KANJCOPO_00004	IKJJAMKO_02737	KPNIGIIC_02601	FNPABDDN_01394	KKIMNNLB_02620	NOKELGPP_02480	AIDGDBHC_02648	KBOJCAIA_02708	KDDBCGGD_01611	OPBKBDJF_02542	EFAPEAJM_02362	PGOHGHKJ_00025	JNOMGJAB_00024	NNHCIDFA_02381	GBDBOGPK_02595	GIPHGGOM_02701	CIMNMBLL_01648	IGFEIFDG_02790	BIAECILC_02314	KDJHCNJI_02764	POFFCAEL_02454	OOHLOGNN_02013	BILOIELI_01348	LLCLKJPP_02446	DGJFFMBJ_01347	IEMEMHPC_02629	IFCAAPIN_00022	GNKJLLCJ_00026	GDCBNDKE_00022
group_3365	HJFLKAGC_00107	PGLHOMAB_00176	BBFDHBJE_00168	MGMJNONB_00187	OFEBJNKH_01752	KJOMAFKJ_00538	LDKNBHDD_02685	NMEOEDMJ_00964	EPKDFGPB_01351	OMCKJAEN_02609	FCEJMFLK_00059	FBAAIJGC_00073	EJMFGGPM_00171	KANJCOPO_01419	IKJJAMKO_00108	KPNIGIIC_00066	FNPABDDN_01546	KKIMNNLB_00065	NOKELGPP_02632	AIDGDBHC_02803	KBOJCAIA_00075	KDDBCGGD_01772	OPBKBDJF_00049	EFAPEAJM_02128	PGOHGHKJ_00171	JNOMGJAB_00184	NNHCIDFA_01073	GBDBOGPK_02216	GIPHGGOM_00839	CIMNMBLL_00555	IGFEIFDG_02399	BIAECILC_00562	KDJHCNJI_01201	POFFCAEL_01591	OOHLOGNN_01112	BILOIELI_00457	LLCLKJPP_00142	DGJFFMBJ_00391	IEMEMHPC_02146	IFCAAPIN_00188	GNKJLLCJ_00181	GDCBNDKE_00192
hprK	HJFLKAGC_02733	PGLHOMAB_00932	BBFDHBJE_01038	MGMJNONB_00860	OFEBJNKH_01411	KJOMAFKJ_01092	LDKNBHDD_01101	NMEOEDMJ_02713	EPKDFGPB_00692	OMCKJAEN_00562	FCEJMFLK_00430	FBAAIJGC_00378	EJMFGGPM_00884	KANJCOPO_00795	IKJJAMKO_00854	KPNIGIIC_00383	FNPABDDN_01730	KKIMNNLB_00373	NOKELGPP_00644	AIDGDBHC_00733	KBOJCAIA_00439	KDDBCGGD_01921	OPBKBDJF_00399	EFAPEAJM_01442	PGOHGHKJ_01046	JNOMGJAB_00885	NNHCIDFA_01372	GBDBOGPK_01712	GIPHGGOM_00143	CIMNMBLL_02516	IGFEIFDG_00417	BIAECILC_01067	KDJHCNJI_00952	POFFCAEL_01346	OOHLOGNN_00946	BILOIELI_00057	LLCLKJPP_00096	DGJFFMBJ_00620	IEMEMHPC_00737	IFCAAPIN_01949	GNKJLLCJ_01017	GDCBNDKE_00833
rplQ	HJFLKAGC_00222	PGLHOMAB_02447	BBFDHBJE_02594	MGMJNONB_02434	OFEBJNKH_02294	KJOMAFKJ_01802	LDKNBHDD_01073	NMEOEDMJ_00619	EPKDFGPB_02836	OMCKJAEN_02100	FCEJMFLK_01897	FBAAIJGC_01874	EJMFGGPM_02436	KANJCOPO_02351	IKJJAMKO_02256	KPNIGIIC_01895	FNPABDDN_01069	KKIMNNLB_01817	NOKELGPP_02013	AIDGDBHC_02121	KBOJCAIA_01935	KDDBCGGD_01122	OPBKBDJF_01744	EFAPEAJM_02800	PGOHGHKJ_02539	JNOMGJAB_02407	NNHCIDFA_00619	GBDBOGPK_02343	GIPHGGOM_00593	CIMNMBLL_00195	IGFEIFDG_01570	BIAECILC_02748	KDJHCNJI_02105	POFFCAEL_00839	OOHLOGNN_00654	BILOIELI_01709	LLCLKJPP_00658	DGJFFMBJ_00947	IEMEMHPC_01816	IFCAAPIN_02349	GNKJLLCJ_02474	GDCBNDKE_02280
group_6679	HJFLKAGC_01306	PGLHOMAB_02317	BBFDHBJE_02476	MGMJNONB_02318	OFEBJNKH_00623	KJOMAFKJ_00917	LDKNBHDD_01449	NMEOEDMJ_02281	EPKDFGPB_00125	OMCKJAEN_01991	FCEJMFLK_01776	FBAAIJGC_01773	EJMFGGPM_02312	KANJCOPO_02263	IKJJAMKO_02148	KPNIGIIC_01731	FNPABDDN_00953	KKIMNNLB_01697	NOKELGPP_01907	AIDGDBHC_02008	KBOJCAIA_01820	KDDBCGGD_01007	OPBKBDJF_01643	EFAPEAJM_00001	PGOHGHKJ_02421	JNOMGJAB_02286	NNHCIDFA_01636	GBDBOGPK_00884	GIPHGGOM_01089	CIMNMBLL_02205	IGFEIFDG_00069	BIAECILC_00092	KDJHCNJI_00976	POFFCAEL_00263	OOHLOGNN_00665	BILOIELI_00983	LLCLKJPP_00290	DGJFFMBJ_02173	IEMEMHPC_02232	IFCAAPIN_00539	GNKJLLCJ_02353	GDCBNDKE_02165
group_6526	HJFLKAGC_00326	PGLHOMAB_00624	BBFDHBJE_00680	MGMJNONB_00554	OFEBJNKH_00482	KJOMAFKJ_02322	LDKNBHDD_01042	NMEOEDMJ_02850	EPKDFGPB_00719	OMCKJAEN_00212	FCEJMFLK_02197	FBAAIJGC_02101	EJMFGGPM_00536	KANJCOPO_00473	IKJJAMKO_00531	KPNIGIIC_02437	FNPABDDN_00285	KKIMNNLB_02041	NOKELGPP_00242	AIDGDBHC_00395	KBOJCAIA_02161	KDDBCGGD_00339	OPBKBDJF_01970	EFAPEAJM_01789	PGOHGHKJ_00689	JNOMGJAB_00560	NNHCIDFA_00669	GBDBOGPK_00176	GIPHGGOM_01709	CIMNMBLL_01546	IGFEIFDG_01857	BIAECILC_00164	KDJHCNJI_00199	POFFCAEL_00022	OOHLOGNN_00951	BILOIELI_00234	LLCLKJPP_00826	DGJFFMBJ_00113	IEMEMHPC_01806	IFCAAPIN_00457	GNKJLLCJ_00709	GDCBNDKE_00526
yciB	HJFLKAGC_01005	PGLHOMAB_02522	BBFDHBJE_02670	MGMJNONB_02511	OFEBJNKH_02652	KJOMAFKJ_01675	LDKNBHDD_02272	NMEOEDMJ_00388	EPKDFGPB_01246	OMCKJAEN_02174	FCEJMFLK_02422	FBAAIJGC_02367	EJMFGGPM_02504	KANJCOPO_02419	IKJJAMKO_02347	KPNIGIIC_02305	FNPABDDN_01676	KKIMNNLB_02335	NOKELGPP_02083	AIDGDBHC_02191	KBOJCAIA_02448	KDDBCGGD_01190	OPBKBDJF_02275	EFAPEAJM_02722	PGOHGHKJ_02615	JNOMGJAB_02476	NNHCIDFA_00470	GBDBOGPK_01290	GIPHGGOM_00024	CIMNMBLL_00045	IGFEIFDG_00491	BIAECILC_00441	KDJHCNJI_02645	POFFCAEL_01622	OOHLOGNN_00893	BILOIELI_01163	LLCLKJPP_00774	DGJFFMBJ_01860	IEMEMHPC_01372	IFCAAPIN_02425	GNKJLLCJ_02548	GDCBNDKE_02350
group_5981	HJFLKAGC_02315	PGLHOMAB_01372	BBFDHBJE_01576	MGMJNONB_01313	OFEBJNKH_01399	KJOMAFKJ_02245	LDKNBHDD_00395	NMEOEDMJ_00465	EPKDFGPB_00093	OMCKJAEN_01025	FCEJMFLK_00853	FBAAIJGC_00856	EJMFGGPM_01452	KANJCOPO_01219	IKJJAMKO_01275	KPNIGIIC_00833	FNPABDDN_02208	KKIMNNLB_00835	NOKELGPP_01081	AIDGDBHC_01147	KBOJCAIA_00888	KDDBCGGD_02394	OPBKBDJF_00824	EFAPEAJM_01009	PGOHGHKJ_01522	JNOMGJAB_01360	NNHCIDFA_00293	GBDBOGPK_01596	GIPHGGOM_00479	CIMNMBLL_01271	IGFEIFDG_00615	BIAECILC_01453	KDJHCNJI_00831	POFFCAEL_00884	OOHLOGNN_02301	BILOIELI_02252	LLCLKJPP_01109	DGJFFMBJ_01551	IEMEMHPC_00153	IFCAAPIN_01495	GNKJLLCJ_01470	GDCBNDKE_01283
group_3222	HJFLKAGC_02669	PGLHOMAB_00997	BBFDHBJE_01155	MGMJNONB_00934	OFEBJNKH_00653	KJOMAFKJ_00395	LDKNBHDD_01018	NMEOEDMJ_00417	EPKDFGPB_02751	OMCKJAEN_00639	FCEJMFLK_00501	FBAAIJGC_00484	EJMFGGPM_00999	KANJCOPO_00859	IKJJAMKO_00921	KPNIGIIC_00454	FNPABDDN_01796	KKIMNNLB_00444	NOKELGPP_00707	AIDGDBHC_00801	KBOJCAIA_00509	KDDBCGGD_01991	OPBKBDJF_00472	EFAPEAJM_01373	PGOHGHKJ_01163	JNOMGJAB_00952	NNHCIDFA_01290	GBDBOGPK_01408	GIPHGGOM_01508	CIMNMBLL_02004	IGFEIFDG_00478	BIAECILC_01250	KDJHCNJI_01676	POFFCAEL_00226	OOHLOGNN_02226	BILOIELI_00121	LLCLKJPP_01507	DGJFFMBJ_01271	IEMEMHPC_00959	IFCAAPIN_01884	GNKJLLCJ_01092	GDCBNDKE_00900
queT_2	HJFLKAGC_01002	PGLHOMAB_02526	BBFDHBJE_02673	MGMJNONB_02514	OFEBJNKH_02581	KJOMAFKJ_01679	LDKNBHDD_01376	NMEOEDMJ_00392	EPKDFGPB_01249	OMCKJAEN_02177	FCEJMFLK_02425	FBAAIJGC_02370	EJMFGGPM_02508	KANJCOPO_02424	IKJJAMKO_02351	KPNIGIIC_02310	FNPABDDN_01680	KKIMNNLB_02338	NOKELGPP_02086	AIDGDBHC_02194	KBOJCAIA_02451	KDDBCGGD_01193	OPBKBDJF_02278	EFAPEAJM_02719	PGOHGHKJ_02618	JNOMGJAB_02480	NNHCIDFA_00467	GBDBOGPK_01829	GIPHGGOM_00027	CIMNMBLL_01853	IGFEIFDG_00495	BIAECILC_00438	KDJHCNJI_02648	POFFCAEL_02445	OOHLOGNN_00188	BILOIELI_01166	LLCLKJPP_00771	DGJFFMBJ_00741	IEMEMHPC_01368	IFCAAPIN_02429	GNKJLLCJ_02553	GDCBNDKE_02353
yicL_2	HJFLKAGC_01433	PGLHOMAB_02193	BBFDHBJE_02346	MGMJNONB_02122	OFEBJNKH_01612	KJOMAFKJ_02297	LDKNBHDD_01803	NMEOEDMJ_02265	EPKDFGPB_01111	OMCKJAEN_01859	FCEJMFLK_01618	FBAAIJGC_01644	EJMFGGPM_02182	KANJCOPO_02170	IKJJAMKO_02015	KPNIGIIC_01604	FNPABDDN_00829	KKIMNNLB_01600	NOKELGPP_01786	AIDGDBHC_01887	KBOJCAIA_01620	KDDBCGGD_00874	OPBKBDJF_01483	EFAPEAJM_00199	PGOHGHKJ_02291	JNOMGJAB_00840	NNHCIDFA_00894	GBDBOGPK_02710	GIPHGGOM_01040	CIMNMBLL_02100	IGFEIFDG_00633	BIAECILC_02491	KDJHCNJI_02586	POFFCAEL_01076	OOHLOGNN_02556	BILOIELI_02009	LLCLKJPP_02133	DGJFFMBJ_02018	IEMEMHPC_02420	IFCAAPIN_00668	GNKJLLCJ_02231	GDCBNDKE_02037
group_6643	HJFLKAGC_01055	PGLHOMAB_00145	BBFDHBJE_00139	MGMJNONB_00152	OFEBJNKH_01027	KJOMAFKJ_02563	LDKNBHDD_01997	NMEOEDMJ_00644	EPKDFGPB_00369	OMCKJAEN_02578	FCEJMFLK_02331	FBAAIJGC_00045	EJMFGGPM_00140	KANJCOPO_01387	IKJJAMKO_00073	KPNIGIIC_00041	FNPABDDN_01509	KKIMNNLB_00039	NOKELGPP_02603	AIDGDBHC_02774	KBOJCAIA_00039	KDDBCGGD_01732	OPBKBDJF_01050	EFAPEAJM_02192	PGOHGHKJ_00142	JNOMGJAB_00154	NNHCIDFA_02317	GBDBOGPK_01763	GIPHGGOM_00871	CIMNMBLL_01562	IGFEIFDG_00513	BIAECILC_00602	KDJHCNJI_01172	POFFCAEL_02254	OOHLOGNN_01726	BILOIELI_02193	LLCLKJPP_01773	DGJFFMBJ_01990	IEMEMHPC_01026	IFCAAPIN_00154	GNKJLLCJ_00151	GDCBNDKE_00152
rsmH	HJFLKAGC_02423	PGLHOMAB_01254	BBFDHBJE_01467	MGMJNONB_01202	OFEBJNKH_00882	KJOMAFKJ_00964	LDKNBHDD_01141	NMEOEDMJ_01848	EPKDFGPB_00555	OMCKJAEN_00918	FCEJMFLK_00743	FBAAIJGC_00749	EJMFGGPM_01342	KANJCOPO_01112	IKJJAMKO_01168	KPNIGIIC_00714	FNPABDDN_02101	KKIMNNLB_00729	NOKELGPP_00950	AIDGDBHC_01038	KBOJCAIA_00780	KDDBCGGD_02283	OPBKBDJF_00717	EFAPEAJM_01116	PGOHGHKJ_01413	JNOMGJAB_01250	NNHCIDFA_00527	GBDBOGPK_02699	GIPHGGOM_01586	CIMNMBLL_02232	IGFEIFDG_00973	BIAECILC_00743	KDJHCNJI_01486	POFFCAEL_01232	OOHLOGNN_01325	BILOIELI_01805	LLCLKJPP_00682	DGJFFMBJ_01200	IEMEMHPC_00045	IFCAAPIN_01602	GNKJLLCJ_01360	GDCBNDKE_01174
acpS	HJFLKAGC_00998	PGLHOMAB_02530	BBFDHBJE_02677	MGMJNONB_02518	OFEBJNKH_02585	KJOMAFKJ_01683	LDKNBHDD_00436	NMEOEDMJ_00396	EPKDFGPB_01253	OMCKJAEN_02181	FCEJMFLK_02429	FBAAIJGC_02374	EJMFGGPM_02512	KANJCOPO_02428	IKJJAMKO_02355	KPNIGIIC_02314	FNPABDDN_01684	KKIMNNLB_02342	NOKELGPP_02090	AIDGDBHC_02198	KBOJCAIA_02455	KDDBCGGD_01197	OPBKBDJF_02282	EFAPEAJM_02715	PGOHGHKJ_02622	JNOMGJAB_02484	NNHCIDFA_00463	GBDBOGPK_01825	GIPHGGOM_00031	CIMNMBLL_01857	IGFEIFDG_00499	BIAECILC_00434	KDJHCNJI_02652	POFFCAEL_02449	OOHLOGNN_00192	BILOIELI_01170	LLCLKJPP_00767	DGJFFMBJ_00737	IEMEMHPC_01364	IFCAAPIN_02433	GNKJLLCJ_02557	GDCBNDKE_02357
rplM	HJFLKAGC_00233	PGLHOMAB_02434	BBFDHBJE_02583	MGMJNONB_02423	OFEBJNKH_02305	KJOMAFKJ_00590	LDKNBHDD_01784	NMEOEDMJ_01259	EPKDFGPB_02825	OMCKJAEN_02089	FCEJMFLK_01886	FBAAIJGC_01863	EJMFGGPM_02424	KANJCOPO_02338	IKJJAMKO_02245	KPNIGIIC_01884	FNPABDDN_01056	KKIMNNLB_01805	NOKELGPP_02002	AIDGDBHC_02110	KBOJCAIA_01924	KDDBCGGD_01109	OPBKBDJF_01732	EFAPEAJM_02812	PGOHGHKJ_02528	JNOMGJAB_02395	NNHCIDFA_00608	GBDBOGPK_02111	GIPHGGOM_00604	CIMNMBLL_00914	IGFEIFDG_01585	BIAECILC_02737	KDJHCNJI_02094	POFFCAEL_00828	OOHLOGNN_02411	BILOIELI_01722	LLCLKJPP_02642	DGJFFMBJ_00934	IEMEMHPC_02751	IFCAAPIN_02336	GNKJLLCJ_02463	GDCBNDKE_02269
group_11959	HJFLKAGC_01079	PGLHOMAB_00119	BBFDHBJE_00113	MGMJNONB_00125	OFEBJNKH_01460	KJOMAFKJ_01005	LDKNBHDD_00492	NMEOEDMJ_01759	EPKDFGPB_00967	OMCKJAEN_02548	FCEJMFLK_00026	FBAAIJGC_00018	EJMFGGPM_00114	KANJCOPO_00102	IKJJAMKO_00046	KPNIGIIC_00013	FNPABDDN_01485	KKIMNNLB_00013	NOKELGPP_02578	AIDGDBHC_02749	KBOJCAIA_00012	KDDBCGGD_01707	OPBKBDJF_00010	EFAPEAJM_02224	PGOHGHKJ_00116	JNOMGJAB_00127	NNHCIDFA_01834	GBDBOGPK_02069	GIPHGGOM_01627	CIMNMBLL_00717	IGFEIFDG_00681	BIAECILC_02160	KDJHCNJI_00272	POFFCAEL_01710	OOHLOGNN_02549	BILOIELI_02219	LLCLKJPP_01984	DGJFFMBJ_01438	IEMEMHPC_01051	IFCAAPIN_00122	GNKJLLCJ_00126	GDCBNDKE_00123
pstB3_1	HJFLKAGC_02739	PGLHOMAB_00926	BBFDHBJE_01032	MGMJNONB_00854	OFEBJNKH_02784	KJOMAFKJ_01086	LDKNBHDD_01108	NMEOEDMJ_00360	EPKDFGPB_00698	OMCKJAEN_00556	FCEJMFLK_00424	FBAAIJGC_00372	EJMFGGPM_00878	KANJCOPO_00789	IKJJAMKO_00848	KPNIGIIC_00377	FNPABDDN_01724	KKIMNNLB_00367	NOKELGPP_00638	AIDGDBHC_00727	KBOJCAIA_00433	KDDBCGGD_01915	OPBKBDJF_00393	EFAPEAJM_01448	PGOHGHKJ_01040	JNOMGJAB_00879	NNHCIDFA_01378	GBDBOGPK_00180	GIPHGGOM_00149	CIMNMBLL_01589	IGFEIFDG_00411	BIAECILC_01610	KDJHCNJI_00958	POFFCAEL_01352	OOHLOGNN_00940	BILOIELI_00051	LLCLKJPP_00090	DGJFFMBJ_00626	IEMEMHPC_00743	IFCAAPIN_01955	GNKJLLCJ_01011	GDCBNDKE_00827
group_6029	HJFLKAGC_02597	PGLHOMAB_01072	BBFDHBJE_01228	MGMJNONB_01034	OFEBJNKH_00734	KJOMAFKJ_00389	LDKNBHDD_00616	NMEOEDMJ_02547	EPKDFGPB_02516	OMCKJAEN_00735	FCEJMFLK_00598	FBAAIJGC_00578	EJMFGGPM_01072	KANJCOPO_00950	IKJJAMKO_00995	KPNIGIIC_00536	FNPABDDN_01868	KKIMNNLB_00519	NOKELGPP_00780	AIDGDBHC_00874	KBOJCAIA_00608	KDDBCGGD_02063	OPBKBDJF_00554	EFAPEAJM_01296	PGOHGHKJ_01235	JNOMGJAB_01043	NNHCIDFA_00812	GBDBOGPK_01458	GIPHGGOM_02446	CIMNMBLL_00932	IGFEIFDG_00778	BIAECILC_01788	KDJHCNJI_00533	POFFCAEL_02158	OOHLOGNN_01125	BILOIELI_02126	LLCLKJPP_02030	DGJFFMBJ_01662	IEMEMHPC_01467	IFCAAPIN_01785	GNKJLLCJ_01165	GDCBNDKE_00994
lacD_1	HJFLKAGC_00370	PGLHOMAB_00665	BBFDHBJE_00727	MGMJNONB_00594	OFEBJNKH_01427	KJOMAFKJ_01645	LDKNBHDD_01269	NMEOEDMJ_02527	EPKDFGPB_01057	OMCKJAEN_00255	FCEJMFLK_02089	FBAAIJGC_02061	EJMFGGPM_00595	KANJCOPO_00559	IKJJAMKO_00568	KPNIGIIC_02080	FNPABDDN_00335	KKIMNNLB_02001	NOKELGPP_00287	AIDGDBHC_00441	KBOJCAIA_02119	KDDBCGGD_00390	OPBKBDJF_01930	EFAPEAJM_01745	PGOHGHKJ_00736	JNOMGJAB_00605	NNHCIDFA_00712	GBDBOGPK_02287	GIPHGGOM_01743	CIMNMBLL_01875	IGFEIFDG_00812	BIAECILC_01690	KDJHCNJI_00152	POFFCAEL_01573	OOHLOGNN_02287	BILOIELI_00187	LLCLKJPP_01052	DGJFFMBJ_00066	IEMEMHPC_01723	IFCAAPIN_02281	GNKJLLCJ_00757	GDCBNDKE_00572
lgt	HJFLKAGC_02732	PGLHOMAB_00933	BBFDHBJE_01039	MGMJNONB_00861	OFEBJNKH_01412	KJOMAFKJ_01093	LDKNBHDD_01100	NMEOEDMJ_02714	EPKDFGPB_00691	OMCKJAEN_00563	FCEJMFLK_00431	FBAAIJGC_00379	EJMFGGPM_00885	KANJCOPO_00796	IKJJAMKO_00855	KPNIGIIC_00384	FNPABDDN_01731	KKIMNNLB_00374	NOKELGPP_00645	AIDGDBHC_00734	KBOJCAIA_00440	KDDBCGGD_01922	OPBKBDJF_00400	EFAPEAJM_01441	PGOHGHKJ_01047	JNOMGJAB_00886	NNHCIDFA_01371	GBDBOGPK_02528	GIPHGGOM_00142	CIMNMBLL_00857	IGFEIFDG_00418	BIAECILC_01068	KDJHCNJI_00951	POFFCAEL_01345	OOHLOGNN_00947	BILOIELI_00058	LLCLKJPP_00097	DGJFFMBJ_00619	IEMEMHPC_00736	IFCAAPIN_01948	GNKJLLCJ_01018	GDCBNDKE_00834
ptsH	HJFLKAGC_01939	PGLHOMAB_01743	BBFDHBJE_01946	MGMJNONB_01683	OFEBJNKH_00311	KJOMAFKJ_00294	LDKNBHDD_01577	NMEOEDMJ_01210	EPKDFGPB_01974	OMCKJAEN_01429	FCEJMFLK_01256	FBAAIJGC_01254	EJMFGGPM_01822	KANJCOPO_01679	IKJJAMKO_01643	KPNIGIIC_01277	FNPABDDN_02644	KKIMNNLB_01192	NOKELGPP_01447	AIDGDBHC_01511	KBOJCAIA_01263	KDDBCGGD_02804	OPBKBDJF_01029	EFAPEAJM_00644	PGOHGHKJ_01891	JNOMGJAB_01731	NNHCIDFA_00200	GBDBOGPK_01684	GIPHGGOM_00250	CIMNMBLL_01089	IGFEIFDG_01411	BIAECILC_02647	KDJHCNJI_01983	POFFCAEL_01397	OOHLOGNN_02121	BILOIELI_00944	LLCLKJPP_00417	DGJFFMBJ_02847	IEMEMHPC_00426	IFCAAPIN_01130	GNKJLLCJ_01847	GDCBNDKE_01644
ftsL_2	HJFLKAGC_01013	PGLHOMAB_02514	BBFDHBJE_02659	MGMJNONB_02503	OFEBJNKH_00246	KJOMAFKJ_01323	LDKNBHDD_00134	NMEOEDMJ_00379	EPKDFGPB_01235	OMCKJAEN_02166	FCEJMFLK_02414	FBAAIJGC_02359	EJMFGGPM_02496	KANJCOPO_02411	IKJJAMKO_02339	KPNIGIIC_02297	FNPABDDN_01668	KKIMNNLB_02327	NOKELGPP_02075	AIDGDBHC_02183	KBOJCAIA_02440	KDDBCGGD_01182	OPBKBDJF_02267	EFAPEAJM_02730	PGOHGHKJ_02604	JNOMGJAB_02468	NNHCIDFA_00478	GBDBOGPK_00502	GIPHGGOM_00012	CIMNMBLL_02570	IGFEIFDG_00483	BIAECILC_00449	KDJHCNJI_02634	POFFCAEL_01633	OOHLOGNN_00884	BILOIELI_01155	LLCLKJPP_01735	DGJFFMBJ_01851	IEMEMHPC_01380	IFCAAPIN_02417	GNKJLLCJ_02540	GDCBNDKE_02342
group_6751	HJFLKAGC_01931	PGLHOMAB_01751	BBFDHBJE_01954	MGMJNONB_01691	OFEBJNKH_00319	KJOMAFKJ_01032	LDKNBHDD_00171	NMEOEDMJ_02498	EPKDFGPB_01982	OMCKJAEN_01439	FCEJMFLK_01264	FBAAIJGC_01261	EJMFGGPM_01830	KANJCOPO_01687	IKJJAMKO_01651	KPNIGIIC_01285	FNPABDDN_02652	KKIMNNLB_01200	NOKELGPP_01455	AIDGDBHC_01519	KBOJCAIA_01271	KDDBCGGD_02812	OPBKBDJF_01021	EFAPEAJM_00636	PGOHGHKJ_01899	JNOMGJAB_01739	NNHCIDFA_00208	GBDBOGPK_01080	GIPHGGOM_00258	CIMNMBLL_00064	IGFEIFDG_01403	BIAECILC_02655	KDJHCNJI_01991	POFFCAEL_01389	OOHLOGNN_01642	BILOIELI_00936	LLCLKJPP_00426	DGJFFMBJ_01768	IEMEMHPC_00434	IFCAAPIN_01120	GNKJLLCJ_01855	GDCBNDKE_01652
recA_2	HJFLKAGC_00912	PGLHOMAB_02619	BBFDHBJE_02767	MGMJNONB_02605	OFEBJNKH_01108	KJOMAFKJ_00092	LDKNBHDD_01925	NMEOEDMJ_00572	EPKDFGPB_01164	OMCKJAEN_02270	FCEJMFLK_02516	FBAAIJGC_02461	EJMFGGPM_02628	KANJCOPO_02527	IKJJAMKO_02442	KPNIGIIC_02400	FNPABDDN_01203	KKIMNNLB_02430	NOKELGPP_02175	AIDGDBHC_02281	KBOJCAIA_02542	KDDBCGGD_01284	OPBKBDJF_02366	EFAPEAJM_02628	PGOHGHKJ_02712	JNOMGJAB_02569	NNHCIDFA_00377	GBDBOGPK_00865	GIPHGGOM_02559	CIMNMBLL_02106	IGFEIFDG_01541	BIAECILC_02589	KDJHCNJI_01118	POFFCAEL_02763	OOHLOGNN_01238	BILOIELI_00849	LLCLKJPP_00627	DGJFFMBJ_00469	IEMEMHPC_02451	IFCAAPIN_02521	GNKJLLCJ_02643	GDCBNDKE_02447
thrB_2	HJFLKAGC_01487	PGLHOMAB_02131	BBFDHBJE_02285	MGMJNONB_02071	OFEBJNKH_01833	KJOMAFKJ_01766	LDKNBHDD_00440	NMEOEDMJ_01981	EPKDFGPB_00444	OMCKJAEN_01797	FCEJMFLK_01559	FBAAIJGC_01590	EJMFGGPM_02134	KANJCOPO_02109	IKJJAMKO_01963	KPNIGIIC_01552	FNPABDDN_00775	KKIMNNLB_01554	NOKELGPP_01733	AIDGDBHC_01828	KBOJCAIA_01592	KDDBCGGD_00817	OPBKBDJF_01434	EFAPEAJM_00258	PGOHGHKJ_02230	JNOMGJAB_02087	NNHCIDFA_01324	GBDBOGPK_00368	GIPHGGOM_00371	CIMNMBLL_02597	IGFEIFDG_02496	BIAECILC_00309	KDJHCNJI_00501	POFFCAEL_01285	OOHLOGNN_02339	BILOIELI_01190	LLCLKJPP_00459	DGJFFMBJ_01008	IEMEMHPC_01509	IFCAAPIN_00721	GNKJLLCJ_02174	GDCBNDKE_01976
guaC	HJFLKAGC_02767	PGLHOMAB_00897	BBFDHBJE_01004	MGMJNONB_00824	OFEBJNKH_01036	KJOMAFKJ_01078	LDKNBHDD_01809	NMEOEDMJ_01688	EPKDFGPB_00802	OMCKJAEN_00527	FCEJMFLK_00395	FBAAIJGC_00344	EJMFGGPM_00850	KANJCOPO_00760	IKJJAMKO_00820	KPNIGIIC_00349	FNPABDDN_01696	KKIMNNLB_00339	NOKELGPP_00610	AIDGDBHC_00699	KBOJCAIA_00405	KDDBCGGD_01886	OPBKBDJF_00365	EFAPEAJM_01476	PGOHGHKJ_01012	JNOMGJAB_00851	NNHCIDFA_01406	GBDBOGPK_02270	GIPHGGOM_01282	CIMNMBLL_01744	IGFEIFDG_00582	BIAECILC_01639	KDJHCNJI_02286	POFFCAEL_01174	OOHLOGNN_02538	BILOIELI_00022	LLCLKJPP_00190	DGJFFMBJ_00656	IEMEMHPC_00771	IFCAAPIN_01985	GNKJLLCJ_00982	GDCBNDKE_00798
group_12063	HJFLKAGC_01584	PGLHOMAB_00271	BBFDHBJE_00265	MGMJNONB_00266	OFEBJNKH_00891	KJOMAFKJ_01281	LDKNBHDD_02046	NMEOEDMJ_00873	EPKDFGPB_01431	OMCKJAEN_02699	FCEJMFLK_02392	FBAAIJGC_02311	EJMFGGPM_00762	KANJCOPO_00149	IKJJAMKO_00720	KPNIGIIC_02273	FNPABDDN_00494	KKIMNNLB_02302	NOKELGPP_00439	AIDGDBHC_00010	KBOJCAIA_02415	KDDBCGGD_00012	OPBKBDJF_00139	EFAPEAJM_02048	PGOHGHKJ_00268	JNOMGJAB_00275	NNHCIDFA_02186	GBDBOGPK_02474	GIPHGGOM_02978	CIMNMBLL_00607	IGFEIFDG_02423	BIAECILC_00043	KDJHCNJI_02814	POFFCAEL_01153	OOHLOGNN_00842	BILOIELI_01421	LLCLKJPP_00808	DGJFFMBJ_00591	IEMEMHPC_01756	IFCAAPIN_00276	GNKJLLCJ_00274	GDCBNDKE_00282
tri1	HJFLKAGC_00171	PGLHOMAB_00252	BBFDHBJE_00250	MGMJNONB_00251	OFEBJNKH_02056	KJOMAFKJ_00242	LDKNBHDD_02822	NMEOEDMJ_01281	EPKDFGPB_02499	OMCKJAEN_02683	FCEJMFLK_00304	FBAAIJGC_00108	EJMFGGPM_00251	KANJCOPO_00134	IKJJAMKO_00195	KPNIGIIC_00133	FNPABDDN_01613	KKIMNNLB_00132	NOKELGPP_02708	AIDGDBHC_02879	KBOJCAIA_00141	KDDBCGGD_01847	OPBKBDJF_00124	EFAPEAJM_02062	PGOHGHKJ_00253	JNOMGJAB_00259	NNHCIDFA_02115	GBDBOGPK_02382	GIPHGGOM_01208	CIMNMBLL_00041	IGFEIFDG_01890	BIAECILC_00485	KDJHCNJI_00372	POFFCAEL_00822	OOHLOGNN_00725	BILOIELI_00381	LLCLKJPP_02066	DGJFFMBJ_02765	IEMEMHPC_01201	IFCAAPIN_00260	GNKJLLCJ_00260	GDCBNDKE_00268
ytrA_1	HJFLKAGC_01466	PGLHOMAB_02157	BBFDHBJE_02307	MGMJNONB_02092	OFEBJNKH_02309	KJOMAFKJ_02650	LDKNBHDD_00913	NMEOEDMJ_00927	EPKDFGPB_00384	OMCKJAEN_01830	FCEJMFLK_01578	FBAAIJGC_01617	EJMFGGPM_02155	KANJCOPO_02139	IKJJAMKO_01982	KPNIGIIC_01579	FNPABDDN_00797	KKIMNNLB_01573	NOKELGPP_01753	AIDGDBHC_01850	KBOJCAIA_01315	KDDBCGGD_00837	OPBKBDJF_01455	EFAPEAJM_00233	PGOHGHKJ_02252	JNOMGJAB_02110	NNHCIDFA_02095	GBDBOGPK_02607	GIPHGGOM_02639	CIMNMBLL_00819	IGFEIFDG_02042	BIAECILC_00330	KDJHCNJI_00523	POFFCAEL_02394	OOHLOGNN_01090	BILOIELI_02688	LLCLKJPP_02153	DGJFFMBJ_01030	IEMEMHPC_02761	IFCAAPIN_00696	GNKJLLCJ_02194	GDCBNDKE_02000
group_6021	HJFLKAGC_02566	PGLHOMAB_01111	BBFDHBJE_01265	MGMJNONB_01072	OFEBJNKH_02576	KJOMAFKJ_02015	LDKNBHDD_02092	NMEOEDMJ_01137	EPKDFGPB_01481	OMCKJAEN_00773	FCEJMFLK_00617	FBAAIJGC_00609	EJMFGGPM_01108	KANJCOPO_00989	IKJJAMKO_01032	KPNIGIIC_00567	FNPABDDN_01900	KKIMNNLB_00551	NOKELGPP_00815	AIDGDBHC_00339	KBOJCAIA_00639	KDDBCGGD_02095	OPBKBDJF_00584	EFAPEAJM_01257	PGOHGHKJ_01272	JNOMGJAB_01078	NNHCIDFA_01950	GBDBOGPK_00070	GIPHGGOM_01680	CIMNMBLL_02149	IGFEIFDG_02319	BIAECILC_01740	KDJHCNJI_00689	POFFCAEL_01784	OOHLOGNN_01049	BILOIELI_01671	LLCLKJPP_00205	DGJFFMBJ_01881	IEMEMHPC_00863	IFCAAPIN_01745	GNKJLLCJ_01208	GDCBNDKE_01033
nox_2	HJFLKAGC_01593	PGLHOMAB_00280	BBFDHBJE_00275	MGMJNONB_00276	OFEBJNKH_00556	KJOMAFKJ_01271	LDKNBHDD_02311	NMEOEDMJ_00863	EPKDFGPB_01441	OMCKJAEN_02711	FCEJMFLK_02401	FBAAIJGC_02299	EJMFGGPM_00254	KANJCOPO_00158	IKJJAMKO_00729	KPNIGIIC_02259	FNPABDDN_00503	KKIMNNLB_02260	NOKELGPP_00449	AIDGDBHC_00020	KBOJCAIA_02404	KDDBCGGD_00021	OPBKBDJF_00149	EFAPEAJM_02038	PGOHGHKJ_00278	JNOMGJAB_00284	NNHCIDFA_02175	GBDBOGPK_00115	GIPHGGOM_01844	CIMNMBLL_00705	IGFEIFDG_01367	BIAECILC_00052	KDJHCNJI_02804	POFFCAEL_01163	OOHLOGNN_00058	BILOIELI_01431	LLCLKJPP_02556	DGJFFMBJ_00582	IEMEMHPC_01766	IFCAAPIN_00288	GNKJLLCJ_00284	GDCBNDKE_00291
dapB	HJFLKAGC_01106	PGLHOMAB_00090	BBFDHBJE_00093	MGMJNONB_00073	OFEBJNKH_02672	KJOMAFKJ_01901	LDKNBHDD_00428	NMEOEDMJ_01890	EPKDFGPB_00988	OMCKJAEN_02508	FCEJMFLK_02737	FBAAIJGC_02679	EJMFGGPM_00085	KANJCOPO_00074	IKJJAMKO_00010	KPNIGIIC_02646	FNPABDDN_01455	KKIMNNLB_02657	NOKELGPP_02541	AIDGDBHC_02712	KBOJCAIA_02755	KDDBCGGD_01681	OPBKBDJF_02578	EFAPEAJM_02252	PGOHGHKJ_00096	JNOMGJAB_00087	NNHCIDFA_02244	GBDBOGPK_00815	GIPHGGOM_02919	CIMNMBLL_01610	IGFEIFDG_02709	BIAECILC_00951	KDJHCNJI_00293	POFFCAEL_01885	OOHLOGNN_02268	BILOIELI_02065	LLCLKJPP_00135	DGJFFMBJ_01624	IEMEMHPC_01071	IFCAAPIN_00077	GNKJLLCJ_00088	GDCBNDKE_00096
group_12067	HJFLKAGC_02331	PGLHOMAB_01356	BBFDHBJE_01560	MGMJNONB_01297	OFEBJNKH_00611	KJOMAFKJ_00598	LDKNBHDD_01512	NMEOEDMJ_01801	EPKDFGPB_00647	OMCKJAEN_01009	FCEJMFLK_00837	FBAAIJGC_00840	EJMFGGPM_01436	KANJCOPO_01203	IKJJAMKO_01259	KPNIGIIC_00817	FNPABDDN_02192	KKIMNNLB_00819	NOKELGPP_01065	AIDGDBHC_01131	KBOJCAIA_00872	KDDBCGGD_02378	OPBKBDJF_00808	EFAPEAJM_01025	PGOHGHKJ_01506	JNOMGJAB_01344	NNHCIDFA_00309	GBDBOGPK_00921	GIPHGGOM_00495	CIMNMBLL_02451	IGFEIFDG_02321	BIAECILC_01470	KDJHCNJI_00814	POFFCAEL_02001	OOHLOGNN_00804	BILOIELI_02179	LLCLKJPP_01285	DGJFFMBJ_02842	IEMEMHPC_00137	IFCAAPIN_01511	GNKJLLCJ_01454	GDCBNDKE_01267
group_6505	HJFLKAGC_00130	PGLHOMAB_00199	BBFDHBJE_00189	MGMJNONB_00209	OFEBJNKH_02878	KJOMAFKJ_02715	LDKNBHDD_02041	NMEOEDMJ_01612	EPKDFGPB_02438	OMCKJAEN_02641	FCEJMFLK_00251	FBAAIJGC_00422	EJMFGGPM_00198	KANJCOPO_01442	IKJJAMKO_00148	KPNIGIIC_00092	FNPABDDN_01570	KKIMNNLB_00090	NOKELGPP_02655	AIDGDBHC_02826	KBOJCAIA_00100	KDDBCGGD_01795	OPBKBDJF_00074	EFAPEAJM_02105	PGOHGHKJ_00192	JNOMGJAB_00207	NNHCIDFA_01096	GBDBOGPK_01690	GIPHGGOM_00920	CIMNMBLL_01978	IGFEIFDG_02376	BIAECILC_00538	KDJHCNJI_02470	POFFCAEL_00369	OOHLOGNN_01456	BILOIELI_00434	LLCLKJPP_00165	DGJFFMBJ_00414	IEMEMHPC_02167	IFCAAPIN_00218	GNKJLLCJ_00205	GDCBNDKE_00216
mgtA_1	HJFLKAGC_01078	PGLHOMAB_00120	BBFDHBJE_00114	MGMJNONB_00126	OFEBJNKH_01459	KJOMAFKJ_01004	LDKNBHDD_00491	NMEOEDMJ_01758	EPKDFGPB_00966	OMCKJAEN_02549	FCEJMFLK_00027	FBAAIJGC_00019	EJMFGGPM_00115	KANJCOPO_00103	IKJJAMKO_00047	KPNIGIIC_00014	FNPABDDN_01486	KKIMNNLB_00014	NOKELGPP_02579	AIDGDBHC_02750	KBOJCAIA_00013	KDDBCGGD_01708	OPBKBDJF_00011	EFAPEAJM_02223	PGOHGHKJ_00117	JNOMGJAB_00128	NNHCIDFA_01833	GBDBOGPK_02070	GIPHGGOM_01628	CIMNMBLL_00716	IGFEIFDG_00682	BIAECILC_02159	KDJHCNJI_00271	POFFCAEL_01709	OOHLOGNN_02550	BILOIELI_02218	LLCLKJPP_01983	DGJFFMBJ_01439	IEMEMHPC_01050	IFCAAPIN_00123	GNKJLLCJ_00127	GDCBNDKE_00124
pyk	HJFLKAGC_02335	PGLHOMAB_01352	BBFDHBJE_01555	MGMJNONB_01292	OFEBJNKH_01572	KJOMAFKJ_02108	LDKNBHDD_00326	NMEOEDMJ_02687	EPKDFGPB_02106	OMCKJAEN_01005	FCEJMFLK_00833	FBAAIJGC_00836	EJMFGGPM_01432	KANJCOPO_01199	IKJJAMKO_01254	KPNIGIIC_00813	FNPABDDN_02188	KKIMNNLB_00815	NOKELGPP_01061	AIDGDBHC_01127	KBOJCAIA_00868	KDDBCGGD_02374	OPBKBDJF_00804	EFAPEAJM_01029	PGOHGHKJ_01501	JNOMGJAB_01340	NNHCIDFA_00313	GBDBOGPK_01446	GIPHGGOM_00499	CIMNMBLL_00408	IGFEIFDG_00534	BIAECILC_01474	KDJHCNJI_00810	POFFCAEL_01997	OOHLOGNN_00800	BILOIELI_02175	LLCLKJPP_01538	DGJFFMBJ_02862	IEMEMHPC_00133	IFCAAPIN_01515	GNKJLLCJ_01450	GDCBNDKE_01263
gltX	HJFLKAGC_01331	PGLHOMAB_02292	BBFDHBJE_02446	MGMJNONB_02293	OFEBJNKH_00681	KJOMAFKJ_02426	LDKNBHDD_01395	NMEOEDMJ_01057	EPKDFGPB_00527	OMCKJAEN_01962	FCEJMFLK_01751	FBAAIJGC_01746	EJMFGGPM_02283	KANJCOPO_02237	IKJJAMKO_02122	KPNIGIIC_01706	FNPABDDN_00928	KKIMNNLB_01669	NOKELGPP_01884	AIDGDBHC_01985	KBOJCAIA_01793	KDDBCGGD_00980	OPBKBDJF_01617	EFAPEAJM_00026	PGOHGHKJ_02391	JNOMGJAB_01218	NNHCIDFA_01449	GBDBOGPK_02669	GIPHGGOM_00827	CIMNMBLL_02263	IGFEIFDG_02222	BIAECILC_02717	KDJHCNJI_01006	POFFCAEL_02092	OOHLOGNN_02179	BILOIELI_00954	LLCLKJPP_00413	DGJFFMBJ_01128	IEMEMHPC_02489	IFCAAPIN_00566	GNKJLLCJ_02329	GDCBNDKE_02137
ptsN	HJFLKAGC_00908	PGLHOMAB_02622	BBFDHBJE_02770	MGMJNONB_02609	OFEBJNKH_01105	KJOMAFKJ_00089	LDKNBHDD_01929	NMEOEDMJ_00576	EPKDFGPB_01167	OMCKJAEN_02274	FCEJMFLK_02520	FBAAIJGC_02465	EJMFGGPM_02631	KANJCOPO_02530	IKJJAMKO_02445	KPNIGIIC_02444	FNPABDDN_01206	KKIMNNLB_02434	NOKELGPP_02178	AIDGDBHC_02284	KBOJCAIA_02545	KDDBCGGD_01289	OPBKBDJF_02370	EFAPEAJM_02624	PGOHGHKJ_02715	JNOMGJAB_02572	NNHCIDFA_00373	GBDBOGPK_00549	GIPHGGOM_02562	CIMNMBLL_01677	IGFEIFDG_01544	BIAECILC_02609	KDJHCNJI_01115	POFFCAEL_02073	OOHLOGNN_01390	BILOIELI_00852	LLCLKJPP_00938	DGJFFMBJ_00472	IEMEMHPC_02455	IFCAAPIN_02525	GNKJLLCJ_02646	GDCBNDKE_02450
polC_1	HJFLKAGC_02678	PGLHOMAB_00988	BBFDHBJE_01146	MGMJNONB_00924	OFEBJNKH_01165	KJOMAFKJ_02629	LDKNBHDD_00702	NMEOEDMJ_00678	EPKDFGPB_02760	OMCKJAEN_00629	FCEJMFLK_00492	FBAAIJGC_00475	EJMFGGPM_00990	KANJCOPO_00850	IKJJAMKO_00912	KPNIGIIC_00445	FNPABDDN_01787	KKIMNNLB_00435	NOKELGPP_00698	AIDGDBHC_00792	KBOJCAIA_00500	KDDBCGGD_01981	OPBKBDJF_00463	EFAPEAJM_01382	PGOHGHKJ_01154	JNOMGJAB_00943	NNHCIDFA_01299	GBDBOGPK_00901	GIPHGGOM_02842	CIMNMBLL_01232	IGFEIFDG_00903	BIAECILC_01259	KDJHCNJI_01666	POFFCAEL_00235	OOHLOGNN_00038	BILOIELI_00112	LLCLKJPP_01070	DGJFFMBJ_01280	IEMEMHPC_00968	IFCAAPIN_01894	GNKJLLCJ_01083	GDCBNDKE_00891
DNPH1	HJFLKAGC_01923	PGLHOMAB_01759	BBFDHBJE_01961	MGMJNONB_01698	OFEBJNKH_00326	KJOMAFKJ_02438	LDKNBHDD_01459	NMEOEDMJ_02490	EPKDFGPB_01989	OMCKJAEN_01446	FCEJMFLK_01272	FBAAIJGC_01268	EJMFGGPM_01837	KANJCOPO_01694	IKJJAMKO_01658	KPNIGIIC_01292	FNPABDDN_02659	KKIMNNLB_01207	NOKELGPP_01462	AIDGDBHC_01526	KBOJCAIA_01278	KDDBCGGD_02820	OPBKBDJF_01013	EFAPEAJM_00629	PGOHGHKJ_01906	JNOMGJAB_01746	NNHCIDFA_00215	GBDBOGPK_01087	GIPHGGOM_00265	CIMNMBLL_01270	IGFEIFDG_01899	BIAECILC_02662	KDJHCNJI_00711	POFFCAEL_02312	OOHLOGNN_01633	BILOIELI_00929	LLCLKJPP_00433	DGJFFMBJ_01761	IEMEMHPC_00441	IFCAAPIN_01113	GNKJLLCJ_01862	GDCBNDKE_01659
purK_2	HJFLKAGC_01944	PGLHOMAB_01738	BBFDHBJE_01941	MGMJNONB_01678	OFEBJNKH_02730	KJOMAFKJ_00666	LDKNBHDD_00181	NMEOEDMJ_01898	EPKDFGPB_01969	OMCKJAEN_01424	FCEJMFLK_01251	FBAAIJGC_01249	EJMFGGPM_01817	KANJCOPO_01674	IKJJAMKO_01638	KPNIGIIC_01272	FNPABDDN_02639	KKIMNNLB_01187	NOKELGPP_01442	AIDGDBHC_01506	KBOJCAIA_01258	KDDBCGGD_02799	OPBKBDJF_01034	EFAPEAJM_00649	PGOHGHKJ_01886	JNOMGJAB_01726	NNHCIDFA_00195	GBDBOGPK_02302	GIPHGGOM_02805	CIMNMBLL_00699	IGFEIFDG_01416	BIAECILC_02642	KDJHCNJI_01978	POFFCAEL_01402	OOHLOGNN_00518	BILOIELI_02585	LLCLKJPP_00746	DGJFFMBJ_02572	IEMEMHPC_00421	IFCAAPIN_01135	GNKJLLCJ_01842	GDCBNDKE_01639
epsH	HJFLKAGC_00167	PGLHOMAB_00248	BBFDHBJE_00246	MGMJNONB_00247	OFEBJNKH_02061	KJOMAFKJ_00238	LDKNBHDD_00086	NMEOEDMJ_01285	EPKDFGPB_02495	OMCKJAEN_02679	FCEJMFLK_00300	FBAAIJGC_00104	EJMFGGPM_00247	KANJCOPO_00130	IKJJAMKO_00191	KPNIGIIC_00129	FNPABDDN_01609	KKIMNNLB_00128	NOKELGPP_02704	AIDGDBHC_02875	KBOJCAIA_00137	KDDBCGGD_01843	OPBKBDJF_00120	EFAPEAJM_02066	PGOHGHKJ_00249	JNOMGJAB_00255	NNHCIDFA_02119	GBDBOGPK_02377	GIPHGGOM_01212	CIMNMBLL_01622	IGFEIFDG_01886	BIAECILC_00489	KDJHCNJI_00368	POFFCAEL_00818	OOHLOGNN_00859	BILOIELI_00386	LLCLKJPP_00910	DGJFFMBJ_02319	IEMEMHPC_01197	IFCAAPIN_00256	GNKJLLCJ_00256	GDCBNDKE_00264
aes_1	HJFLKAGC_00381	PGLHOMAB_00676	BBFDHBJE_00738	MGMJNONB_00608	OFEBJNKH_02026	KJOMAFKJ_01792	LDKNBHDD_01561	NMEOEDMJ_01430	EPKDFGPB_01046	OMCKJAEN_00267	FCEJMFLK_02078	FBAAIJGC_02049	EJMFGGPM_00606	KANJCOPO_00570	IKJJAMKO_00579	KPNIGIIC_02069	FNPABDDN_00346	KKIMNNLB_01989	NOKELGPP_00297	AIDGDBHC_00451	KBOJCAIA_02107	KDDBCGGD_00401	OPBKBDJF_01918	EFAPEAJM_01733	PGOHGHKJ_00747	JNOMGJAB_00615	NNHCIDFA_01752	GBDBOGPK_01385	GIPHGGOM_01754	CIMNMBLL_02117	IGFEIFDG_01142	BIAECILC_01230	KDJHCNJI_00141	POFFCAEL_01562	OOHLOGNN_01612	BILOIELI_00175	LLCLKJPP_01295	DGJFFMBJ_00055	IEMEMHPC_01712	IFCAAPIN_02270	GNKJLLCJ_00767	GDCBNDKE_00583
rpsF	HJFLKAGC_01174	PGLHOMAB_00009	BBFDHBJE_00010	MGMJNONB_00010	OFEBJNKH_01985	KJOMAFKJ_01221	LDKNBHDD_02366	NMEOEDMJ_01459	EPKDFGPB_02382	OMCKJAEN_02441	FCEJMFLK_02674	FBAAIJGC_02623	EJMFGGPM_00022	KANJCOPO_02718	IKJJAMKO_02724	KPNIGIIC_02590	FNPABDDN_01386	KKIMNNLB_02608	NOKELGPP_02467	AIDGDBHC_02635	KBOJCAIA_02702	KDDBCGGD_01598	OPBKBDJF_02536	EFAPEAJM_02374	PGOHGHKJ_00010	JNOMGJAB_00010	NNHCIDFA_01775	GBDBOGPK_02582	GIPHGGOM_00783	CIMNMBLL_01897	IGFEIFDG_00266	BIAECILC_02327	KDJHCNJI_02533	POFFCAEL_02377	OOHLOGNN_01593	BILOIELI_01335	LLCLKJPP_02487	DGJFFMBJ_01335	IEMEMHPC_00599	IFCAAPIN_00009	GNKJLLCJ_00010	GDCBNDKE_00010
group_12373	HJFLKAGC_02025	PGLHOMAB_01656	BBFDHBJE_01860	MGMJNONB_01595	OFEBJNKH_02127	KJOMAFKJ_01839	LDKNBHDD_00297	NMEOEDMJ_00733	EPKDFGPB_01660	OMCKJAEN_01340	FCEJMFLK_01148	FBAAIJGC_01167	EJMFGGPM_01736	KANJCOPO_01594	IKJJAMKO_01556	KPNIGIIC_01190	FNPABDDN_02556	KKIMNNLB_01105	NOKELGPP_01359	AIDGDBHC_01423	KBOJCAIA_01175	KDDBCGGD_02686	OPBKBDJF_01184	EFAPEAJM_00729	PGOHGHKJ_01805	JNOMGJAB_01643	NNHCIDFA_00112	GBDBOGPK_02652	GIPHGGOM_02205	CIMNMBLL_00358	IGFEIFDG_01336	BIAECILC_01528	KDJHCNJI_01897	POFFCAEL_02729	OOHLOGNN_00806	BILOIELI_01572	LLCLKJPP_00044	DGJFFMBJ_02087	IEMEMHPC_00340	IFCAAPIN_01216	GNKJLLCJ_01758	GDCBNDKE_01558
group_5767	HJFLKAGC_00982	PGLHOMAB_02544	BBFDHBJE_02691	MGMJNONB_02534	OFEBJNKH_02599	KJOMAFKJ_02409	LDKNBHDD_01196	NMEOEDMJ_01507	EPKDFGPB_01267	OMCKJAEN_02199	FCEJMFLK_02443	FBAAIJGC_02390	EJMFGGPM_02554	KANJCOPO_02446	IKJJAMKO_02370	KPNIGIIC_02329	FNPABDDN_01129	KKIMNNLB_02356	NOKELGPP_02105	AIDGDBHC_02213	KBOJCAIA_02469	KDDBCGGD_01212	OPBKBDJF_02296	EFAPEAJM_02699	PGOHGHKJ_02636	JNOMGJAB_02499	NNHCIDFA_00447	GBDBOGPK_01507	GIPHGGOM_00045	CIMNMBLL_02294	IGFEIFDG_01932	BIAECILC_01502	KDJHCNJI_02666	POFFCAEL_01437	OOHLOGNN_01018	BILOIELI_02435	LLCLKJPP_01196	DGJFFMBJ_00723	IEMEMHPC_01279	IFCAAPIN_02450	GNKJLLCJ_02573	GDCBNDKE_02373
adeP	HJFLKAGC_01053	PGLHOMAB_00147	BBFDHBJE_00141	MGMJNONB_00156	OFEBJNKH_01029	KJOMAFKJ_02565	LDKNBHDD_01999	NMEOEDMJ_00642	EPKDFGPB_00367	OMCKJAEN_02582	FCEJMFLK_00039	FBAAIJGC_00048	EJMFGGPM_00142	KANJCOPO_01389	IKJJAMKO_00075	KPNIGIIC_00044	FNPABDDN_01511	KKIMNNLB_00042	NOKELGPP_02605	AIDGDBHC_02776	KBOJCAIA_00042	KDDBCGGD_01734	OPBKBDJF_00024	EFAPEAJM_02190	PGOHGHKJ_00144	JNOMGJAB_00156	NNHCIDFA_02315	GBDBOGPK_01765	GIPHGGOM_00869	CIMNMBLL_02468	IGFEIFDG_00515	BIAECILC_00600	KDJHCNJI_01174	POFFCAEL_02256	OOHLOGNN_01931	BILOIELI_02191	LLCLKJPP_01025	DGJFFMBJ_01992	IEMEMHPC_01024	IFCAAPIN_00158	GNKJLLCJ_00153	GDCBNDKE_00154
ptcB_2	HJFLKAGC_00765	PGLHOMAB_02781	BBFDHBJE_02968	MGMJNONB_02682	OFEBJNKH_00993	KJOMAFKJ_00743	LDKNBHDD_01435	NMEOEDMJ_02807	EPKDFGPB_02268	OMCKJAEN_02349	FCEJMFLK_02584	FBAAIJGC_02532	EJMFGGPM_02742	KANJCOPO_02623	IKJJAMKO_02631	KPNIGIIC_02497	FNPABDDN_01270	KKIMNNLB_02497	NOKELGPP_02376	AIDGDBHC_02540	KBOJCAIA_02607	KDDBCGGD_01484	OPBKBDJF_02444	EFAPEAJM_02466	PGOHGHKJ_02912	JNOMGJAB_02662	NNHCIDFA_00752	GBDBOGPK_00691	GIPHGGOM_00430	CIMNMBLL_00804	IGFEIFDG_00397	BIAECILC_01985	KDJHCNJI_02405	POFFCAEL_02716	OOHLOGNN_01374	BILOIELI_00631	LLCLKJPP_02123	DGJFFMBJ_00169	IEMEMHPC_00484	IFCAAPIN_02596	GNKJLLCJ_02851	GDCBNDKE_02640
rarA	HJFLKAGC_01039	PGLHOMAB_00161	BBFDHBJE_00156	MGMJNONB_00171	OFEBJNKH_01050	KJOMAFKJ_00553	LDKNBHDD_02714	NMEOEDMJ_00976	EPKDFGPB_01363	OMCKJAEN_02597	FCEJMFLK_00053	FBAAIJGC_00063	EJMFGGPM_00156	KANJCOPO_01403	IKJJAMKO_00096	KPNIGIIC_00059	FNPABDDN_01531	KKIMNNLB_00055	NOKELGPP_02619	AIDGDBHC_02790	KBOJCAIA_00057	KDDBCGGD_01756	OPBKBDJF_00039	EFAPEAJM_02176	PGOHGHKJ_00159	JNOMGJAB_00170	NNHCIDFA_02394	GBDBOGPK_01980	GIPHGGOM_00853	CIMNMBLL_01598	IGFEIFDG_00529	BIAECILC_00578	KDJHCNJI_01188	POFFCAEL_01603	OOHLOGNN_02165	BILOIELI_00472	LLCLKJPP_01989	DGJFFMBJ_00376	IEMEMHPC_01010	IFCAAPIN_00173	GNKJLLCJ_00167	GDCBNDKE_00176
group_6770	HJFLKAGC_02104	PGLHOMAB_01577	BBFDHBJE_01778	MGMJNONB_01517	OFEBJNKH_02252	KJOMAFKJ_01577	LDKNBHDD_00284	NMEOEDMJ_00909	EPKDFGPB_01848	OMCKJAEN_01261	FCEJMFLK_01069	FBAAIJGC_01088	EJMFGGPM_01657	KANJCOPO_01514	IKJJAMKO_01476	KPNIGIIC_01110	FNPABDDN_02474	KKIMNNLB_01026	NOKELGPP_01281	AIDGDBHC_01345	KBOJCAIA_01096	KDDBCGGD_02608	OPBKBDJF_01106	EFAPEAJM_00808	PGOHGHKJ_01723	JNOMGJAB_01562	NNHCIDFA_00033	GBDBOGPK_02289	GIPHGGOM_02596	CIMNMBLL_02673	IGFEIFDG_02341	BIAECILC_00683	KDJHCNJI_01078	POFFCAEL_00081	OOHLOGNN_01031	BILOIELI_02418	LLCLKJPP_02609	DGJFFMBJ_02412	IEMEMHPC_00261	IFCAAPIN_01295	GNKJLLCJ_01679	GDCBNDKE_01477
group_12412	HJFLKAGC_00994	PGLHOMAB_02533	BBFDHBJE_02680	MGMJNONB_02521	OFEBJNKH_02588	KJOMAFKJ_01687	LDKNBHDD_00840	NMEOEDMJ_00399	EPKDFGPB_01256	OMCKJAEN_02184	FCEJMFLK_02432	FBAAIJGC_02377	EJMFGGPM_02515	KANJCOPO_02432	IKJJAMKO_02358	KPNIGIIC_02317	FNPABDDN_01688	KKIMNNLB_02345	NOKELGPP_02093	AIDGDBHC_02201	KBOJCAIA_02458	KDDBCGGD_01200	OPBKBDJF_02285	EFAPEAJM_02711	PGOHGHKJ_02625	JNOMGJAB_02487	NNHCIDFA_00459	GBDBOGPK_00291	GIPHGGOM_00034	CIMNMBLL_01816	IGFEIFDG_02536	BIAECILC_00430	KDJHCNJI_02655	POFFCAEL_02624	OOHLOGNN_00642	BILOIELI_01173	LLCLKJPP_02051	DGJFFMBJ_00734	IEMEMHPC_01360	IFCAAPIN_02436	GNKJLLCJ_02561	GDCBNDKE_02361
hexR	HJFLKAGC_00154	PGLHOMAB_00223	BBFDHBJE_00223	MGMJNONB_00232	OFEBJNKH_00574	KJOMAFKJ_00253	LDKNBHDD_01684	NMEOEDMJ_01450	EPKDFGPB_02472	OMCKJAEN_02664	FCEJMFLK_00286	FBAAIJGC_00445	EJMFGGPM_00222	KANJCOPO_01466	IKJJAMKO_00171	KPNIGIIC_00115	FNPABDDN_01594	KKIMNNLB_00113	NOKELGPP_02690	AIDGDBHC_02861	KBOJCAIA_00123	KDDBCGGD_01829	OPBKBDJF_00097	EFAPEAJM_02081	PGOHGHKJ_00226	JNOMGJAB_00241	NNHCIDFA_01120	GBDBOGPK_01339	GIPHGGOM_01236	CIMNMBLL_01523	IGFEIFDG_01990	BIAECILC_00504	KDJHCNJI_02504	POFFCAEL_00335	OOHLOGNN_01175	BILOIELI_00400	LLCLKJPP_00899	DGJFFMBJ_00448	IEMEMHPC_01174	IFCAAPIN_00241	GNKJLLCJ_00242	GDCBNDKE_00250
citF	HJFLKAGC_00697	PGLHOMAB_01845	BBFDHBJE_02043	MGMJNONB_01845	OFEBJNKH_00762	KJOMAFKJ_01626	LDKNBHDD_02302	NMEOEDMJ_01665	EPKDFGPB_01331	OMCKJAEN_01529	FCEJMFLK_01349	FBAAIJGC_01322	EJMFGGPM_01917	KANJCOPO_01772	IKJJAMKO_01735	KPNIGIIC_01374	FNPABDDN_00576	KKIMNNLB_01289	NOKELGPP_01539	AIDGDBHC_01602	KBOJCAIA_01374	KDDBCGGD_00594	OPBKBDJF_02222	EFAPEAJM_00483	PGOHGHKJ_01988	JNOMGJAB_01826	NNHCIDFA_01182	GBDBOGPK_01356	GIPHGGOM_02327	CIMNMBLL_00528	IGFEIFDG_01433	BIAECILC_00893	KDJHCNJI_01523	POFFCAEL_02112	OOHLOGNN_00785	BILOIELI_02792	LLCLKJPP_01437	DGJFFMBJ_02395	IEMEMHPC_01413	IFCAAPIN_01024	GNKJLLCJ_01943	GDCBNDKE_01741
typA	HJFLKAGC_02378	PGLHOMAB_01301	BBFDHBJE_01513	MGMJNONB_01251	OFEBJNKH_01071	KJOMAFKJ_01738	LDKNBHDD_02176	NMEOEDMJ_02633	EPKDFGPB_00785	OMCKJAEN_00963	FCEJMFLK_00788	FBAAIJGC_00794	EJMFGGPM_01389	KANJCOPO_01156	IKJJAMKO_01213	KPNIGIIC_00758	FNPABDDN_02146	KKIMNNLB_00773	NOKELGPP_00996	AIDGDBHC_01082	KBOJCAIA_00827	KDDBCGGD_02328	OPBKBDJF_00762	EFAPEAJM_01071	PGOHGHKJ_01459	JNOMGJAB_01294	NNHCIDFA_00483	GBDBOGPK_01221	GIPHGGOM_01593	CIMNMBLL_01951	IGFEIFDG_00506	BIAECILC_02427	KDJHCNJI_00767	POFFCAEL_01758	OOHLOGNN_01080	BILOIELI_01364	LLCLKJPP_01321	DGJFFMBJ_02189	IEMEMHPC_00090	IFCAAPIN_01557	GNKJLLCJ_01405	GDCBNDKE_01219
group_12036	HJFLKAGC_01431	PGLHOMAB_02195	BBFDHBJE_02348	MGMJNONB_02124	OFEBJNKH_01614	KJOMAFKJ_02299	LDKNBHDD_02109	NMEOEDMJ_02263	EPKDFGPB_01109	OMCKJAEN_01861	FCEJMFLK_01620	FBAAIJGC_01646	EJMFGGPM_02184	KANJCOPO_02172	IKJJAMKO_02017	KPNIGIIC_01606	FNPABDDN_00831	KKIMNNLB_01602	NOKELGPP_01788	AIDGDBHC_01889	KBOJCAIA_01622	KDDBCGGD_00876	OPBKBDJF_01485	EFAPEAJM_00197	PGOHGHKJ_02293	JNOMGJAB_00842	NNHCIDFA_00896	GBDBOGPK_02708	GIPHGGOM_01042	CIMNMBLL_01345	IGFEIFDG_00635	BIAECILC_02493	KDJHCNJI_01823	POFFCAEL_01074	OOHLOGNN_02554	BILOIELI_02470	LLCLKJPP_02131	DGJFFMBJ_02020	IEMEMHPC_02422	IFCAAPIN_00666	GNKJLLCJ_02233	GDCBNDKE_02039
group_5783	HJFLKAGC_01090	PGLHOMAB_00113	BBFDHBJE_00109	MGMJNONB_00122	OFEBJNKH_01322	KJOMAFKJ_01011	LDKNBHDD_02467	NMEOEDMJ_00523	EPKDFGPB_00972	OMCKJAEN_02545	FCEJMFLK_00023	FBAAIJGC_00015	EJMFGGPM_00108	KANJCOPO_00096	IKJJAMKO_00036	KPNIGIIC_00010	FNPABDDN_01479	KKIMNNLB_00010	NOKELGPP_02568	AIDGDBHC_02739	KBOJCAIA_00009	KDDBCGGD_01697	OPBKBDJF_00007	EFAPEAJM_02235	PGOHGHKJ_00112	JNOMGJAB_00117	NNHCIDFA_01845	GBDBOGPK_00453	GIPHGGOM_01623	CIMNMBLL_00451	IGFEIFDG_00228	BIAECILC_02171	KDJHCNJI_00276	POFFCAEL_01714	OOHLOGNN_00450	BILOIELI_01980	LLCLKJPP_00117	DGJFFMBJ_01428	IEMEMHPC_01055	IFCAAPIN_00119	GNKJLLCJ_00116	GDCBNDKE_00113
alr	HJFLKAGC_00999	PGLHOMAB_02529	BBFDHBJE_02676	MGMJNONB_02517	OFEBJNKH_02584	KJOMAFKJ_01682	LDKNBHDD_01379	NMEOEDMJ_00395	EPKDFGPB_01252	OMCKJAEN_02180	FCEJMFLK_02428	FBAAIJGC_02373	EJMFGGPM_02511	KANJCOPO_02427	IKJJAMKO_02354	KPNIGIIC_02313	FNPABDDN_01683	KKIMNNLB_02341	NOKELGPP_02089	AIDGDBHC_02197	KBOJCAIA_02454	KDDBCGGD_01196	OPBKBDJF_02281	EFAPEAJM_02716	PGOHGHKJ_02621	JNOMGJAB_02483	NNHCIDFA_00464	GBDBOGPK_01826	GIPHGGOM_00030	CIMNMBLL_01856	IGFEIFDG_00498	BIAECILC_00435	KDJHCNJI_02651	POFFCAEL_02448	OOHLOGNN_00191	BILOIELI_01169	LLCLKJPP_00768	DGJFFMBJ_00738	IEMEMHPC_01365	IFCAAPIN_02432	GNKJLLCJ_02556	GDCBNDKE_02356
group_3301	HJFLKAGC_01911	PGLHOMAB_01772	BBFDHBJE_01973	MGMJNONB_01710	OFEBJNKH_01271	KJOMAFKJ_01998	LDKNBHDD_00447	NMEOEDMJ_01703	EPKDFGPB_02001	OMCKJAEN_01459	FCEJMFLK_01278	FBAAIJGC_01280	EJMFGGPM_01850	KANJCOPO_01706	IKJJAMKO_01670	KPNIGIIC_01305	FNPABDDN_02672	KKIMNNLB_01219	NOKELGPP_01474	AIDGDBHC_01538	KBOJCAIA_01290	KDDBCGGD_02832	OPBKBDJF_01001	EFAPEAJM_00615	PGOHGHKJ_01918	JNOMGJAB_01758	NNHCIDFA_01234	GBDBOGPK_00197	GIPHGGOM_00277	CIMNMBLL_02672	IGFEIFDG_00348	BIAECILC_02853	KDJHCNJI_02060	POFFCAEL_00419	OOHLOGNN_01736	BILOIELI_00916	LLCLKJPP_02276	DGJFFMBJ_01749	IEMEMHPC_02281	IFCAAPIN_01100	GNKJLLCJ_01875	GDCBNDKE_01671
apt	HJFLKAGC_02140	PGLHOMAB_01541	BBFDHBJE_01741	MGMJNONB_01477	OFEBJNKH_01331	KJOMAFKJ_01260	LDKNBHDD_01853	NMEOEDMJ_00298	EPKDFGPB_01885	OMCKJAEN_01223	FCEJMFLK_01031	FBAAIJGC_01050	EJMFGGPM_01621	KANJCOPO_01478	IKJJAMKO_01438	KPNIGIIC_01072	FNPABDDN_02386	KKIMNNLB_00988	NOKELGPP_01245	AIDGDBHC_01309	KBOJCAIA_01058	KDDBCGGD_02570	OPBKBDJF_01068	EFAPEAJM_00846	PGOHGHKJ_01686	JNOMGJAB_01525	NNHCIDFA_02565	GBDBOGPK_00763	GIPHGGOM_01921	CIMNMBLL_01908	IGFEIFDG_01172	BIAECILC_00797	KDJHCNJI_02791	POFFCAEL_01498	OOHLOGNN_00365	BILOIELI_02343	LLCLKJPP_02602	DGJFFMBJ_02780	IEMEMHPC_02332	IFCAAPIN_01333	GNKJLLCJ_01643	GDCBNDKE_01441
group_5684	HJFLKAGC_00425	PGLHOMAB_00714	BBFDHBJE_00773	MGMJNONB_00637	OFEBJNKH_00845	KJOMAFKJ_01461	LDKNBHDD_00877	NMEOEDMJ_00323	EPKDFGPB_01557	OMCKJAEN_00298	FCEJMFLK_02041	FBAAIJGC_02021	EJMFGGPM_00649	KANJCOPO_00626	IKJJAMKO_00614	KPNIGIIC_02042	FNPABDDN_00383	KKIMNNLB_01961	NOKELGPP_00333	AIDGDBHC_00487	KBOJCAIA_02078	KDDBCGGD_00437	OPBKBDJF_01891	EFAPEAJM_01686	PGOHGHKJ_00782	JNOMGJAB_00653	NNHCIDFA_01870	GBDBOGPK_02138	GIPHGGOM_00989	CIMNMBLL_00592	IGFEIFDG_01128	BIAECILC_01192	KDJHCNJI_00106	POFFCAEL_00165	OOHLOGNN_00314	BILOIELI_00498	LLCLKJPP_01161	DGJFFMBJ_00019	IEMEMHPC_01983	IFCAAPIN_02242	GNKJLLCJ_00806	GDCBNDKE_00623
ywpJ	HJFLKAGC_02685	PGLHOMAB_00981	BBFDHBJE_01139	MGMJNONB_00914	OFEBJNKH_00699	KJOMAFKJ_02636	LDKNBHDD_00209	NMEOEDMJ_01436	EPKDFGPB_02767	OMCKJAEN_00620	FCEJMFLK_00483	FBAAIJGC_00466	EJMFGGPM_00983	KANJCOPO_00843	IKJJAMKO_00905	KPNIGIIC_00437	FNPABDDN_01780	KKIMNNLB_00425	NOKELGPP_00691	AIDGDBHC_00785	KBOJCAIA_00492	KDDBCGGD_01974	OPBKBDJF_00452	EFAPEAJM_01389	PGOHGHKJ_01147	JNOMGJAB_00936	NNHCIDFA_01306	GBDBOGPK_01124	GIPHGGOM_00092	CIMNMBLL_00533	IGFEIFDG_00896	BIAECILC_01266	KDJHCNJI_01659	POFFCAEL_00242	OOHLOGNN_02346	BILOIELI_00105	LLCLKJPP_01063	DGJFFMBJ_01287	IEMEMHPC_00975	IFCAAPIN_01903	GNKJLLCJ_01076	GDCBNDKE_00884
galE	HJFLKAGC_00358	PGLHOMAB_00652	BBFDHBJE_00715	MGMJNONB_00582	OFEBJNKH_02183	KJOMAFKJ_01633	LDKNBHDD_00052	NMEOEDMJ_02513	EPKDFGPB_01069	OMCKJAEN_00243	FCEJMFLK_02101	FBAAIJGC_02072	EJMFGGPM_00568	KANJCOPO_00547	IKJJAMKO_00557	KPNIGIIC_02408	FNPABDDN_00316	KKIMNNLB_02013	NOKELGPP_00276	AIDGDBHC_00429	KBOJCAIA_02133	KDDBCGGD_00377	OPBKBDJF_01942	EFAPEAJM_01757	PGOHGHKJ_00724	JNOMGJAB_00593	NNHCIDFA_00700	GBDBOGPK_00257	GIPHGGOM_01731	CIMNMBLL_00687	IGFEIFDG_02095	BIAECILC_01678	KDJHCNJI_00164	POFFCAEL_00057	OOHLOGNN_01959	BILOIELI_00199	LLCLKJPP_01092	DGJFFMBJ_00078	IEMEMHPC_01735	IFCAAPIN_00488	GNKJLLCJ_00745	GDCBNDKE_00560
ybiR	HJFLKAGC_00787	PGLHOMAB_02758	BBFDHBJE_02944	MGMJNONB_02659	OFEBJNKH_00971	KJOMAFKJ_02535	LDKNBHDD_01705	NMEOEDMJ_02727	EPKDFGPB_02244	OMCKJAEN_02326	FCEJMFLK_02562	FBAAIJGC_02509	EJMFGGPM_02720	KANJCOPO_02601	IKJJAMKO_02609	KPNIGIIC_00996	FNPABDDN_01247	KKIMNNLB_02474	NOKELGPP_02353	AIDGDBHC_02457	KBOJCAIA_02585	KDDBCGGD_01461	OPBKBDJF_02422	EFAPEAJM_02490	PGOHGHKJ_02888	JNOMGJAB_02638	NNHCIDFA_00729	GBDBOGPK_00313	GIPHGGOM_00723	CIMNMBLL_01839	IGFEIFDG_01528	BIAECILC_01963	KDJHCNJI_02429	POFFCAEL_01855	OOHLOGNN_01160	BILOIELI_00609	LLCLKJPP_01697	DGJFFMBJ_00191	IEMEMHPC_00461	IFCAAPIN_02573	GNKJLLCJ_02826	GDCBNDKE_02618
rpsR	HJFLKAGC_01172	PGLHOMAB_00011	BBFDHBJE_00012	MGMJNONB_00012	OFEBJNKH_01987	KJOMAFKJ_01223	LDKNBHDD_02364	NMEOEDMJ_01457	EPKDFGPB_02384	OMCKJAEN_02443	FCEJMFLK_02676	FBAAIJGC_02625	EJMFGGPM_00024	KANJCOPO_02720	IKJJAMKO_02726	KPNIGIIC_02592	FNPABDDN_01388	KKIMNNLB_02610	NOKELGPP_02469	AIDGDBHC_02637	KBOJCAIA_02704	KDDBCGGD_01600	OPBKBDJF_02538	EFAPEAJM_02372	PGOHGHKJ_00012	JNOMGJAB_00012	NNHCIDFA_01777	GBDBOGPK_02584	GIPHGGOM_00785	CIMNMBLL_02198	IGFEIFDG_00264	BIAECILC_02325	KDJHCNJI_02535	POFFCAEL_02375	OOHLOGNN_01595	BILOIELI_01337	LLCLKJPP_02485	DGJFFMBJ_01337	IEMEMHPC_00601	IFCAAPIN_00011	GNKJLLCJ_00012	GDCBNDKE_00012
group_6044	HJFLKAGC_02649	PGLHOMAB_01019	BBFDHBJE_01176	MGMJNONB_00956	OFEBJNKH_01817	KJOMAFKJ_01712	LDKNBHDD_00277	NMEOEDMJ_01036	EPKDFGPB_02730	OMCKJAEN_00664	FCEJMFLK_00520	FBAAIJGC_00505	EJMFGGPM_01020	KANJCOPO_00880	IKJJAMKO_00942	KPNIGIIC_00476	FNPABDDN_01817	KKIMNNLB_00464	NOKELGPP_00728	AIDGDBHC_00822	KBOJCAIA_00529	KDDBCGGD_02012	OPBKBDJF_00493	EFAPEAJM_01350	PGOHGHKJ_01184	JNOMGJAB_00972	NNHCIDFA_00883	GBDBOGPK_01226	GIPHGGOM_01529	CIMNMBLL_01370	IGFEIFDG_01442	BIAECILC_01387	KDJHCNJI_01697	POFFCAEL_00205	OOHLOGNN_01435	BILOIELI_00141	LLCLKJPP_00852	DGJFFMBJ_01474	IEMEMHPC_00938	IFCAAPIN_01862	GNKJLLCJ_01113	GDCBNDKE_00923
mltF_3	HJFLKAGC_00746	PGLHOMAB_02803	BBFDHBJE_02986	MGMJNONB_02699	OFEBJNKH_00546	KJOMAFKJ_00470	LDKNBHDD_02307	NMEOEDMJ_00481	EPKDFGPB_02286	OMCKJAEN_02367	FCEJMFLK_02602	FBAAIJGC_02550	EJMFGGPM_02760	KANJCOPO_02641	IKJJAMKO_02650	KPNIGIIC_02515	FNPABDDN_01288	KKIMNNLB_02517	NOKELGPP_02396	AIDGDBHC_02559	KBOJCAIA_02626	KDDBCGGD_01504	OPBKBDJF_02462	EFAPEAJM_02448	PGOHGHKJ_02930	JNOMGJAB_02705	NNHCIDFA_00771	GBDBOGPK_02621	GIPHGGOM_00412	CIMNMBLL_02143	IGFEIFDG_00885	BIAECILC_02005	KDJHCNJI_02387	POFFCAEL_00457	OOHLOGNN_01056	BILOIELI_00650	LLCLKJPP_00051	DGJFFMBJ_00150	IEMEMHPC_00502	IFCAAPIN_02614	GNKJLLCJ_02871	GDCBNDKE_02660
group_6665	HJFLKAGC_01235	PGLHOMAB_02410	BBFDHBJE_02557	MGMJNONB_02396	OFEBJNKH_01210	KJOMAFKJ_02137	LDKNBHDD_00643	NMEOEDMJ_01374	EPKDFGPB_00733	OMCKJAEN_02074	FCEJMFLK_01856	FBAAIJGC_01851	EJMFGGPM_02394	KANJCOPO_02321	IKJJAMKO_02222	KPNIGIIC_01807	FNPABDDN_01030	KKIMNNLB_01772	NOKELGPP_01976	AIDGDBHC_02084	KBOJCAIA_01893	KDDBCGGD_01080	OPBKBDJF_01710	EFAPEAJM_02843	PGOHGHKJ_02502	JNOMGJAB_02368	NNHCIDFA_02792	GBDBOGPK_01075	GIPHGGOM_02303	CIMNMBLL_01189	IGFEIFDG_01651	BIAECILC_00477	KDJHCNJI_02303	POFFCAEL_01482	OOHLOGNN_01828	BILOIELI_02605	LLCLKJPP_02283	DGJFFMBJ_02868	IEMEMHPC_01582	IFCAAPIN_02320	GNKJLLCJ_02430	GDCBNDKE_02244
cysE_1	HJFLKAGC_01751	PGLHOMAB_00469	BBFDHBJE_00534	MGMJNONB_00449	OFEBJNKH_02088	KJOMAFKJ_02028	LDKNBHDD_01063	NMEOEDMJ_00122	EPKDFGPB_01407	OMCKJAEN_00108	FCEJMFLK_02234	FBAAIJGC_02180	EJMFGGPM_00375	KANJCOPO_00322	IKJJAMKO_00415	KPNIGIIC_02216	FNPABDDN_00127	KKIMNNLB_02135	NOKELGPP_00143	AIDGDBHC_00210	KBOJCAIA_02271	KDDBCGGD_00189	OPBKBDJF_02106	EFAPEAJM_01879	PGOHGHKJ_00537	JNOMGJAB_00494	NNHCIDFA_01673	GBDBOGPK_02313	GIPHGGOM_01201	CIMNMBLL_00972	IGFEIFDG_01457	BIAECILC_02205	KDJHCNJI_01235	POFFCAEL_00483	OOHLOGNN_02016	BILOIELI_01266	LLCLKJPP_01130	DGJFFMBJ_01618	IEMEMHPC_02201	IFCAAPIN_00418	GNKJLLCJ_00552	GDCBNDKE_00484
group_5186	HJFLKAGC_02203	PGLHOMAB_01479	BBFDHBJE_01688	MGMJNONB_01424	OFEBJNKH_00636	KJOMAFKJ_02640	LDKNBHDD_01550	NMEOEDMJ_00786	EPKDFGPB_02616	OMCKJAEN_01135	FCEJMFLK_00968	FBAAIJGC_00966	EJMFGGPM_01561	KANJCOPO_01327	IKJJAMKO_01382	KPNIGIIC_00942	FNPABDDN_02318	KKIMNNLB_01506	NOKELGPP_01191	AIDGDBHC_01256	KBOJCAIA_00999	KDDBCGGD_02507	OPBKBDJF_00934	EFAPEAJM_00902	PGOHGHKJ_01633	JNOMGJAB_01468	NNHCIDFA_01133	GBDBOGPK_00061	GIPHGGOM_01440	CIMNMBLL_00835	IGFEIFDG_02609	BIAECILC_01337	KDJHCNJI_00876	POFFCAEL_02571	OOHLOGNN_00233	BILOIELI_02109	LLCLKJPP_01591	DGJFFMBJ_02422	IEMEMHPC_02771	IFCAAPIN_01385	GNKJLLCJ_01589	GDCBNDKE_01389
mltF_4	HJFLKAGC_00734	PGLHOMAB_02815	BBFDHBJE_02998	MGMJNONB_02711	OFEBJNKH_02510	KJOMAFKJ_00484	LDKNBHDD_00890	NMEOEDMJ_00593	EPKDFGPB_02298	OMCKJAEN_02379	FCEJMFLK_02614	FBAAIJGC_02562	EJMFGGPM_02773	KANJCOPO_02653	IKJJAMKO_02662	KPNIGIIC_02527	FNPABDDN_01300	KKIMNNLB_02529	NOKELGPP_02408	AIDGDBHC_02571	KBOJCAIA_02638	KDDBCGGD_01516	OPBKBDJF_02474	EFAPEAJM_02435	PGOHGHKJ_02942	JNOMGJAB_02717	NNHCIDFA_00783	GBDBOGPK_01213	GIPHGGOM_00400	CIMNMBLL_00776	IGFEIFDG_02815	BIAECILC_02391	KDJHCNJI_02374	POFFCAEL_00444	OOHLOGNN_01069	BILOIELI_00662	LLCLKJPP_00063	DGJFFMBJ_01896	IEMEMHPC_00514	IFCAAPIN_02626	GNKJLLCJ_02883	GDCBNDKE_02672
dap_2	HJFLKAGC_01500	PGLHOMAB_02119	BBFDHBJE_02273	MGMJNONB_02059	OFEBJNKH_00806	KJOMAFKJ_01753	LDKNBHDD_00718	NMEOEDMJ_01968	EPKDFGPB_00432	OMCKJAEN_01785	FCEJMFLK_01546	FBAAIJGC_01578	EJMFGGPM_02122	KANJCOPO_02097	IKJJAMKO_01951	KPNIGIIC_01540	FNPABDDN_00763	KKIMNNLB_01542	NOKELGPP_01721	AIDGDBHC_01816	KBOJCAIA_01580	KDDBCGGD_00805	OPBKBDJF_01422	EFAPEAJM_00271	PGOHGHKJ_02218	JNOMGJAB_02075	NNHCIDFA_01337	GBDBOGPK_01178	GIPHGGOM_00359	CIMNMBLL_00319	IGFEIFDG_01076	BIAECILC_00297	KDJHCNJI_00489	POFFCAEL_01273	OOHLOGNN_00433	BILOIELI_01202	LLCLKJPP_01476	DGJFFMBJ_00996	IEMEMHPC_01522	IFCAAPIN_00734	GNKJLLCJ_02161	GDCBNDKE_01963
ybhL	HJFLKAGC_01989	PGLHOMAB_01693	BBFDHBJE_01897	MGMJNONB_01634	OFEBJNKH_02242	KJOMAFKJ_00772	LDKNBHDD_00677	NMEOEDMJ_00772	EPKDFGPB_01622	OMCKJAEN_01380	FCEJMFLK_01185	FBAAIJGC_01205	EJMFGGPM_01772	KANJCOPO_01630	IKJJAMKO_01593	KPNIGIIC_01228	FNPABDDN_02594	KKIMNNLB_01142	NOKELGPP_01397	AIDGDBHC_01461	KBOJCAIA_01214	KDDBCGGD_02722	OPBKBDJF_01221	EFAPEAJM_00693	PGOHGHKJ_01842	JNOMGJAB_01681	NNHCIDFA_00149	GBDBOGPK_00540	GIPHGGOM_02245	CIMNMBLL_01054	IGFEIFDG_01730	BIAECILC_01567	KDJHCNJI_01933	POFFCAEL_02953	OOHLOGNN_01430	BILOIELI_01897	LLCLKJPP_00005	DGJFFMBJ_02333	IEMEMHPC_00376	IFCAAPIN_01179	GNKJLLCJ_01797	GDCBNDKE_01595
ytpP	HJFLKAGC_01985	PGLHOMAB_01697	BBFDHBJE_01901	MGMJNONB_01638	OFEBJNKH_00197	KJOMAFKJ_01659	LDKNBHDD_00930	NMEOEDMJ_01659	EPKDFGPB_01618	OMCKJAEN_01384	FCEJMFLK_01189	FBAAIJGC_01209	EJMFGGPM_01776	KANJCOPO_01634	IKJJAMKO_01597	KPNIGIIC_01232	FNPABDDN_02598	KKIMNNLB_01146	NOKELGPP_01401	AIDGDBHC_01465	KBOJCAIA_01218	KDDBCGGD_02726	OPBKBDJF_01225	EFAPEAJM_00689	PGOHGHKJ_01846	JNOMGJAB_01685	NNHCIDFA_00153	GBDBOGPK_01942	GIPHGGOM_02241	CIMNMBLL_00110	IGFEIFDG_00726	BIAECILC_01571	KDJHCNJI_01937	POFFCAEL_01097	OOHLOGNN_01539	BILOIELI_02786	LLCLKJPP_00001	DGJFFMBJ_02684	IEMEMHPC_00380	IFCAAPIN_01175	GNKJLLCJ_01801	GDCBNDKE_01599
greA_2	HJFLKAGC_02030	PGLHOMAB_01651	BBFDHBJE_01855	MGMJNONB_01590	OFEBJNKH_01352	KJOMAFKJ_02148	LDKNBHDD_01515	NMEOEDMJ_01586	EPKDFGPB_01665	OMCKJAEN_01335	FCEJMFLK_01143	FBAAIJGC_01162	EJMFGGPM_01731	KANJCOPO_01589	IKJJAMKO_01551	KPNIGIIC_01185	FNPABDDN_02551	KKIMNNLB_01100	NOKELGPP_01354	AIDGDBHC_01418	KBOJCAIA_01170	KDDBCGGD_02681	OPBKBDJF_01179	EFAPEAJM_00734	PGOHGHKJ_01800	JNOMGJAB_01638	NNHCIDFA_00107	GBDBOGPK_02627	GIPHGGOM_02200	CIMNMBLL_01404	IGFEIFDG_00998	BIAECILC_01522	KDJHCNJI_01892	POFFCAEL_02292	OOHLOGNN_02616	BILOIELI_01578	LLCLKJPP_02707	DGJFFMBJ_02082	IEMEMHPC_00335	IFCAAPIN_01221	GNKJLLCJ_01753	GDCBNDKE_01553
lysS	HJFLKAGC_01025	PGLHOMAB_02503	BBFDHBJE_02647	MGMJNONB_02491	OFEBJNKH_02130	KJOMAFKJ_01334	LDKNBHDD_00431	NMEOEDMJ_00443	EPKDFGPB_01223	OMCKJAEN_02155	FCEJMFLK_02375	FBAAIJGC_02348	EJMFGGPM_02485	KANJCOPO_02400	IKJJAMKO_02331	KPNIGIIC_02285	FNPABDDN_01656	KKIMNNLB_02316	NOKELGPP_02064	AIDGDBHC_02172	KBOJCAIA_02429	KDDBCGGD_01171	OPBKBDJF_02256	EFAPEAJM_02745	PGOHGHKJ_02592	JNOMGJAB_02457	NNHCIDFA_02487	GBDBOGPK_02532	GIPHGGOM_00001	CIMNMBLL_02241	IGFEIFDG_00003	BIAECILC_01657	KDJHCNJI_02622	POFFCAEL_01874	OOHLOGNN_02632	BILOIELI_01143	LLCLKJPP_02036	DGJFFMBJ_01839	IEMEMHPC_01391	IFCAAPIN_02406	GNKJLLCJ_02529	GDCBNDKE_02334
group_4975	HJFLKAGC_01049	PGLHOMAB_00151	BBFDHBJE_00146	MGMJNONB_00160	OFEBJNKH_00788	KJOMAFKJ_02569	LDKNBHDD_02724	NMEOEDMJ_00986	EPKDFGPB_01373	OMCKJAEN_02586	FCEJMFLK_00043	FBAAIJGC_00052	EJMFGGPM_00146	KANJCOPO_01393	IKJJAMKO_00086	KPNIGIIC_00048	FNPABDDN_01521	KKIMNNLB_00046	NOKELGPP_02609	AIDGDBHC_02780	KBOJCAIA_00046	KDDBCGGD_01746	OPBKBDJF_00028	EFAPEAJM_02186	PGOHGHKJ_00149	JNOMGJAB_00160	NNHCIDFA_02536	GBDBOGPK_00429	GIPHGGOM_00865	CIMNMBLL_02472	IGFEIFDG_00519	BIAECILC_00588	KDJHCNJI_01178	POFFCAEL_02204	OOHLOGNN_01926	BILOIELI_00482	LLCLKJPP_01021	DGJFFMBJ_00366	IEMEMHPC_01020	IFCAAPIN_00162	GNKJLLCJ_00157	GDCBNDKE_00166
group_6615	HJFLKAGC_00919	PGLHOMAB_02612	BBFDHBJE_02758	MGMJNONB_02598	OFEBJNKH_01115	KJOMAFKJ_02372	LDKNBHDD_01918	NMEOEDMJ_00843	EPKDFGPB_01155	OMCKJAEN_02263	FCEJMFLK_02509	FBAAIJGC_02454	EJMFGGPM_02621	KANJCOPO_02520	IKJJAMKO_02433	KPNIGIIC_02393	FNPABDDN_01196	KKIMNNLB_02423	NOKELGPP_02168	AIDGDBHC_02274	KBOJCAIA_02535	KDDBCGGD_01277	OPBKBDJF_02359	EFAPEAJM_02635	PGOHGHKJ_02703	JNOMGJAB_02562	NNHCIDFA_00384	GBDBOGPK_00555	GIPHGGOM_02294	CIMNMBLL_00959	IGFEIFDG_00678	BIAECILC_02596	KDJHCNJI_01128	POFFCAEL_01905	OOHLOGNN_02623	BILOIELI_00842	LLCLKJPP_00620	DGJFFMBJ_00462	IEMEMHPC_02444	IFCAAPIN_02514	GNKJLLCJ_02636	GDCBNDKE_02440
artQ	HJFLKAGC_02430	PGLHOMAB_01248	BBFDHBJE_01461	MGMJNONB_01196	OFEBJNKH_01807	KJOMAFKJ_01094	LDKNBHDD_01133	NMEOEDMJ_00886	EPKDFGPB_00549	OMCKJAEN_00912	FCEJMFLK_00737	FBAAIJGC_00743	EJMFGGPM_01336	KANJCOPO_01106	IKJJAMKO_01162	KPNIGIIC_00708	FNPABDDN_02095	KKIMNNLB_00723	NOKELGPP_00944	AIDGDBHC_01032	KBOJCAIA_00774	KDDBCGGD_02277	OPBKBDJF_00711	EFAPEAJM_01122	PGOHGHKJ_01407	JNOMGJAB_01244	NNHCIDFA_00533	GBDBOGPK_02726	GIPHGGOM_01580	CIMNMBLL_02362	IGFEIFDG_00965	BIAECILC_00737	KDJHCNJI_01480	POFFCAEL_01238	OOHLOGNN_02100	BILOIELI_01799	LLCLKJPP_01579	DGJFFMBJ_01206	IEMEMHPC_00039	IFCAAPIN_01608	GNKJLLCJ_01354	GDCBNDKE_01168
group_12220	HJFLKAGC_01043	PGLHOMAB_00157	BBFDHBJE_00152	MGMJNONB_00166	OFEBJNKH_01046	KJOMAFKJ_02575	LDKNBHDD_02718	NMEOEDMJ_00980	EPKDFGPB_01367	OMCKJAEN_02592	FCEJMFLK_00049	FBAAIJGC_00058	EJMFGGPM_00152	KANJCOPO_01399	IKJJAMKO_00092	KPNIGIIC_00054	FNPABDDN_01527	KKIMNNLB_00051	NOKELGPP_02615	AIDGDBHC_02786	KBOJCAIA_00052	KDDBCGGD_01752	OPBKBDJF_00034	EFAPEAJM_02180	PGOHGHKJ_00155	JNOMGJAB_00166	NNHCIDFA_02529	GBDBOGPK_01984	GIPHGGOM_00858	CIMNMBLL_00886	IGFEIFDG_00525	BIAECILC_00582	KDJHCNJI_01184	POFFCAEL_02198	OOHLOGNN_01811	BILOIELI_00476	LLCLKJPP_01015	DGJFFMBJ_00372	IEMEMHPC_01014	IFCAAPIN_00168	GNKJLLCJ_00163	GDCBNDKE_00172
tdcB	HJFLKAGC_01460	PGLHOMAB_02165	BBFDHBJE_02312	MGMJNONB_02098	OFEBJNKH_01361	KJOMAFKJ_00821	LDKNBHDD_00495	NMEOEDMJ_00942	EPKDFGPB_00871	OMCKJAEN_01835	FCEJMFLK_01583	FBAAIJGC_01622	EJMFGGPM_02161	KANJCOPO_02144	IKJJAMKO_01987	KPNIGIIC_01582	FNPABDDN_00802	KKIMNNLB_01578	NOKELGPP_01758	AIDGDBHC_01855	KBOJCAIA_01598	KDDBCGGD_00842	OPBKBDJF_01460	EFAPEAJM_00228	PGOHGHKJ_02257	JNOMGJAB_02115	NNHCIDFA_02089	GBDBOGPK_01987	GIPHGGOM_02065	CIMNMBLL_01353	IGFEIFDG_01707	BIAECILC_02668	KDJHCNJI_02558	POFFCAEL_01956	OOHLOGNN_02371	BILOIELI_02316	LLCLKJPP_02198	DGJFFMBJ_02479	IEMEMHPC_02523	IFCAAPIN_00691	GNKJLLCJ_02199	GDCBNDKE_02005
ppaC	HJFLKAGC_02285	PGLHOMAB_01399	BBFDHBJE_01607	MGMJNONB_01342	OFEBJNKH_00278	KJOMAFKJ_01419	LDKNBHDD_02264	NMEOEDMJ_00445	EPKDFGPB_01100	OMCKJAEN_01054	FCEJMFLK_00882	FBAAIJGC_00885	EJMFGGPM_01480	KANJCOPO_01246	IKJJAMKO_01303	KPNIGIIC_00861	FNPABDDN_02235	KKIMNNLB_00863	NOKELGPP_01110	AIDGDBHC_01175	KBOJCAIA_00916	KDDBCGGD_02426	OPBKBDJF_00853	EFAPEAJM_00982	PGOHGHKJ_01553	JNOMGJAB_01388	NNHCIDFA_00266	GBDBOGPK_02564	GIPHGGOM_00447	CIMNMBLL_01667	IGFEIFDG_01616	BIAECILC_01425	KDJHCNJI_01091	POFFCAEL_01521	OOHLOGNN_01280	BILOIELI_02646	LLCLKJPP_01258	DGJFFMBJ_01142	IEMEMHPC_00180	IFCAAPIN_01466	GNKJLLCJ_01507	GDCBNDKE_01310
group_5720	HJFLKAGC_00741	PGLHOMAB_02808	BBFDHBJE_02991	MGMJNONB_02704	OFEBJNKH_02503	KJOMAFKJ_00476	LDKNBHDD_00883	NMEOEDMJ_01537	EPKDFGPB_02291	OMCKJAEN_02372	FCEJMFLK_02607	FBAAIJGC_02555	EJMFGGPM_02766	KANJCOPO_02646	IKJJAMKO_02655	KPNIGIIC_02520	FNPABDDN_01293	KKIMNNLB_02522	NOKELGPP_02401	AIDGDBHC_02564	KBOJCAIA_02631	KDDBCGGD_01509	OPBKBDJF_02467	EFAPEAJM_02443	PGOHGHKJ_02935	JNOMGJAB_02710	NNHCIDFA_00776	GBDBOGPK_01666	GIPHGGOM_00407	CIMNMBLL_01309	IGFEIFDG_02807	BIAECILC_02398	KDJHCNJI_02382	POFFCAEL_00452	OOHLOGNN_01061	BILOIELI_00655	LLCLKJPP_00056	DGJFFMBJ_01903	IEMEMHPC_00507	IFCAAPIN_02619	GNKJLLCJ_02876	GDCBNDKE_02665
group_5895	HJFLKAGC_01695	PGLHOMAB_00408	BBFDHBJE_00478	MGMJNONB_00394	OFEBJNKH_02482	KJOMAFKJ_00010	LDKNBHDD_01297	NMEOEDMJ_00949	EPKDFGPB_02580	OMCKJAEN_00053	FCEJMFLK_02282	FBAAIJGC_02234	EJMFGGPM_00327	KANJCOPO_00264	IKJJAMKO_00371	KPNIGIIC_01030	FNPABDDN_00086	KKIMNNLB_02193	NOKELGPP_00069	AIDGDBHC_00153	KBOJCAIA_02321	KDDBCGGD_00136	OPBKBDJF_02158	EFAPEAJM_01942	PGOHGHKJ_00481	JNOMGJAB_00438	NNHCIDFA_00978	GBDBOGPK_00967	GIPHGGOM_01246	CIMNMBLL_00058	IGFEIFDG_02598	BIAECILC_02258	KDJHCNJI_01289	POFFCAEL_00779	OOHLOGNN_00597	BILOIELI_00789	LLCLKJPP_00239	DGJFFMBJ_00883	IEMEMHPC_01134	IFCAAPIN_00365	GNKJLLCJ_00494	GDCBNDKE_00426
hup	HJFLKAGC_02319	PGLHOMAB_01368	BBFDHBJE_01572	MGMJNONB_01309	OFEBJNKH_00641	KJOMAFKJ_01781	LDKNBHDD_00150	NMEOEDMJ_00822	EPKDFGPB_00462	OMCKJAEN_01021	FCEJMFLK_00849	FBAAIJGC_00852	EJMFGGPM_01448	KANJCOPO_01215	IKJJAMKO_01271	KPNIGIIC_00829	FNPABDDN_02204	KKIMNNLB_00831	NOKELGPP_01077	AIDGDBHC_01143	KBOJCAIA_00884	KDDBCGGD_02390	OPBKBDJF_00820	EFAPEAJM_01013	PGOHGHKJ_01518	JNOMGJAB_01356	NNHCIDFA_00297	GBDBOGPK_01486	GIPHGGOM_00483	CIMNMBLL_00909	IGFEIFDG_02572	BIAECILC_01458	KDJHCNJI_00827	POFFCAEL_00880	OOHLOGNN_02306	BILOIELI_02248	LLCLKJPP_01105	DGJFFMBJ_01555	IEMEMHPC_00149	IFCAAPIN_01499	GNKJLLCJ_01466	GDCBNDKE_01279
ltaS1_1	HJFLKAGC_00063	PGLHOMAB_00853	BBFDHBJE_00911	MGMJNONB_00782	OFEBJNKH_02139	KJOMAFKJ_00178	LDKNBHDD_00481	NMEOEDMJ_02581	EPKDFGPB_00153	OMCKJAEN_00437	FCEJMFLK_00231	FBAAIJGC_00251	EJMFGGPM_00805	KANJCOPO_00539	IKJJAMKO_00780	KPNIGIIC_00301	FNPABDDN_00553	KKIMNNLB_00297	NOKELGPP_00570	AIDGDBHC_00658	KBOJCAIA_00366	KDDBCGGD_00570	OPBKBDJF_00296	EFAPEAJM_01548	PGOHGHKJ_00919	JNOMGJAB_00785	NNHCIDFA_02300	GBDBOGPK_02529	GIPHGGOM_02377	CIMNMBLL_02385	IGFEIFDG_01503	BIAECILC_00002	KDJHCNJI_00233	POFFCAEL_02136	OOHLOGNN_02545	BILOIELI_02866	LLCLKJPP_01815	DGJFFMBJ_02525	IEMEMHPC_02649	IFCAAPIN_02101	GNKJLLCJ_00940	GDCBNDKE_00756
group_2502	HJFLKAGC_01041	PGLHOMAB_00159	BBFDHBJE_00154	MGMJNONB_00168	OFEBJNKH_01048	KJOMAFKJ_02577	LDKNBHDD_02716	NMEOEDMJ_00978	EPKDFGPB_01365	OMCKJAEN_02594	FCEJMFLK_00051	FBAAIJGC_00060	EJMFGGPM_00154	KANJCOPO_01401	IKJJAMKO_00094	KPNIGIIC_00056	FNPABDDN_01529	KKIMNNLB_00053	NOKELGPP_02617	AIDGDBHC_02788	KBOJCAIA_00054	KDDBCGGD_01754	OPBKBDJF_00036	EFAPEAJM_02178	PGOHGHKJ_00157	JNOMGJAB_00168	NNHCIDFA_02396	GBDBOGPK_01982	GIPHGGOM_00855	CIMNMBLL_00883	IGFEIFDG_00527	BIAECILC_00580	KDJHCNJI_01186	POFFCAEL_02196	OOHLOGNN_01809	BILOIELI_00474	LLCLKJPP_01991	DGJFFMBJ_00374	IEMEMHPC_01012	IFCAAPIN_00170	GNKJLLCJ_00165	GDCBNDKE_00174
trpD	HJFLKAGC_01123	PGLHOMAB_00076	BBFDHBJE_00078	MGMJNONB_00054	OFEBJNKH_02922	KJOMAFKJ_02235	LDKNBHDD_01093	NMEOEDMJ_01873	EPKDFGPB_01006	OMCKJAEN_02483	FCEJMFLK_02719	FBAAIJGC_02661	EJMFGGPM_00075	KANJCOPO_00059	IKJJAMKO_02793	KPNIGIIC_02627	FNPABDDN_01446	KKIMNNLB_02640	NOKELGPP_02534	AIDGDBHC_02705	KBOJCAIA_02739	KDDBCGGD_01668	OPBKBDJF_02561	EFAPEAJM_02272	PGOHGHKJ_00078	JNOMGJAB_00080	NNHCIDFA_02791	GBDBOGPK_00783	GIPHGGOM_01794	CIMNMBLL_02517	IGFEIFDG_01625	BIAECILC_00944	KDJHCNJI_00341	POFFCAEL_01745	OOHLOGNN_01667	BILOIELI_02492	LLCLKJPP_02568	DGJFFMBJ_01632	IEMEMHPC_01877	IFCAAPIN_00056	GNKJLLCJ_00081	GDCBNDKE_00082
acpP_2	HJFLKAGC_01518	PGLHOMAB_02102	BBFDHBJE_02255	MGMJNONB_02042	OFEBJNKH_01600	KJOMAFKJ_00893	LDKNBHDD_02662	NMEOEDMJ_02762	EPKDFGPB_00234	OMCKJAEN_01768	FCEJMFLK_01527	FBAAIJGC_01561	EJMFGGPM_02104	KANJCOPO_02080	IKJJAMKO_01934	KPNIGIIC_01522	FNPABDDN_00746	KKIMNNLB_01525	NOKELGPP_01701	AIDGDBHC_01799	KBOJCAIA_01563	KDDBCGGD_00787	OPBKBDJF_01405	EFAPEAJM_00288	PGOHGHKJ_02200	JNOMGJAB_02058	NNHCIDFA_01354	GBDBOGPK_01930	GIPHGGOM_00342	CIMNMBLL_00596	IGFEIFDG_00821	BIAECILC_02804	KDJHCNJI_00469	POFFCAEL_00733	OOHLOGNN_02361	BILOIELI_02698	LLCLKJPP_02178	DGJFFMBJ_01414	IEMEMHPC_01540	IFCAAPIN_00752	GNKJLLCJ_02144	GDCBNDKE_01946
group_4199	HJFLKAGC_01006	PGLHOMAB_02521	BBFDHBJE_02669	MGMJNONB_02510	OFEBJNKH_02653	KJOMAFKJ_01674	LDKNBHDD_02271	NMEOEDMJ_00387	EPKDFGPB_01245	OMCKJAEN_02173	FCEJMFLK_02421	FBAAIJGC_02366	EJMFGGPM_02503	KANJCOPO_02418	IKJJAMKO_02346	KPNIGIIC_02304	FNPABDDN_01675	KKIMNNLB_02334	NOKELGPP_02082	AIDGDBHC_02190	KBOJCAIA_02447	KDDBCGGD_01189	OPBKBDJF_02274	EFAPEAJM_02723	PGOHGHKJ_02614	JNOMGJAB_02475	NNHCIDFA_00471	GBDBOGPK_01291	GIPHGGOM_00023	CIMNMBLL_00046	IGFEIFDG_00490	BIAECILC_00442	KDJHCNJI_02644	POFFCAEL_01623	OOHLOGNN_00892	BILOIELI_01162	LLCLKJPP_00775	DGJFFMBJ_01859	IEMEMHPC_01373	IFCAAPIN_02424	GNKJLLCJ_02547	GDCBNDKE_02349
spxA_2	HJFLKAGC_00528	PGLHOMAB_02033	BBFDHBJE_02172	MGMJNONB_01974	OFEBJNKH_00234	KJOMAFKJ_01041	LDKNBHDD_01673	NMEOEDMJ_00285	EPKDFGPB_01782	OMCKJAEN_01692	FCEJMFLK_01479	FBAAIJGC_01497	EJMFGGPM_02030	KANJCOPO_01907	IKJJAMKO_01858	KPNIGIIC_01457	FNPABDDN_00691	KKIMNNLB_01406	NOKELGPP_01010	AIDGDBHC_01729	KBOJCAIA_01490	KDDBCGGD_00716	OPBKBDJF_01345	EFAPEAJM_00360	PGOHGHKJ_02117	JNOMGJAB_01951	NNHCIDFA_01576	GBDBOGPK_00324	GIPHGGOM_02281	CIMNMBLL_01909	IGFEIFDG_01488	BIAECILC_02308	KDJHCNJI_02928	POFFCAEL_00667	OOHLOGNN_01365	BILOIELI_01076	LLCLKJPP_01317	DGJFFMBJ_00360	IEMEMHPC_02030	IFCAAPIN_00831	GNKJLLCJ_02060	GDCBNDKE_01862
group_6538	HJFLKAGC_00367	PGLHOMAB_00662	BBFDHBJE_00724	MGMJNONB_00591	OFEBJNKH_01424	KJOMAFKJ_01642	LDKNBHDD_01266	NMEOEDMJ_02524	EPKDFGPB_01060	OMCKJAEN_00252	FCEJMFLK_02092	FBAAIJGC_02064	EJMFGGPM_00592	KANJCOPO_00556	IKJJAMKO_00565	KPNIGIIC_02083	FNPABDDN_00332	KKIMNNLB_02004	NOKELGPP_00284	AIDGDBHC_00438	KBOJCAIA_02122	KDDBCGGD_00387	OPBKBDJF_01933	EFAPEAJM_01748	PGOHGHKJ_00733	JNOMGJAB_00602	NNHCIDFA_00709	GBDBOGPK_01103	GIPHGGOM_01740	CIMNMBLL_02167	IGFEIFDG_02307	BIAECILC_01687	KDJHCNJI_00155	POFFCAEL_00067	OOHLOGNN_02291	BILOIELI_00190	LLCLKJPP_01083	DGJFFMBJ_00069	IEMEMHPC_01726	IFCAAPIN_02284	GNKJLLCJ_00754	GDCBNDKE_00569
whiA	HJFLKAGC_02717	PGLHOMAB_00947	BBFDHBJE_01054	MGMJNONB_00876	OFEBJNKH_01548	KJOMAFKJ_02362	LDKNBHDD_01163	NMEOEDMJ_01675	EPKDFGPB_00676	OMCKJAEN_00578	FCEJMFLK_00447	FBAAIJGC_00394	EJMFGGPM_00899	KANJCOPO_00810	IKJJAMKO_00869	KPNIGIIC_00400	FNPABDDN_01746	KKIMNNLB_00389	NOKELGPP_00659	AIDGDBHC_00748	KBOJCAIA_00456	KDDBCGGD_01936	OPBKBDJF_00415	EFAPEAJM_01425	PGOHGHKJ_01062	JNOMGJAB_00900	NNHCIDFA_01716	GBDBOGPK_00240	GIPHGGOM_00127	CIMNMBLL_00832	IGFEIFDG_00456	BIAECILC_01082	KDJHCNJI_00936	POFFCAEL_01313	OOHLOGNN_01122	BILOIELI_00072	LLCLKJPP_00697	DGJFFMBJ_00605	IEMEMHPC_02615	IFCAAPIN_01933	GNKJLLCJ_01035	GDCBNDKE_00848
group_12282	HJFLKAGC_01961	PGLHOMAB_01720	BBFDHBJE_01924	MGMJNONB_01661	OFEBJNKH_00259	KJOMAFKJ_01566	LDKNBHDD_01051	NMEOEDMJ_02610	EPKDFGPB_01952	OMCKJAEN_01407	FCEJMFLK_01234	FBAAIJGC_01232	EJMFGGPM_01800	KANJCOPO_01657	IKJJAMKO_01621	KPNIGIIC_01255	FNPABDDN_02622	KKIMNNLB_01169	NOKELGPP_01425	AIDGDBHC_01489	KBOJCAIA_01241	KDDBCGGD_02782	OPBKBDJF_01248	EFAPEAJM_00666	PGOHGHKJ_01869	JNOMGJAB_01709	NNHCIDFA_00177	GBDBOGPK_00136	GIPHGGOM_00969	CIMNMBLL_02353	IGFEIFDG_00752	BIAECILC_01594	KDJHCNJI_01960	POFFCAEL_01122	OOHLOGNN_00264	BILOIELI_02153	LLCLKJPP_00324	DGJFFMBJ_01923	IEMEMHPC_00404	IFCAAPIN_01152	GNKJLLCJ_01825	GDCBNDKE_01622
strA_1	HJFLKAGC_01295	PGLHOMAB_02340	BBFDHBJE_02493	MGMJNONB_02331	OFEBJNKH_02097	KJOMAFKJ_00319	LDKNBHDD_01084	NMEOEDMJ_00196	EPKDFGPB_00107	OMCKJAEN_02003	FCEJMFLK_01788	FBAAIJGC_01785	EJMFGGPM_02324	KANJCOPO_02276	IKJJAMKO_02160	KPNIGIIC_01743	FNPABDDN_00964	KKIMNNLB_01709	NOKELGPP_01919	AIDGDBHC_02020	KBOJCAIA_01832	KDDBCGGD_01019	OPBKBDJF_01655	EFAPEAJM_02910	PGOHGHKJ_02438	JNOMGJAB_02298	NNHCIDFA_01624	GBDBOGPK_02680	GIPHGGOM_01757	CIMNMBLL_00799	IGFEIFDG_00243	BIAECILC_00079	KDJHCNJI_00311	POFFCAEL_00280	OOHLOGNN_00347	BILOIELI_00995	LLCLKJPP_01935	DGJFFMBJ_02185	IEMEMHPC_02510	IFCAAPIN_00526	GNKJLLCJ_02367	GDCBNDKE_02177
maa	HJFLKAGC_00725	PGLHOMAB_02826	BBFDHBJE_03008	MGMJNONB_02719	OFEBJNKH_02518	KJOMAFKJ_01315	LDKNBHDD_00785	NMEOEDMJ_00601	EPKDFGPB_02308	OMCKJAEN_02388	FCEJMFLK_02622	FBAAIJGC_02571	EJMFGGPM_02781	KANJCOPO_02661	IKJJAMKO_02670	KPNIGIIC_02536	FNPABDDN_01308	KKIMNNLB_02538	NOKELGPP_02417	AIDGDBHC_02580	KBOJCAIA_02646	KDDBCGGD_01524	OPBKBDJF_02482	EFAPEAJM_02426	PGOHGHKJ_02952	JNOMGJAB_02725	NNHCIDFA_00792	GBDBOGPK_02174	GIPHGGOM_00391	CIMNMBLL_01769	IGFEIFDG_00543	BIAECILC_02383	KDJHCNJI_02366	POFFCAEL_00434	OOHLOGNN_00536	BILOIELI_00670	LLCLKJPP_00073	DGJFFMBJ_01888	IEMEMHPC_00522	IFCAAPIN_02635	GNKJLLCJ_02891	GDCBNDKE_02680
glmU	HJFLKAGC_00975	PGLHOMAB_02554	BBFDHBJE_02699	MGMJNONB_02541	OFEBJNKH_02606	KJOMAFKJ_02416	LDKNBHDD_01204	NMEOEDMJ_01500	EPKDFGPB_01275	OMCKJAEN_02206	FCEJMFLK_02450	FBAAIJGC_02397	EJMFGGPM_02563	KANJCOPO_02456	IKJJAMKO_02377	KPNIGIIC_02336	FNPABDDN_01138	KKIMNNLB_02363	NOKELGPP_02112	AIDGDBHC_02220	KBOJCAIA_02476	KDDBCGGD_01219	OPBKBDJF_02303	EFAPEAJM_02692	PGOHGHKJ_02644	JNOMGJAB_02506	NNHCIDFA_00440	GBDBOGPK_01743	GIPHGGOM_00053	CIMNMBLL_01167	IGFEIFDG_01925	BIAECILC_01493	KDJHCNJI_02674	POFFCAEL_01445	OOHLOGNN_01011	BILOIELI_01100	LLCLKJPP_01036	DGJFFMBJ_00716	IEMEMHPC_01288	IFCAAPIN_02457	GNKJLLCJ_02580	GDCBNDKE_02382
group_6507	HJFLKAGC_00137	PGLHOMAB_00206	BBFDHBJE_00195	MGMJNONB_00215	OFEBJNKH_02872	KJOMAFKJ_00270	LDKNBHDD_02590	NMEOEDMJ_01606	EPKDFGPB_02444	OMCKJAEN_02647	FCEJMFLK_00257	FBAAIJGC_00428	EJMFGGPM_00205	KANJCOPO_01449	IKJJAMKO_00154	KPNIGIIC_00098	FNPABDDN_01577	KKIMNNLB_00096	NOKELGPP_02661	AIDGDBHC_02832	KBOJCAIA_00106	KDDBCGGD_01801	OPBKBDJF_00080	EFAPEAJM_02098	PGOHGHKJ_00198	JNOMGJAB_00213	NNHCIDFA_01103	GBDBOGPK_00675	GIPHGGOM_00914	CIMNMBLL_01393	IGFEIFDG_02369	BIAECILC_00532	KDJHCNJI_02476	POFFCAEL_00363	OOHLOGNN_01462	BILOIELI_00428	LLCLKJPP_02195	DGJFFMBJ_00420	IEMEMHPC_01146	IFCAAPIN_00224	GNKJLLCJ_00211	GDCBNDKE_00222
rex_2	HJFLKAGC_01401	PGLHOMAB_02225	BBFDHBJE_02379	MGMJNONB_02154	OFEBJNKH_01772	KJOMAFKJ_01958	LDKNBHDD_01245	NMEOEDMJ_00738	EPKDFGPB_02154	OMCKJAEN_01891	FCEJMFLK_01651	FBAAIJGC_01676	EJMFGGPM_02216	KANJCOPO_02203	IKJJAMKO_02047	KPNIGIIC_01636	FNPABDDN_00861	KKIMNNLB_02267	NOKELGPP_01819	AIDGDBHC_01919	KBOJCAIA_01652	KDDBCGGD_00907	OPBKBDJF_01515	EFAPEAJM_00167	PGOHGHKJ_02324	JNOMGJAB_02155	NNHCIDFA_00926	GBDBOGPK_01893	GIPHGGOM_02157	CIMNMBLL_01533	IGFEIFDG_01778	BIAECILC_02523	KDJHCNJI_01792	POFFCAEL_00988	OOHLOGNN_00283	BILOIELI_02461	LLCLKJPP_00918	DGJFFMBJ_01062	IEMEMHPC_00725	IFCAAPIN_00635	GNKJLLCJ_02263	GDCBNDKE_02070
pcp	HJFLKAGC_00134	PGLHOMAB_00203	BBFDHBJE_00192	MGMJNONB_00212	OFEBJNKH_02875	KJOMAFKJ_02712	LDKNBHDD_02593	NMEOEDMJ_01609	EPKDFGPB_02441	OMCKJAEN_02644	FCEJMFLK_00254	FBAAIJGC_00425	EJMFGGPM_00202	KANJCOPO_01446	IKJJAMKO_00151	KPNIGIIC_00095	FNPABDDN_01574	KKIMNNLB_00093	NOKELGPP_02658	AIDGDBHC_02829	KBOJCAIA_00103	KDDBCGGD_01798	OPBKBDJF_00077	EFAPEAJM_02101	PGOHGHKJ_00195	JNOMGJAB_00210	NNHCIDFA_01100	GBDBOGPK_01693	GIPHGGOM_00917	CIMNMBLL_00764	IGFEIFDG_02372	BIAECILC_00535	KDJHCNJI_02473	POFFCAEL_00366	OOHLOGNN_01459	BILOIELI_00431	LLCLKJPP_00169	DGJFFMBJ_00417	IEMEMHPC_01143	IFCAAPIN_00221	GNKJLLCJ_00208	GDCBNDKE_00219
group_1330	HJFLKAGC_00716	PGLHOMAB_01825	BBFDHBJE_02024	MGMJNONB_01824	OFEBJNKH_00662	KJOMAFKJ_00363	LDKNBHDD_01573	NMEOEDMJ_02647	EPKDFGPB_01312	OMCKJAEN_01510	FCEJMFLK_01330	FBAAIJGC_01303	EJMFGGPM_01898	KANJCOPO_01752	IKJJAMKO_01716	KPNIGIIC_01355	FNPABDDN_00557	KKIMNNLB_01270	NOKELGPP_01521	AIDGDBHC_01584	KBOJCAIA_01355	KDDBCGGD_00575	OPBKBDJF_02241	EFAPEAJM_00502	PGOHGHKJ_01969	JNOMGJAB_01808	NNHCIDFA_02570	GBDBOGPK_01704	GIPHGGOM_02258	CIMNMBLL_01065	IGFEIFDG_02240	BIAECILC_02686	KDJHCNJI_01504	POFFCAEL_02665	OOHLOGNN_01006	BILOIELI_02822	LLCLKJPP_01607	DGJFFMBJ_02726	IEMEMHPC_01394	IFCAAPIN_01044	GNKJLLCJ_01925	GDCBNDKE_01722
psiE	HJFLKAGC_00193	PGLHOMAB_02476	BBFDHBJE_02622	MGMJNONB_02463	OFEBJNKH_01241	KJOMAFKJ_00199	LDKNBHDD_02168	NMEOEDMJ_00711	EPKDFGPB_02864	OMCKJAEN_02129	FCEJMFLK_01926	FBAAIJGC_01902	EJMFGGPM_02464	KANJCOPO_02379	IKJJAMKO_02284	KPNIGIIC_01923	FNPABDDN_01097	KKIMNNLB_01845	NOKELGPP_02041	AIDGDBHC_02149	KBOJCAIA_01963	KDDBCGGD_01150	OPBKBDJF_01773	EFAPEAJM_02771	PGOHGHKJ_02567	JNOMGJAB_02435	NNHCIDFA_00648	GBDBOGPK_00064	GIPHGGOM_00565	CIMNMBLL_00269	IGFEIFDG_00334	BIAECILC_02776	KDJHCNJI_02133	POFFCAEL_00868	OOHLOGNN_01426	BILOIELI_01695	LLCLKJPP_00630	DGJFFMBJ_00975	IEMEMHPC_01844	IFCAAPIN_02378	GNKJLLCJ_02503	GDCBNDKE_02309
group_5651	HJFLKAGC_00100	PGLHOMAB_00170	BBFDHBJE_00164	MGMJNONB_00183	OFEBJNKH_02177	KJOMAFKJ_00545	LDKNBHDD_02678	NMEOEDMJ_00968	EPKDFGPB_01355	OMCKJAEN_02613	FCEJMFLK_00063	FBAAIJGC_00077	EJMFGGPM_00164	KANJCOPO_01411	IKJJAMKO_00104	KPNIGIIC_00070	FNPABDDN_01539	KKIMNNLB_00069	NOKELGPP_02628	AIDGDBHC_02799	KBOJCAIA_00079	KDDBCGGD_01764	OPBKBDJF_00053	EFAPEAJM_02135	PGOHGHKJ_00167	JNOMGJAB_00180	NNHCIDFA_01066	GBDBOGPK_00076	GIPHGGOM_00843	CIMNMBLL_00710	IGFEIFDG_02406	BIAECILC_00566	KDJHCNJI_01197	POFFCAEL_01595	OOHLOGNN_01116	BILOIELI_00464	LLCLKJPP_01891	DGJFFMBJ_00384	IEMEMHPC_02142	IFCAAPIN_00192	GNKJLLCJ_00177	GDCBNDKE_00188
bceB_1	HJFLKAGC_02282	PGLHOMAB_01402	BBFDHBJE_01610	MGMJNONB_01345	OFEBJNKH_00281	KJOMAFKJ_01416	LDKNBHDD_01657	NMEOEDMJ_01995	EPKDFGPB_01097	OMCKJAEN_01057	FCEJMFLK_00885	FBAAIJGC_00888	EJMFGGPM_01483	KANJCOPO_01249	IKJJAMKO_01306	KPNIGIIC_00864	FNPABDDN_02238	KKIMNNLB_00866	NOKELGPP_01113	AIDGDBHC_01179	KBOJCAIA_00919	KDDBCGGD_02429	OPBKBDJF_00856	EFAPEAJM_00979	PGOHGHKJ_01556	JNOMGJAB_01391	NNHCIDFA_00263	GBDBOGPK_00955	GIPHGGOM_00444	CIMNMBLL_01905	IGFEIFDG_01613	BIAECILC_01422	KDJHCNJI_02509	POFFCAEL_02800	OOHLOGNN_00196	BILOIELI_02649	LLCLKJPP_00593	DGJFFMBJ_01145	IEMEMHPC_00183	IFCAAPIN_01463	GNKJLLCJ_01510	GDCBNDKE_01313
mltF_2	HJFLKAGC_00772	PGLHOMAB_02774	BBFDHBJE_02961	MGMJNONB_02675	OFEBJNKH_00986	KJOMAFKJ_00735	LDKNBHDD_02340	NMEOEDMJ_02800	EPKDFGPB_02261	OMCKJAEN_02342	FCEJMFLK_02577	FBAAIJGC_02525	EJMFGGPM_02735	KANJCOPO_02616	IKJJAMKO_02624	KPNIGIIC_02490	FNPABDDN_01263	KKIMNNLB_02490	NOKELGPP_02369	AIDGDBHC_02533	KBOJCAIA_02600	KDDBCGGD_01477	OPBKBDJF_02437	EFAPEAJM_02473	PGOHGHKJ_02905	JNOMGJAB_02655	NNHCIDFA_00745	GBDBOGPK_00684	GIPHGGOM_00437	CIMNMBLL_02071	IGFEIFDG_00056	BIAECILC_01978	KDJHCNJI_02412	POFFCAEL_01129	OOHLOGNN_01626	BILOIELI_00624	LLCLKJPP_00515	DGJFFMBJ_00176	IEMEMHPC_00477	IFCAAPIN_02589	GNKJLLCJ_02844	GDCBNDKE_02633
group_5723	HJFLKAGC_00756	PGLHOMAB_02790	BBFDHBJE_02977	MGMJNONB_02691	OFEBJNKH_01002	KJOMAFKJ_00172	LDKNBHDD_01006	NMEOEDMJ_02817	EPKDFGPB_02277	OMCKJAEN_02358	FCEJMFLK_02593	FBAAIJGC_02541	EJMFGGPM_02751	KANJCOPO_02632	IKJJAMKO_02640	KPNIGIIC_02506	FNPABDDN_01279	KKIMNNLB_02507	NOKELGPP_02386	AIDGDBHC_02549	KBOJCAIA_02616	KDDBCGGD_01493	OPBKBDJF_02453	EFAPEAJM_02457	PGOHGHKJ_02921	JNOMGJAB_02672	NNHCIDFA_00761	GBDBOGPK_00700	GIPHGGOM_00421	CIMNMBLL_02256	IGFEIFDG_00876	BIAECILC_01995	KDJHCNJI_02396	POFFCAEL_02633	OOHLOGNN_01212	BILOIELI_00640	LLCLKJPP_02014	DGJFFMBJ_00160	IEMEMHPC_00493	IFCAAPIN_02605	GNKJLLCJ_02861	GDCBNDKE_02650
rsgA	HJFLKAGC_02076	PGLHOMAB_01605	BBFDHBJE_01805	MGMJNONB_01544	OFEBJNKH_01219	KJOMAFKJ_00571	LDKNBHDD_00144	NMEOEDMJ_02639	EPKDFGPB_02653	OMCKJAEN_01288	FCEJMFLK_01096	FBAAIJGC_01115	EJMFGGPM_01685	KANJCOPO_01542	IKJJAMKO_01504	KPNIGIIC_01137	FNPABDDN_02504	KKIMNNLB_01053	NOKELGPP_01308	AIDGDBHC_01372	KBOJCAIA_01123	KDDBCGGD_02635	OPBKBDJF_01133	EFAPEAJM_00780	PGOHGHKJ_01750	JNOMGJAB_01589	NNHCIDFA_00061	GBDBOGPK_00845	GIPHGGOM_01686	CIMNMBLL_00478	IGFEIFDG_00713	BIAECILC_00973	KDJHCNJI_01844	POFFCAEL_00109	OOHLOGNN_00445	BILOIELI_02780	LLCLKJPP_01820	DGJFFMBJ_02900	IEMEMHPC_00289	IFCAAPIN_01268	GNKJLLCJ_01707	GDCBNDKE_01506
group_5220	HJFLKAGC_02341	PGLHOMAB_01346	BBFDHBJE_01549	MGMJNONB_01286	OFEBJNKH_01957	KJOMAFKJ_01854	LDKNBHDD_00296	NMEOEDMJ_00847	EPKDFGPB_02112	OMCKJAEN_00999	FCEJMFLK_00827	FBAAIJGC_00830	EJMFGGPM_01426	KANJCOPO_01193	IKJJAMKO_01248	KPNIGIIC_00807	FNPABDDN_02182	KKIMNNLB_00809	NOKELGPP_01055	AIDGDBHC_01121	KBOJCAIA_00862	KDDBCGGD_02367	OPBKBDJF_00798	EFAPEAJM_01035	PGOHGHKJ_01495	JNOMGJAB_01334	NNHCIDFA_00319	GBDBOGPK_01440	GIPHGGOM_02591	CIMNMBLL_02657	IGFEIFDG_00672	BIAECILC_01480	KDJHCNJI_00803	POFFCAEL_00491	OOHLOGNN_01764	BILOIELI_01820	LLCLKJPP_01786	DGJFFMBJ_02098	IEMEMHPC_00127	IFCAAPIN_01521	GNKJLLCJ_01444	GDCBNDKE_01257
veg	HJFLKAGC_00968	PGLHOMAB_02561	BBFDHBJE_02706	MGMJNONB_02548	OFEBJNKH_02613	KJOMAFKJ_01518	LDKNBHDD_01211	NMEOEDMJ_01493	EPKDFGPB_01282	OMCKJAEN_02213	FCEJMFLK_02457	FBAAIJGC_02404	EJMFGGPM_02570	KANJCOPO_02463	IKJJAMKO_02384	KPNIGIIC_02343	FNPABDDN_01145	KKIMNNLB_02370	NOKELGPP_02119	AIDGDBHC_02227	KBOJCAIA_02483	KDDBCGGD_01226	OPBKBDJF_02310	EFAPEAJM_02685	PGOHGHKJ_02651	JNOMGJAB_02513	NNHCIDFA_00433	GBDBOGPK_00172	GIPHGGOM_00060	CIMNMBLL_02266	IGFEIFDG_01917	BIAECILC_02108	KDJHCNJI_01632	POFFCAEL_01452	OOHLOGNN_02446	BILOIELI_01107	LLCLKJPP_01028	DGJFFMBJ_00709	IEMEMHPC_01295	IFCAAPIN_02464	GNKJLLCJ_02587	GDCBNDKE_02389
rpsQ	HJFLKAGC_00204	PGLHOMAB_02465	BBFDHBJE_02611	MGMJNONB_02452	OFEBJNKH_00240	KJOMAFKJ_01820	LDKNBHDD_02157	NMEOEDMJ_00700	EPKDFGPB_02853	OMCKJAEN_02118	FCEJMFLK_01915	FBAAIJGC_01891	EJMFGGPM_02453	KANJCOPO_02368	IKJJAMKO_02273	KPNIGIIC_01912	FNPABDDN_01086	KKIMNNLB_01834	NOKELGPP_02030	AIDGDBHC_02138	KBOJCAIA_01952	KDDBCGGD_01139	OPBKBDJF_01762	EFAPEAJM_02782	PGOHGHKJ_02556	JNOMGJAB_02424	NNHCIDFA_00637	GBDBOGPK_02362	GIPHGGOM_00576	CIMNMBLL_01318	IGFEIFDG_01553	BIAECILC_02765	KDJHCNJI_02122	POFFCAEL_00857	OOHLOGNN_01696	BILOIELI_01684	LLCLKJPP_00641	DGJFFMBJ_00964	IEMEMHPC_01833	IFCAAPIN_02367	GNKJLLCJ_02492	GDCBNDKE_02298
group_5903	HJFLKAGC_01746	PGLHOMAB_00464	BBFDHBJE_00528	MGMJNONB_00444	OFEBJNKH_02083	KJOMAFKJ_00763	LDKNBHDD_00851	NMEOEDMJ_00127	EPKDFGPB_01413	OMCKJAEN_00103	FCEJMFLK_02239	FBAAIJGC_02185	EJMFGGPM_00370	KANJCOPO_00317	IKJJAMKO_00410	KPNIGIIC_02222	FNPABDDN_00121	KKIMNNLB_02140	NOKELGPP_00138	AIDGDBHC_00205	KBOJCAIA_02276	KDDBCGGD_00184	OPBKBDJF_02112	EFAPEAJM_01884	PGOHGHKJ_00531	JNOMGJAB_00489	NNHCIDFA_01668	GBDBOGPK_02476	GIPHGGOM_01196	CIMNMBLL_02163	IGFEIFDG_01463	BIAECILC_02200	KDJHCNJI_01240	POFFCAEL_00477	OOHLOGNN_01084	BILOIELI_01271	LLCLKJPP_01135	DGJFFMBJ_01613	IEMEMHPC_02196	IFCAAPIN_00413	GNKJLLCJ_00547	GDCBNDKE_00479
recO	HJFLKAGC_02184	PGLHOMAB_01497	BBFDHBJE_01699	MGMJNONB_01437	OFEBJNKH_00236	KJOMAFKJ_00378	LDKNBHDD_01034	NMEOEDMJ_00587	EPKDFGPB_02627	OMCKJAEN_01184	FCEJMFLK_00993	FBAAIJGC_01012	EJMFGGPM_01578	KANJCOPO_01338	IKJJAMKO_01393	KPNIGIIC_00954	FNPABDDN_02343	KKIMNNLB_00950	NOKELGPP_01203	AIDGDBHC_01267	KBOJCAIA_01019	KDDBCGGD_02518	OPBKBDJF_00946	EFAPEAJM_00891	PGOHGHKJ_01644	JNOMGJAB_01480	NNHCIDFA_02220	GBDBOGPK_00601	GIPHGGOM_01429	CIMNMBLL_00477	IGFEIFDG_00188	BIAECILC_00458	KDJHCNJI_00865	POFFCAEL_02499	OOHLOGNN_00389	BILOIELI_02098	LLCLKJPP_02267	DGJFFMBJ_02434	IEMEMHPC_01921	IFCAAPIN_01372	GNKJLLCJ_01601	GDCBNDKE_01400
group_5715	HJFLKAGC_00708	PGLHOMAB_01834	BBFDHBJE_02032	MGMJNONB_01832	OFEBJNKH_02018	KJOMAFKJ_02623	LDKNBHDD_00668	NMEOEDMJ_02025	EPKDFGPB_01320	OMCKJAEN_01518	FCEJMFLK_01338	FBAAIJGC_01311	EJMFGGPM_01906	KANJCOPO_01761	IKJJAMKO_01724	KPNIGIIC_01363	FNPABDDN_00565	KKIMNNLB_01278	NOKELGPP_01528	AIDGDBHC_01591	KBOJCAIA_01363	KDDBCGGD_00583	OPBKBDJF_02233	EFAPEAJM_00494	PGOHGHKJ_01977	JNOMGJAB_01815	NNHCIDFA_01171	GBDBOGPK_01473	GIPHGGOM_02250	CIMNMBLL_00691	IGFEIFDG_01481	BIAECILC_00904	KDJHCNJI_01512	POFFCAEL_02590	OOHLOGNN_00454	BILOIELI_02639	LLCLKJPP_01807	DGJFFMBJ_02384	IEMEMHPC_01402	IFCAAPIN_01036	GNKJLLCJ_01932	GDCBNDKE_01730
murA1	HJFLKAGC_00988	PGLHOMAB_02538	BBFDHBJE_02685	MGMJNONB_02526	OFEBJNKH_02593	KJOMAFKJ_01692	LDKNBHDD_00845	NMEOEDMJ_00904	EPKDFGPB_01261	OMCKJAEN_02190	FCEJMFLK_02437	FBAAIJGC_02383	EJMFGGPM_02548	KANJCOPO_02440	IKJJAMKO_02364	KPNIGIIC_02322	FNPABDDN_01123	KKIMNNLB_02350	NOKELGPP_02099	AIDGDBHC_02207	KBOJCAIA_02463	KDDBCGGD_01206	OPBKBDJF_02290	EFAPEAJM_02705	PGOHGHKJ_02630	JNOMGJAB_02493	NNHCIDFA_00453	GBDBOGPK_01655	GIPHGGOM_00039	CIMNMBLL_00271	IGFEIFDG_01938	BIAECILC_00425	KDJHCNJI_02660	POFFCAEL_02619	OOHLOGNN_01439	BILOIELI_02441	LLCLKJPP_01190	DGJFFMBJ_00729	IEMEMHPC_01273	IFCAAPIN_02441	GNKJLLCJ_02567	GDCBNDKE_02367
yidA_1	HJFLKAGC_01678	PGLHOMAB_00390	BBFDHBJE_00460	MGMJNONB_00371	OFEBJNKH_02043	KJOMAFKJ_00971	LDKNBHDD_01422	NMEOEDMJ_00801	EPKDFGPB_00079	OMCKJAEN_00028	FCEJMFLK_02303	FBAAIJGC_02256	EJMFGGPM_00310	KANJCOPO_00247	IKJJAMKO_00351	KPNIGIIC_01052	FNPABDDN_00067	KKIMNNLB_02212	NOKELGPP_00046	AIDGDBHC_00133	KBOJCAIA_02342	KDDBCGGD_00116	OPBKBDJF_02180	EFAPEAJM_01963	PGOHGHKJ_00463	JNOMGJAB_00418	NNHCIDFA_00961	GBDBOGPK_01209	GIPHGGOM_02355	CIMNMBLL_00106	IGFEIFDG_01162	BIAECILC_02240	KDJHCNJI_01307	POFFCAEL_01982	OOHLOGNN_02107	BILOIELI_00805	LLCLKJPP_00790	DGJFFMBJ_00866	IEMEMHPC_02345	IFCAAPIN_00338	GNKJLLCJ_00473	GDCBNDKE_00409
group_12078	HJFLKAGC_00984	PGLHOMAB_02542	BBFDHBJE_02689	MGMJNONB_02532	OFEBJNKH_02597	KJOMAFKJ_02407	LDKNBHDD_00849	NMEOEDMJ_01244	EPKDFGPB_01265	OMCKJAEN_02197	FCEJMFLK_02441	FBAAIJGC_02388	EJMFGGPM_02552	KANJCOPO_02444	IKJJAMKO_02368	KPNIGIIC_02327	FNPABDDN_01127	KKIMNNLB_02354	NOKELGPP_02103	AIDGDBHC_02211	KBOJCAIA_02467	KDDBCGGD_01210	OPBKBDJF_02294	EFAPEAJM_02701	PGOHGHKJ_02634	JNOMGJAB_02497	NNHCIDFA_00449	GBDBOGPK_01509	GIPHGGOM_00043	CIMNMBLL_02617	IGFEIFDG_01934	BIAECILC_01504	KDJHCNJI_02664	POFFCAEL_01435	OOHLOGNN_01020	BILOIELI_02437	LLCLKJPP_01194	DGJFFMBJ_00725	IEMEMHPC_01277	IFCAAPIN_02448	GNKJLLCJ_02571	GDCBNDKE_02371
group_6544	HJFLKAGC_00420	PGLHOMAB_00709	BBFDHBJE_00769	MGMJNONB_00632	OFEBJNKH_01852	KJOMAFKJ_01050	LDKNBHDD_02481	NMEOEDMJ_00318	EPKDFGPB_01562	OMCKJAEN_00293	FCEJMFLK_02046	FBAAIJGC_02026	EJMFGGPM_00644	KANJCOPO_00621	IKJJAMKO_00609	KPNIGIIC_02047	FNPABDDN_00378	KKIMNNLB_01966	NOKELGPP_00328	AIDGDBHC_00482	KBOJCAIA_02083	KDDBCGGD_00432	OPBKBDJF_01896	EFAPEAJM_01691	PGOHGHKJ_00778	JNOMGJAB_00648	NNHCIDFA_01875	GBDBOGPK_02144	GIPHGGOM_00985	CIMNMBLL_00212	IGFEIFDG_01301	BIAECILC_01197	KDJHCNJI_00110	POFFCAEL_00169	OOHLOGNN_02688	BILOIELI_00493	LLCLKJPP_01157	DGJFFMBJ_00024	IEMEMHPC_01988	IFCAAPIN_02247	GNKJLLCJ_00801	GDCBNDKE_00618
noc	HJFLKAGC_00139	PGLHOMAB_00208	BBFDHBJE_00197	MGMJNONB_00217	OFEBJNKH_02870	KJOMAFKJ_00268	LDKNBHDD_02588	NMEOEDMJ_01604	EPKDFGPB_02446	OMCKJAEN_02649	FCEJMFLK_00259	FBAAIJGC_00430	EJMFGGPM_00207	KANJCOPO_01451	IKJJAMKO_00156	KPNIGIIC_00100	FNPABDDN_01579	KKIMNNLB_00098	NOKELGPP_02663	AIDGDBHC_02834	KBOJCAIA_00108	KDDBCGGD_01803	OPBKBDJF_00082	EFAPEAJM_02096	PGOHGHKJ_00200	JNOMGJAB_00215	NNHCIDFA_01105	GBDBOGPK_02280	GIPHGGOM_00912	CIMNMBLL_00899	IGFEIFDG_02367	BIAECILC_00530	KDJHCNJI_02478	POFFCAEL_00361	OOHLOGNN_01190	BILOIELI_00426	LLCLKJPP_02193	DGJFFMBJ_00422	IEMEMHPC_01148	IFCAAPIN_00226	GNKJLLCJ_00213	GDCBNDKE_00224
group_1553	HJFLKAGC_00591	PGLHOMAB_01969	BBFDHBJE_02117	MGMJNONB_01909	OFEBJNKH_00529	KJOMAFKJ_00412	LDKNBHDD_01983	NMEOEDMJ_00456	EPKDFGPB_00832	OMCKJAEN_01627	FCEJMFLK_01416	FBAAIJGC_01433	EJMFGGPM_01974	KANJCOPO_01842	IKJJAMKO_01803	KPNIGIIC_01406	FNPABDDN_00628	KKIMNNLB_01346	NOKELGPP_01600	AIDGDBHC_01670	KBOJCAIA_01426	KDDBCGGD_00656	OPBKBDJF_01290	EFAPEAJM_00429	PGOHGHKJ_02062	JNOMGJAB_01899	NNHCIDFA_02023	GBDBOGPK_01144	GIPHGGOM_00199	CIMNMBLL_00994	IGFEIFDG_00378	BIAECILC_00835	KDJHCNJI_01584	POFFCAEL_02595	OOHLOGNN_00557	BILOIELI_02018	LLCLKJPP_02396	DGJFFMBJ_00298	IEMEMHPC_02064	IFCAAPIN_00890	GNKJLLCJ_01995	GDCBNDKE_01799
ansA	HJFLKAGC_01393	PGLHOMAB_02233	BBFDHBJE_02387	MGMJNONB_02162	OFEBJNKH_00189	KJOMAFKJ_01199	LDKNBHDD_01779	NMEOEDMJ_01711	EPKDFGPB_00569	OMCKJAEN_01899	FCEJMFLK_01659	FBAAIJGC_01684	EJMFGGPM_02224	KANJCOPO_02211	IKJJAMKO_02055	KPNIGIIC_01644	FNPABDDN_00869	KKIMNNLB_02275	NOKELGPP_01827	AIDGDBHC_01927	KBOJCAIA_01660	KDDBCGGD_00915	OPBKBDJF_01523	EFAPEAJM_00159	PGOHGHKJ_02332	JNOMGJAB_02163	NNHCIDFA_00934	GBDBOGPK_02445	GIPHGGOM_02149	CIMNMBLL_01430	IGFEIFDG_01786	BIAECILC_02531	KDJHCNJI_01784	POFFCAEL_00955	OOHLOGNN_00698	BILOIELI_02402	LLCLKJPP_01011	DGJFFMBJ_01070	IEMEMHPC_00717	IFCAAPIN_00627	GNKJLLCJ_02271	GDCBNDKE_02078
group_5765	HJFLKAGC_00977	PGLHOMAB_02552	BBFDHBJE_02696	MGMJNONB_02539	OFEBJNKH_02604	KJOMAFKJ_02414	LDKNBHDD_01202	NMEOEDMJ_01502	EPKDFGPB_01272	OMCKJAEN_02204	FCEJMFLK_02448	FBAAIJGC_02395	EJMFGGPM_02561	KANJCOPO_02454	IKJJAMKO_02375	KPNIGIIC_02334	FNPABDDN_01136	KKIMNNLB_02361	NOKELGPP_02110	AIDGDBHC_02218	KBOJCAIA_02474	KDDBCGGD_01217	OPBKBDJF_02301	EFAPEAJM_02694	PGOHGHKJ_02641	JNOMGJAB_02504	NNHCIDFA_00442	GBDBOGPK_01745	GIPHGGOM_00050	CIMNMBLL_01165	IGFEIFDG_01927	BIAECILC_01495	KDJHCNJI_02671	POFFCAEL_01442	OOHLOGNN_01013	BILOIELI_01098	LLCLKJPP_01038	DGJFFMBJ_00718	IEMEMHPC_01286	IFCAAPIN_02455	GNKJLLCJ_02578	GDCBNDKE_02380
smpB	HJFLKAGC_02701	PGLHOMAB_00963	BBFDHBJE_01119	MGMJNONB_00891	OFEBJNKH_02326	KJOMAFKJ_02238	LDKNBHDD_02535	NMEOEDMJ_02230	EPKDFGPB_02787	OMCKJAEN_00594	FCEJMFLK_00463	FBAAIJGC_00410	EJMFGGPM_00962	KANJCOPO_00826	IKJJAMKO_00885	KPNIGIIC_00416	FNPABDDN_01763	KKIMNNLB_00405	NOKELGPP_00675	AIDGDBHC_00765	KBOJCAIA_00472	KDDBCGGD_01954	OPBKBDJF_00431	EFAPEAJM_01409	PGOHGHKJ_01127	JNOMGJAB_00916	NNHCIDFA_01700	GBDBOGPK_01866	GIPHGGOM_00112	CIMNMBLL_01122	IGFEIFDG_00440	BIAECILC_01098	KDJHCNJI_01639	POFFCAEL_01051	OOHLOGNN_00685	BILOIELI_00088	LLCLKJPP_02042	DGJFFMBJ_01305	IEMEMHPC_00992	IFCAAPIN_01917	GNKJLLCJ_01052	GDCBNDKE_00864
group_5027	HJFLKAGC_01342	PGLHOMAB_02282	BBFDHBJE_02436	MGMJNONB_02283	OFEBJNKH_02794	KJOMAFKJ_00801	LDKNBHDD_01759	NMEOEDMJ_01069	EPKDFGPB_00517	OMCKJAEN_01952	FCEJMFLK_01741	FBAAIJGC_01736	EJMFGGPM_02272	KANJCOPO_02058	IKJJAMKO_02112	KPNIGIIC_01695	FNPABDDN_00918	KKIMNNLB_01659	NOKELGPP_01875	AIDGDBHC_01975	KBOJCAIA_01783	KDDBCGGD_00966	OPBKBDJF_01607	EFAPEAJM_00037	PGOHGHKJ_02381	JNOMGJAB_01208	NNHCIDFA_01438	GBDBOGPK_00233	GIPHGGOM_00816	CIMNMBLL_02504	IGFEIFDG_01748	BIAECILC_02707	KDJHCNJI_01016	POFFCAEL_00640	OOHLOGNN_00201	BILOIELI_02087	LLCLKJPP_00402	DGJFFMBJ_01117	IEMEMHPC_02499	IFCAAPIN_00576	GNKJLLCJ_02319	GDCBNDKE_02127
group_4815	HJFLKAGC_00144	PGLHOMAB_00213	BBFDHBJE_00202	MGMJNONB_00222	OFEBJNKH_02865	KJOMAFKJ_00263	LDKNBHDD_01086	NMEOEDMJ_02353	EPKDFGPB_02451	OMCKJAEN_02654	FCEJMFLK_00264	FBAAIJGC_00435	EJMFGGPM_00212	KANJCOPO_01456	IKJJAMKO_00161	KPNIGIIC_00105	FNPABDDN_01584	KKIMNNLB_00103	NOKELGPP_02668	AIDGDBHC_02839	KBOJCAIA_00113	KDDBCGGD_01808	OPBKBDJF_00087	EFAPEAJM_02091	PGOHGHKJ_00205	JNOMGJAB_00220	NNHCIDFA_01110	GBDBOGPK_00343	GIPHGGOM_00907	CIMNMBLL_01445	IGFEIFDG_02362	BIAECILC_00525	KDJHCNJI_02483	POFFCAEL_00356	OOHLOGNN_01185	BILOIELI_00421	LLCLKJPP_00889	DGJFFMBJ_00427	IEMEMHPC_01153	IFCAAPIN_00231	GNKJLLCJ_00218	GDCBNDKE_00229
rpsE	HJFLKAGC_00212	PGLHOMAB_02457	BBFDHBJE_02604	MGMJNONB_02444	OFEBJNKH_02284	KJOMAFKJ_01812	LDKNBHDD_01083	NMEOEDMJ_00692	EPKDFGPB_02846	OMCKJAEN_02110	FCEJMFLK_01907	FBAAIJGC_01884	EJMFGGPM_02446	KANJCOPO_02361	IKJJAMKO_02266	KPNIGIIC_01905	FNPABDDN_01079	KKIMNNLB_01827	NOKELGPP_02023	AIDGDBHC_02131	KBOJCAIA_01945	KDDBCGGD_01132	OPBKBDJF_01754	EFAPEAJM_02790	PGOHGHKJ_02549	JNOMGJAB_02417	NNHCIDFA_00629	GBDBOGPK_02353	GIPHGGOM_00583	CIMNMBLL_01992	IGFEIFDG_01560	BIAECILC_02758	KDJHCNJI_02115	POFFCAEL_00849	OOHLOGNN_01704	BILOIELI_01676	LLCLKJPP_00648	DGJFFMBJ_00957	IEMEMHPC_01826	IFCAAPIN_02359	GNKJLLCJ_02484	GDCBNDKE_02290
purE	HJFLKAGC_01943	PGLHOMAB_01739	BBFDHBJE_01942	MGMJNONB_01679	OFEBJNKH_02032	KJOMAFKJ_00667	LDKNBHDD_02002	NMEOEDMJ_01382	EPKDFGPB_01970	OMCKJAEN_01425	FCEJMFLK_01252	FBAAIJGC_01250	EJMFGGPM_01818	KANJCOPO_01675	IKJJAMKO_01639	KPNIGIIC_01273	FNPABDDN_02640	KKIMNNLB_01188	NOKELGPP_01443	AIDGDBHC_01507	KBOJCAIA_01259	KDDBCGGD_02800	OPBKBDJF_01033	EFAPEAJM_00648	PGOHGHKJ_01887	JNOMGJAB_01727	NNHCIDFA_00196	GBDBOGPK_02303	GIPHGGOM_02804	CIMNMBLL_00935	IGFEIFDG_01415	BIAECILC_02643	KDJHCNJI_01979	POFFCAEL_01401	OOHLOGNN_00519	BILOIELI_02586	LLCLKJPP_00744	DGJFFMBJ_02573	IEMEMHPC_00422	IFCAAPIN_01134	GNKJLLCJ_01843	GDCBNDKE_01640
aspA	HJFLKAGC_00723	PGLHOMAB_02828	BBFDHBJE_03010	MGMJNONB_02722	OFEBJNKH_00800	KJOMAFKJ_00676	LDKNBHDD_00782	NMEOEDMJ_00603	EPKDFGPB_02310	OMCKJAEN_02390	FCEJMFLK_02624	FBAAIJGC_02573	EJMFGGPM_02783	KANJCOPO_02663	IKJJAMKO_02672	KPNIGIIC_02538	FNPABDDN_01310	KKIMNNLB_02540	NOKELGPP_02419	AIDGDBHC_02582	KBOJCAIA_02648	KDDBCGGD_01526	OPBKBDJF_02484	EFAPEAJM_02424	PGOHGHKJ_02954	JNOMGJAB_02727	NNHCIDFA_00795	GBDBOGPK_02176	GIPHGGOM_00389	CIMNMBLL_01771	IGFEIFDG_00545	BIAECILC_02381	KDJHCNJI_02364	POFFCAEL_00432	OOHLOGNN_00534	BILOIELI_00672	LLCLKJPP_00075	DGJFFMBJ_01885	IEMEMHPC_00524	IFCAAPIN_02637	GNKJLLCJ_02893	GDCBNDKE_02682
pgl	HJFLKAGC_02770	PGLHOMAB_00894	BBFDHBJE_01001	MGMJNONB_00821	OFEBJNKH_01230	KJOMAFKJ_01075	LDKNBHDD_01812	NMEOEDMJ_01685	EPKDFGPB_00805	OMCKJAEN_00524	FCEJMFLK_00392	FBAAIJGC_00341	EJMFGGPM_00847	KANJCOPO_00757	IKJJAMKO_00817	KPNIGIIC_00346	FNPABDDN_01693	KKIMNNLB_00336	NOKELGPP_00607	AIDGDBHC_00696	KBOJCAIA_00402	KDDBCGGD_01883	OPBKBDJF_00362	EFAPEAJM_01479	PGOHGHKJ_01009	JNOMGJAB_00848	NNHCIDFA_01409	GBDBOGPK_01583	GIPHGGOM_01285	CIMNMBLL_01741	IGFEIFDG_00586	BIAECILC_01642	KDJHCNJI_02289	POFFCAEL_01171	OOHLOGNN_02542	BILOIELI_00019	LLCLKJPP_00193	DGJFFMBJ_00659	IEMEMHPC_00774	IFCAAPIN_01988	GNKJLLCJ_00979	GDCBNDKE_00795
metQ_1	HJFLKAGC_01691	PGLHOMAB_00403	BBFDHBJE_00474	MGMJNONB_00390	OFEBJNKH_02486	KJOMAFKJ_02102	LDKNBHDD_01301	NMEOEDMJ_00945	EPKDFGPB_02584	OMCKJAEN_00049	FCEJMFLK_02286	FBAAIJGC_02238	EJMFGGPM_00323	KANJCOPO_00260	IKJJAMKO_00367	KPNIGIIC_01034	FNPABDDN_00081	KKIMNNLB_02198	NOKELGPP_00065	AIDGDBHC_00149	KBOJCAIA_02325	KDDBCGGD_00132	OPBKBDJF_02162	EFAPEAJM_01946	PGOHGHKJ_00477	JNOMGJAB_00434	NNHCIDFA_00974	GBDBOGPK_02575	GIPHGGOM_01242	CIMNMBLL_01148	IGFEIFDG_02594	BIAECILC_02254	KDJHCNJI_01293	POFFCAEL_00775	OOHLOGNN_00593	BILOIELI_00793	LLCLKJPP_00243	DGJFFMBJ_00879	IEMEMHPC_01138	IFCAAPIN_00361	GNKJLLCJ_00490	GDCBNDKE_00422
citE	HJFLKAGC_00696	PGLHOMAB_01846	BBFDHBJE_02044	MGMJNONB_01846	OFEBJNKH_00763	KJOMAFKJ_01625	LDKNBHDD_01410	NMEOEDMJ_01666	EPKDFGPB_01332	OMCKJAEN_01530	FCEJMFLK_01350	FBAAIJGC_01323	EJMFGGPM_01918	KANJCOPO_01773	IKJJAMKO_01736	KPNIGIIC_01375	FNPABDDN_00577	KKIMNNLB_01290	NOKELGPP_01540	AIDGDBHC_01603	KBOJCAIA_01375	KDDBCGGD_00595	OPBKBDJF_02221	EFAPEAJM_00482	PGOHGHKJ_01989	JNOMGJAB_01827	NNHCIDFA_01183	GBDBOGPK_01020	GIPHGGOM_02326	CIMNMBLL_00434	IGFEIFDG_01434	BIAECILC_00892	KDJHCNJI_01524	POFFCAEL_02113	OOHLOGNN_01302	BILOIELI_02793	LLCLKJPP_01436	DGJFFMBJ_02396	IEMEMHPC_01414	IFCAAPIN_01023	GNKJLLCJ_01944	GDCBNDKE_01742
group_4977	HJFLKAGC_01065	PGLHOMAB_00135	BBFDHBJE_00129	MGMJNONB_00142	OFEBJNKH_01016	KJOMAFKJ_00531	LDKNBHDD_01323	NMEOEDMJ_01014	EPKDFGPB_00379	OMCKJAEN_02568	FCEJMFLK_02321	FBAAIJGC_00035	EJMFGGPM_00129	KANJCOPO_01377	IKJJAMKO_00063	KPNIGIIC_00030	FNPABDDN_01499	KKIMNNLB_00029	NOKELGPP_02592	AIDGDBHC_02764	KBOJCAIA_00029	KDDBCGGD_01722	OPBKBDJF_01060	EFAPEAJM_02202	PGOHGHKJ_00132	JNOMGJAB_00141	NNHCIDFA_02327	GBDBOGPK_01495	GIPHGGOM_00881	CIMNMBLL_02371	IGFEIFDG_01120	BIAECILC_02143	KDJHCNJI_01162	POFFCAEL_02945	OOHLOGNN_02217	BILOIELI_02203	LLCLKJPP_02451	DGJFFMBJ_01980	IEMEMHPC_01036	IFCAAPIN_00144	GNKJLLCJ_00141	GDCBNDKE_00142
ldtA	HJFLKAGC_01007	PGLHOMAB_02520	BBFDHBJE_02665	MGMJNONB_02509	OFEBJNKH_02654	KJOMAFKJ_01673	LDKNBHDD_02270	NMEOEDMJ_00386	EPKDFGPB_01241	OMCKJAEN_02172	FCEJMFLK_02420	FBAAIJGC_02365	EJMFGGPM_02502	KANJCOPO_02417	IKJJAMKO_02345	KPNIGIIC_02303	FNPABDDN_01674	KKIMNNLB_02333	NOKELGPP_02081	AIDGDBHC_02189	KBOJCAIA_02446	KDDBCGGD_01188	OPBKBDJF_02273	EFAPEAJM_02724	PGOHGHKJ_02610	JNOMGJAB_02474	NNHCIDFA_00472	GBDBOGPK_01292	GIPHGGOM_00018	CIMNMBLL_00050	IGFEIFDG_00489	BIAECILC_00443	KDJHCNJI_02640	POFFCAEL_01627	OOHLOGNN_00891	BILOIELI_01161	LLCLKJPP_00776	DGJFFMBJ_01858	IEMEMHPC_01374	IFCAAPIN_02423	GNKJLLCJ_02546	GDCBNDKE_02348
adk	HJFLKAGC_00216	PGLHOMAB_02453	BBFDHBJE_02600	MGMJNONB_02440	OFEBJNKH_02288	KJOMAFKJ_01808	LDKNBHDD_01079	NMEOEDMJ_00688	EPKDFGPB_02842	OMCKJAEN_02106	FCEJMFLK_01903	FBAAIJGC_01880	EJMFGGPM_02442	KANJCOPO_02357	IKJJAMKO_02262	KPNIGIIC_01901	FNPABDDN_01075	KKIMNNLB_01823	NOKELGPP_02019	AIDGDBHC_02127	KBOJCAIA_01941	KDDBCGGD_01128	OPBKBDJF_01750	EFAPEAJM_02794	PGOHGHKJ_02545	JNOMGJAB_02413	NNHCIDFA_00625	GBDBOGPK_02349	GIPHGGOM_00587	CIMNMBLL_00201	IGFEIFDG_01564	BIAECILC_02754	KDJHCNJI_02111	POFFCAEL_00845	OOHLOGNN_00648	BILOIELI_01703	LLCLKJPP_00652	DGJFFMBJ_00953	IEMEMHPC_01822	IFCAAPIN_02355	GNKJLLCJ_02480	GDCBNDKE_02286
group_12219	HJFLKAGC_00768	PGLHOMAB_02778	BBFDHBJE_02965	MGMJNONB_02679	OFEBJNKH_00990	KJOMAFKJ_00740	LDKNBHDD_02607	NMEOEDMJ_02804	EPKDFGPB_02265	OMCKJAEN_02346	FCEJMFLK_02581	FBAAIJGC_02529	EJMFGGPM_02739	KANJCOPO_02620	IKJJAMKO_02628	KPNIGIIC_02494	FNPABDDN_01267	KKIMNNLB_02494	NOKELGPP_02373	AIDGDBHC_02537	KBOJCAIA_02604	KDDBCGGD_01481	OPBKBDJF_02441	EFAPEAJM_02469	PGOHGHKJ_02909	JNOMGJAB_02659	NNHCIDFA_00749	GBDBOGPK_00688	GIPHGGOM_00433	CIMNMBLL_02090	IGFEIFDG_00394	BIAECILC_01982	KDJHCNJI_02408	POFFCAEL_01125	OOHLOGNN_01371	BILOIELI_00628	LLCLKJPP_00511	DGJFFMBJ_00172	IEMEMHPC_00481	IFCAAPIN_02593	GNKJLLCJ_02848	GDCBNDKE_02637
group_3454	HJFLKAGC_00761	PGLHOMAB_02785	BBFDHBJE_02972	MGMJNONB_02686	OFEBJNKH_00997	KJOMAFKJ_00747	LDKNBHDD_01431	NMEOEDMJ_02811	EPKDFGPB_02272	OMCKJAEN_02353	FCEJMFLK_02588	FBAAIJGC_02536	EJMFGGPM_02746	KANJCOPO_02627	IKJJAMKO_02635	KPNIGIIC_02501	FNPABDDN_01274	KKIMNNLB_02501	NOKELGPP_02380	AIDGDBHC_02544	KBOJCAIA_02611	KDDBCGGD_01488	OPBKBDJF_02448	EFAPEAJM_02462	PGOHGHKJ_02916	JNOMGJAB_02666	NNHCIDFA_00756	GBDBOGPK_00695	GIPHGGOM_00426	CIMNMBLL_00797	IGFEIFDG_00871	BIAECILC_01989	KDJHCNJI_02401	POFFCAEL_02712	OOHLOGNN_01378	BILOIELI_00635	LLCLKJPP_02119	DGJFFMBJ_00165	IEMEMHPC_00488	IFCAAPIN_02600	GNKJLLCJ_02855	GDCBNDKE_02644
dnaC	HJFLKAGC_01091	PGLHOMAB_00112	BBFDHBJE_00108	MGMJNONB_00121	OFEBJNKH_01323	KJOMAFKJ_01012	LDKNBHDD_02468	NMEOEDMJ_00524	EPKDFGPB_00973	OMCKJAEN_02544	FCEJMFLK_00022	FBAAIJGC_00014	EJMFGGPM_00107	KANJCOPO_00095	IKJJAMKO_00035	KPNIGIIC_00009	FNPABDDN_01478	KKIMNNLB_00009	NOKELGPP_02567	AIDGDBHC_02738	KBOJCAIA_00008	KDDBCGGD_01696	OPBKBDJF_00006	EFAPEAJM_02236	PGOHGHKJ_00111	JNOMGJAB_00116	NNHCIDFA_01846	GBDBOGPK_00668	GIPHGGOM_01622	CIMNMBLL_00452	IGFEIFDG_00227	BIAECILC_00967	KDJHCNJI_00277	POFFCAEL_01715	OOHLOGNN_00138	BILOIELI_01979	LLCLKJPP_00118	DGJFFMBJ_01427	IEMEMHPC_01056	IFCAAPIN_00118	GNKJLLCJ_00115	GDCBNDKE_00112
dnaN	HJFLKAGC_01181	PGLHOMAB_00002	BBFDHBJE_00002	MGMJNONB_00002	OFEBJNKH_00066	KJOMAFKJ_00302	LDKNBHDD_00317	NMEOEDMJ_01466	EPKDFGPB_02374	OMCKJAEN_02434	FCEJMFLK_02667	FBAAIJGC_02616	EJMFGGPM_00014	KANJCOPO_02710	IKJJAMKO_02717	KPNIGIIC_02583	FNPABDDN_01378	KKIMNNLB_02601	NOKELGPP_02459	AIDGDBHC_02627	KBOJCAIA_02695	KDDBCGGD_01590	OPBKBDJF_02529	EFAPEAJM_02381	PGOHGHKJ_00002	JNOMGJAB_00002	NNHCIDFA_01768	GBDBOGPK_01609	GIPHGGOM_00775	CIMNMBLL_01303	IGFEIFDG_00274	BIAECILC_02334	KDJHCNJI_02525	POFFCAEL_02045	OOHLOGNN_00775	BILOIELI_01327	LLCLKJPP_00266	DGJFFMBJ_01326	IEMEMHPC_00591	IFCAAPIN_00002	GNKJLLCJ_00002	GDCBNDKE_00002
group_12410	HJFLKAGC_00456	PGLHOMAB_00742	BBFDHBJE_00803	MGMJNONB_00668	OFEBJNKH_00548	KJOMAFKJ_01309	LDKNBHDD_01741	NMEOEDMJ_00254	EPKDFGPB_01527	OMCKJAEN_00328	FCEJMFLK_02013	FBAAIJGC_01991	EJMFGGPM_00680	KANJCOPO_00654	IKJJAMKO_00642	KPNIGIIC_02012	FNPABDDN_00413	KKIMNNLB_01931	NOKELGPP_00361	AIDGDBHC_00515	KBOJCAIA_02048	KDDBCGGD_00466	OPBKBDJF_01861	EFAPEAJM_01655	PGOHGHKJ_00812	JNOMGJAB_00681	NNHCIDFA_02047	GBDBOGPK_02404	GIPHGGOM_01019	CIMNMBLL_01008	IGFEIFDG_02519	BIAECILC_01164	KDJHCNJI_00076	POFFCAEL_01829	OOHLOGNN_01853	BILOIELI_00526	LLCLKJPP_00357	DGJFFMBJ_01379	IEMEMHPC_01644	IFCAAPIN_02212	GNKJLLCJ_00835	GDCBNDKE_00653
pyrE	HJFLKAGC_02251	PGLHOMAB_01433	BBFDHBJE_01642	MGMJNONB_01377	OFEBJNKH_02413	KJOMAFKJ_01465	LDKNBHDD_01586	NMEOEDMJ_00520	EPKDFGPB_02506	OMCKJAEN_01089	FCEJMFLK_00921	FBAAIJGC_00920	EJMFGGPM_01514	KANJCOPO_01281	IKJJAMKO_01337	KPNIGIIC_00896	FNPABDDN_02271	KKIMNNLB_00902	NOKELGPP_01144	AIDGDBHC_01210	KBOJCAIA_00952	KDDBCGGD_02460	OPBKBDJF_00888	EFAPEAJM_00948	PGOHGHKJ_01587	JNOMGJAB_01422	NNHCIDFA_00232	GBDBOGPK_00832	GIPHGGOM_01872	CIMNMBLL_01246	IGFEIFDG_01683	BIAECILC_01291	KDJHCNJI_02617	POFFCAEL_01848	OOHLOGNN_00186	BILOIELI_02970	LLCLKJPP_02588	DGJFFMBJ_01179	IEMEMHPC_00214	IFCAAPIN_01431	GNKJLLCJ_01542	GDCBNDKE_01344
rpsH	HJFLKAGC_00209	PGLHOMAB_02460	BBFDHBJE_02607	MGMJNONB_02447	OFEBJNKH_02281	KJOMAFKJ_01815	LDKNBHDD_02152	NMEOEDMJ_00695	EPKDFGPB_02849	OMCKJAEN_02113	FCEJMFLK_01910	FBAAIJGC_01887	EJMFGGPM_02449	KANJCOPO_02364	IKJJAMKO_02269	KPNIGIIC_01908	FNPABDDN_01082	KKIMNNLB_01830	NOKELGPP_02026	AIDGDBHC_02134	KBOJCAIA_01948	KDDBCGGD_01135	OPBKBDJF_01757	EFAPEAJM_02787	PGOHGHKJ_02552	JNOMGJAB_02420	NNHCIDFA_00632	GBDBOGPK_02357	GIPHGGOM_00580	CIMNMBLL_01323	IGFEIFDG_01557	BIAECILC_02761	KDJHCNJI_02118	POFFCAEL_00852	OOHLOGNN_01701	BILOIELI_01679	LLCLKJPP_00645	DGJFFMBJ_00960	IEMEMHPC_01829	IFCAAPIN_02362	GNKJLLCJ_02487	GDCBNDKE_02293
gph_3	HJFLKAGC_02437	PGLHOMAB_01240	BBFDHBJE_01454	MGMJNONB_01189	OFEBJNKH_02411	KJOMAFKJ_02555	LDKNBHDD_01746	NMEOEDMJ_01437	EPKDFGPB_00542	OMCKJAEN_00905	FCEJMFLK_00730	FBAAIJGC_00736	EJMFGGPM_01329	KANJCOPO_01099	IKJJAMKO_01155	KPNIGIIC_00701	FNPABDDN_02088	KKIMNNLB_00716	NOKELGPP_00937	AIDGDBHC_01025	KBOJCAIA_00767	KDDBCGGD_02270	OPBKBDJF_00704	EFAPEAJM_01129	PGOHGHKJ_01400	JNOMGJAB_01237	NNHCIDFA_00540	GBDBOGPK_02760	GIPHGGOM_01573	CIMNMBLL_01098	IGFEIFDG_00844	BIAECILC_00730	KDJHCNJI_01473	POFFCAEL_01245	OOHLOGNN_01141	BILOIELI_02333	LLCLKJPP_01572	DGJFFMBJ_01213	IEMEMHPC_00032	IFCAAPIN_01615	GNKJLLCJ_01347	GDCBNDKE_01161
rppH_2	HJFLKAGC_00981	PGLHOMAB_02545	BBFDHBJE_02692	MGMJNONB_02535	OFEBJNKH_02600	KJOMAFKJ_02410	LDKNBHDD_01197	NMEOEDMJ_01506	EPKDFGPB_01268	OMCKJAEN_02200	FCEJMFLK_02444	FBAAIJGC_02391	EJMFGGPM_02555	KANJCOPO_02447	IKJJAMKO_02371	KPNIGIIC_02330	FNPABDDN_01130	KKIMNNLB_02357	NOKELGPP_02106	AIDGDBHC_02214	KBOJCAIA_02470	KDDBCGGD_01213	OPBKBDJF_02297	EFAPEAJM_02698	PGOHGHKJ_02637	JNOMGJAB_02500	NNHCIDFA_00446	GBDBOGPK_01506	GIPHGGOM_00046	CIMNMBLL_02293	IGFEIFDG_01931	BIAECILC_01501	KDJHCNJI_02667	POFFCAEL_01438	OOHLOGNN_01017	BILOIELI_02434	LLCLKJPP_01197	DGJFFMBJ_00722	IEMEMHPC_01280	IFCAAPIN_02451	GNKJLLCJ_02574	GDCBNDKE_02374
group_6634	HJFLKAGC_01000	PGLHOMAB_02528	BBFDHBJE_02675	MGMJNONB_02516	OFEBJNKH_02583	KJOMAFKJ_01681	LDKNBHDD_01378	NMEOEDMJ_00394	EPKDFGPB_01251	OMCKJAEN_02179	FCEJMFLK_02427	FBAAIJGC_02372	EJMFGGPM_02510	KANJCOPO_02426	IKJJAMKO_02353	KPNIGIIC_02312	FNPABDDN_01682	KKIMNNLB_02340	NOKELGPP_02088	AIDGDBHC_02196	KBOJCAIA_02453	KDDBCGGD_01195	OPBKBDJF_02280	EFAPEAJM_02717	PGOHGHKJ_02620	JNOMGJAB_02482	NNHCIDFA_00465	GBDBOGPK_01827	GIPHGGOM_00029	CIMNMBLL_01855	IGFEIFDG_00497	BIAECILC_00436	KDJHCNJI_02650	POFFCAEL_02447	OOHLOGNN_00190	BILOIELI_01168	LLCLKJPP_00769	DGJFFMBJ_00739	IEMEMHPC_01366	IFCAAPIN_02431	GNKJLLCJ_02555	GDCBNDKE_02355
yheS_1	HJFLKAGC_00172	PGLHOMAB_00253	BBFDHBJE_00251	MGMJNONB_00252	OFEBJNKH_02055	KJOMAFKJ_00243	LDKNBHDD_02820	NMEOEDMJ_01280	EPKDFGPB_02500	OMCKJAEN_02684	FCEJMFLK_00305	FBAAIJGC_00109	EJMFGGPM_00252	KANJCOPO_00135	IKJJAMKO_00196	KPNIGIIC_00134	FNPABDDN_01615	KKIMNNLB_00133	NOKELGPP_02709	AIDGDBHC_02880	KBOJCAIA_00142	KDDBCGGD_01848	OPBKBDJF_00125	EFAPEAJM_02061	PGOHGHKJ_00254	JNOMGJAB_00260	NNHCIDFA_02114	GBDBOGPK_02383	GIPHGGOM_01207	CIMNMBLL_00042	IGFEIFDG_01891	BIAECILC_00484	KDJHCNJI_00373	POFFCAEL_00823	OOHLOGNN_00726	BILOIELI_00380	LLCLKJPP_02065	DGJFFMBJ_02764	IEMEMHPC_01202	IFCAAPIN_00261	GNKJLLCJ_00261	GDCBNDKE_00269
group_4838	HJFLKAGC_00348	PGLHOMAB_00645	BBFDHBJE_00704	MGMJNONB_00576	OFEBJNKH_02723	KJOMAFKJ_01991	LDKNBHDD_02247	NMEOEDMJ_02536	EPKDFGPB_00862	OMCKJAEN_00237	FCEJMFLK_02108	FBAAIJGC_02079	EJMFGGPM_00561	KANJCOPO_00494	IKJJAMKO_00115	KPNIGIIC_02414	FNPABDDN_00309	KKIMNNLB_02019	NOKELGPP_00270	AIDGDBHC_00423	KBOJCAIA_02139	KDDBCGGD_00367	OPBKBDJF_01948	EFAPEAJM_01767	PGOHGHKJ_00713	JNOMGJAB_00587	NNHCIDFA_00690	GBDBOGPK_01222	GIPHGGOM_02413	CIMNMBLL_00580	IGFEIFDG_01833	BIAECILC_00401	KDJHCNJI_00174	POFFCAEL_00046	OOHLOGNN_01447	BILOIELI_00205	LLCLKJPP_01702	DGJFFMBJ_00084	IEMEMHPC_01743	IFCAAPIN_00482	GNKJLLCJ_00739	GDCBNDKE_00554
group_5721	HJFLKAGC_00749	PGLHOMAB_02800	BBFDHBJE_02983	MGMJNONB_02697	OFEBJNKH_01009	KJOMAFKJ_00467	LDKNBHDD_01013	NMEOEDMJ_00478	EPKDFGPB_02283	OMCKJAEN_02364	FCEJMFLK_02599	FBAAIJGC_02547	EJMFGGPM_02757	KANJCOPO_02638	IKJJAMKO_02647	KPNIGIIC_02512	FNPABDDN_01285	KKIMNNLB_02514	NOKELGPP_02393	AIDGDBHC_02556	KBOJCAIA_02623	KDDBCGGD_01501	OPBKBDJF_02459	EFAPEAJM_02451	PGOHGHKJ_02927	JNOMGJAB_02702	NNHCIDFA_00768	GBDBOGPK_02618	GIPHGGOM_00415	CIMNMBLL_02139	IGFEIFDG_00882	BIAECILC_02002	KDJHCNJI_02390	POFFCAEL_00460	OOHLOGNN_01206	BILOIELI_00647	LLCLKJPP_00048	DGJFFMBJ_00153	IEMEMHPC_00499	IFCAAPIN_02611	GNKJLLCJ_02868	GDCBNDKE_02657
ykfC	HJFLKAGC_00543	PGLHOMAB_02017	BBFDHBJE_02157	MGMJNONB_01959	OFEBJNKH_00045	KJOMAFKJ_01157	LDKNBHDD_00508	NMEOEDMJ_00214	EPKDFGPB_01797	OMCKJAEN_01675	FCEJMFLK_01463	FBAAIJGC_01481	EJMFGGPM_02014	KANJCOPO_01892	IKJJAMKO_01843	KPNIGIIC_01442	FNPABDDN_00676	KKIMNNLB_01391	NOKELGPP_01648	AIDGDBHC_01714	KBOJCAIA_01474	KDDBCGGD_00700	OPBKBDJF_01330	EFAPEAJM_00375	PGOHGHKJ_02102	JNOMGJAB_01936	NNHCIDFA_01561	GBDBOGPK_00902	GIPHGGOM_00239	CIMNMBLL_01558	IGFEIFDG_02541	BIAECILC_02124	KDJHCNJI_02913	POFFCAEL_00651	OOHLOGNN_02237	BILOIELI_01093	LLCLKJPP_01861	DGJFFMBJ_00344	IEMEMHPC_02318	IFCAAPIN_00849	GNKJLLCJ_02044	GDCBNDKE_01847
apbE_1	HJFLKAGC_02773	PGLHOMAB_00890	BBFDHBJE_00998	MGMJNONB_00818	OFEBJNKH_01226	KJOMAFKJ_01072	LDKNBHDD_00621	NMEOEDMJ_01682	EPKDFGPB_00808	OMCKJAEN_00520	FCEJMFLK_00389	FBAAIJGC_00338	EJMFGGPM_00844	KANJCOPO_00754	IKJJAMKO_00813	KPNIGIIC_00343	FNPABDDN_01653	KKIMNNLB_00333	NOKELGPP_00604	AIDGDBHC_00693	KBOJCAIA_00399	KDDBCGGD_01880	OPBKBDJF_00358	EFAPEAJM_01483	PGOHGHKJ_01006	JNOMGJAB_00820	NNHCIDFA_01546	GBDBOGPK_01586	GIPHGGOM_01288	CIMNMBLL_01181	IGFEIFDG_00589	BIAECILC_01645	KDJHCNJI_01209	POFFCAEL_02710	OOHLOGNN_02639	BILOIELI_00016	LLCLKJPP_01212	DGJFFMBJ_00662	IEMEMHPC_00777	IFCAAPIN_01992	GNKJLLCJ_00976	GDCBNDKE_00792
yhhT	HJFLKAGC_01932	PGLHOMAB_01750	BBFDHBJE_01953	MGMJNONB_01690	OFEBJNKH_00318	KJOMAFKJ_01033	LDKNBHDD_00170	NMEOEDMJ_02499	EPKDFGPB_01981	OMCKJAEN_01438	FCEJMFLK_01263	FBAAIJGC_01260	EJMFGGPM_01829	KANJCOPO_01686	IKJJAMKO_01650	KPNIGIIC_01284	FNPABDDN_02651	KKIMNNLB_01199	NOKELGPP_01454	AIDGDBHC_01518	KBOJCAIA_01270	KDDBCGGD_02811	OPBKBDJF_01022	EFAPEAJM_00637	PGOHGHKJ_01898	JNOMGJAB_01738	NNHCIDFA_00207	GBDBOGPK_01079	GIPHGGOM_00257	CIMNMBLL_01972	IGFEIFDG_01404	BIAECILC_02654	KDJHCNJI_01990	POFFCAEL_01390	OOHLOGNN_00078	BILOIELI_00937	LLCLKJPP_00425	DGJFFMBJ_01769	IEMEMHPC_00433	IFCAAPIN_01121	GNKJLLCJ_01854	GDCBNDKE_01651
group_6675	HJFLKAGC_01282	PGLHOMAB_02356	BBFDHBJE_02508	MGMJNONB_02347	OFEBJNKH_02114	KJOMAFKJ_01508	LDKNBHDD_00607	NMEOEDMJ_00180	EPKDFGPB_00309	OMCKJAEN_02022	FCEJMFLK_01807	FBAAIJGC_01799	EJMFGGPM_02339	KANJCOPO_02295	IKJJAMKO_02175	KPNIGIIC_01756	FNPABDDN_00981	KKIMNNLB_01723	NOKELGPP_01934	AIDGDBHC_02037	KBOJCAIA_01845	KDDBCGGD_01034	OPBKBDJF_01668	EFAPEAJM_02895	PGOHGHKJ_02453	JNOMGJAB_02320	NNHCIDFA_02213	GBDBOGPK_00457	GIPHGGOM_01773	CIMNMBLL_00953	IGFEIFDG_02759	BIAECILC_00064	KDJHCNJI_02187	POFFCAEL_00557	OOHLOGNN_01343	BILOIELI_01452	LLCLKJPP_02204	DGJFFMBJ_02361	IEMEMHPC_02580	IFCAAPIN_00507	GNKJLLCJ_02382	GDCBNDKE_02194
uppP	HJFLKAGC_02771	PGLHOMAB_00892	BBFDHBJE_01000	MGMJNONB_00820	OFEBJNKH_01229	KJOMAFKJ_01074	LDKNBHDD_01813	NMEOEDMJ_01684	EPKDFGPB_00806	OMCKJAEN_00522	FCEJMFLK_00391	FBAAIJGC_00340	EJMFGGPM_00846	KANJCOPO_00756	IKJJAMKO_00815	KPNIGIIC_00345	FNPABDDN_01655	KKIMNNLB_00335	NOKELGPP_00606	AIDGDBHC_00695	KBOJCAIA_00401	KDDBCGGD_01882	OPBKBDJF_00360	EFAPEAJM_01481	PGOHGHKJ_01008	JNOMGJAB_00822	NNHCIDFA_01548	GBDBOGPK_01584	GIPHGGOM_01286	CIMNMBLL_00132	IGFEIFDG_00587	BIAECILC_01643	KDJHCNJI_01211	POFFCAEL_01170	OOHLOGNN_02637	BILOIELI_00018	LLCLKJPP_00194	DGJFFMBJ_00660	IEMEMHPC_00775	IFCAAPIN_01990	GNKJLLCJ_00978	GDCBNDKE_00794
rpsC	HJFLKAGC_00201	PGLHOMAB_02468	BBFDHBJE_02614	MGMJNONB_02455	OFEBJNKH_00237	KJOMAFKJ_01823	LDKNBHDD_02160	NMEOEDMJ_00703	EPKDFGPB_02856	OMCKJAEN_02121	FCEJMFLK_01918	FBAAIJGC_01894	EJMFGGPM_02456	KANJCOPO_02371	IKJJAMKO_02276	KPNIGIIC_01915	FNPABDDN_01089	KKIMNNLB_01837	NOKELGPP_02033	AIDGDBHC_02141	KBOJCAIA_01955	KDDBCGGD_01142	OPBKBDJF_01765	EFAPEAJM_02779	PGOHGHKJ_02559	JNOMGJAB_02427	NNHCIDFA_00640	GBDBOGPK_00028	GIPHGGOM_00573	CIMNMBLL_00246	IGFEIFDG_01550	BIAECILC_02768	KDJHCNJI_02125	POFFCAEL_00860	OOHLOGNN_00168	BILOIELI_01687	LLCLKJPP_00638	DGJFFMBJ_00967	IEMEMHPC_01836	IFCAAPIN_02370	GNKJLLCJ_02495	GDCBNDKE_02301
gapA1	HJFLKAGC_02711	PGLHOMAB_00953	BBFDHBJE_01109	MGMJNONB_00881	OFEBJNKH_01542	KJOMAFKJ_00106	LDKNBHDD_01257	NMEOEDMJ_02240	EPKDFGPB_00590	OMCKJAEN_00584	FCEJMFLK_00453	FBAAIJGC_00400	EJMFGGPM_00952	KANJCOPO_00816	IKJJAMKO_00875	KPNIGIIC_00406	FNPABDDN_01753	KKIMNNLB_00395	NOKELGPP_00665	AIDGDBHC_00754	KBOJCAIA_00462	KDDBCGGD_01944	OPBKBDJF_00421	EFAPEAJM_01419	PGOHGHKJ_01117	JNOMGJAB_00906	NNHCIDFA_01710	GBDBOGPK_02087	GIPHGGOM_00122	CIMNMBLL_00148	IGFEIFDG_00401	BIAECILC_01088	KDJHCNJI_00930	POFFCAEL_02178	OOHLOGNN_01047	BILOIELI_00078	LLCLKJPP_00703	DGJFFMBJ_02789	IEMEMHPC_01002	IFCAAPIN_01927	GNKJLLCJ_01041	GDCBNDKE_00854
gltB	HJFLKAGC_01004	PGLHOMAB_02524	BBFDHBJE_02671	MGMJNONB_02512	OFEBJNKH_02650	KJOMAFKJ_01677	LDKNBHDD_02273	NMEOEDMJ_00389	EPKDFGPB_01247	OMCKJAEN_02175	FCEJMFLK_02423	FBAAIJGC_02368	EJMFGGPM_02506	KANJCOPO_02421	IKJJAMKO_02349	KPNIGIIC_02307	FNPABDDN_01678	KKIMNNLB_02336	NOKELGPP_02084	AIDGDBHC_02192	KBOJCAIA_02449	KDDBCGGD_01191	OPBKBDJF_02276	EFAPEAJM_02721	PGOHGHKJ_02616	JNOMGJAB_02477	NNHCIDFA_00469	GBDBOGPK_01289	GIPHGGOM_00025	CIMNMBLL_00044	IGFEIFDG_00492	BIAECILC_00440	KDJHCNJI_02646	POFFCAEL_01621	OOHLOGNN_00894	BILOIELI_01164	LLCLKJPP_00773	DGJFFMBJ_00743	IEMEMHPC_01370	IFCAAPIN_02426	GNKJLLCJ_02549	GDCBNDKE_02351
group_6557	HJFLKAGC_00493	PGLHOMAB_00781	BBFDHBJE_00839	MGMJNONB_00704	OFEBJNKH_01504	KJOMAFKJ_00753	LDKNBHDD_02094	NMEOEDMJ_00150	EPKDFGPB_02711	OMCKJAEN_00365	FCEJMFLK_01977	FBAAIJGC_01955	EJMFGGPM_00717	KANJCOPO_00690	IKJJAMKO_00679	KPNIGIIC_01976	FNPABDDN_00450	KKIMNNLB_01895	NOKELGPP_00398	AIDGDBHC_00552	KBOJCAIA_02013	KDDBCGGD_00504	OPBKBDJF_01823	EFAPEAJM_01618	PGOHGHKJ_00848	JNOMGJAB_00718	NNHCIDFA_01807	GBDBOGPK_01730	GIPHGGOM_00531	CIMNMBLL_01984	IGFEIFDG_01803	BIAECILC_01128	KDJHCNJI_00040	POFFCAEL_00758	OOHLOGNN_02497	BILOIELI_00562	LLCLKJPP_01225	DGJFFMBJ_01523	IEMEMHPC_01607	IFCAAPIN_02176	GNKJLLCJ_00873	GDCBNDKE_00690
mtnN	HJFLKAGC_02402	PGLHOMAB_01275	BBFDHBJE_01488	MGMJNONB_01228	OFEBJNKH_02206	KJOMAFKJ_00493	LDKNBHDD_02580	NMEOEDMJ_00427	EPKDFGPB_00628	OMCKJAEN_00939	FCEJMFLK_00764	FBAAIJGC_00770	EJMFGGPM_01364	KANJCOPO_01133	IKJJAMKO_01189	KPNIGIIC_00735	FNPABDDN_02122	KKIMNNLB_00750	NOKELGPP_00971	AIDGDBHC_01059	KBOJCAIA_00804	KDDBCGGD_02304	OPBKBDJF_00738	EFAPEAJM_01095	PGOHGHKJ_01434	JNOMGJAB_01271	NNHCIDFA_00506	GBDBOGPK_00628	GIPHGGOM_01957	CIMNMBLL_00921	IGFEIFDG_01388	BIAECILC_00764	KDJHCNJI_01761	POFFCAEL_02644	OOHLOGNN_00421	BILOIELI_02365	LLCLKJPP_01928	DGJFFMBJ_02721	IEMEMHPC_00066	IFCAAPIN_01581	GNKJLLCJ_01381	GDCBNDKE_01195
trpA	HJFLKAGC_01127	PGLHOMAB_00072	BBFDHBJE_00074	MGMJNONB_00050	OFEBJNKH_02926	KJOMAFKJ_00369	LDKNBHDD_01097	NMEOEDMJ_01869	EPKDFGPB_01010	OMCKJAEN_02479	FCEJMFLK_02715	FBAAIJGC_02657	EJMFGGPM_00071	KANJCOPO_00055	IKJJAMKO_02789	KPNIGIIC_02623	FNPABDDN_01442	KKIMNNLB_02636	NOKELGPP_02530	AIDGDBHC_02701	KBOJCAIA_02735	KDDBCGGD_01664	OPBKBDJF_02557	EFAPEAJM_02322	PGOHGHKJ_00074	JNOMGJAB_00076	NNHCIDFA_02541	GBDBOGPK_00355	GIPHGGOM_01790	CIMNMBLL_02523	IGFEIFDG_00366	BIAECILC_00940	KDJHCNJI_00337	POFFCAEL_01749	OOHLOGNN_02532	BILOIELI_02488	LLCLKJPP_02226	DGJFFMBJ_01636	IEMEMHPC_01873	IFCAAPIN_00052	GNKJLLCJ_00077	GDCBNDKE_00078
group_12252	HJFLKAGC_00501	PGLHOMAB_00788	BBFDHBJE_00846	MGMJNONB_00711	OFEBJNKH_01497	KJOMAFKJ_01175	LDKNBHDD_00328	NMEOEDMJ_02246	EPKDFGPB_02704	OMCKJAEN_00372	FCEJMFLK_01970	FBAAIJGC_01948	EJMFGGPM_00724	KANJCOPO_00697	IKJJAMKO_00686	KPNIGIIC_01969	FNPABDDN_00457	KKIMNNLB_01888	NOKELGPP_00405	AIDGDBHC_00559	KBOJCAIA_02006	KDDBCGGD_00511	OPBKBDJF_01816	EFAPEAJM_01611	PGOHGHKJ_00855	JNOMGJAB_00725	NNHCIDFA_01784	GBDBOGPK_02703	GIPHGGOM_00523	CIMNMBLL_00118	IGFEIFDG_01036	BIAECILC_01121	KDJHCNJI_00032	POFFCAEL_00765	OOHLOGNN_01254	BILOIELI_00569	LLCLKJPP_01233	DGJFFMBJ_01516	IEMEMHPC_02090	IFCAAPIN_02169	GNKJLLCJ_00880	GDCBNDKE_00697
copY	HJFLKAGC_01954	PGLHOMAB_01728	BBFDHBJE_01931	MGMJNONB_01668	OFEBJNKH_02752	KJOMAFKJ_02121	LDKNBHDD_00199	NMEOEDMJ_01212	EPKDFGPB_01959	OMCKJAEN_01414	FCEJMFLK_01241	FBAAIJGC_01239	EJMFGGPM_01807	KANJCOPO_01664	IKJJAMKO_01628	KPNIGIIC_01262	FNPABDDN_02629	KKIMNNLB_01177	NOKELGPP_01432	AIDGDBHC_01496	KBOJCAIA_01248	KDDBCGGD_02789	OPBKBDJF_01044	EFAPEAJM_00659	PGOHGHKJ_01876	JNOMGJAB_01716	NNHCIDFA_00185	GBDBOGPK_02548	GIPHGGOM_00977	CIMNMBLL_00570	IGFEIFDG_00759	BIAECILC_01602	KDJHCNJI_01967	POFFCAEL_02533	OOHLOGNN_00813	BILOIELI_02941	LLCLKJPP_00756	DGJFFMBJ_01931	IEMEMHPC_00411	IFCAAPIN_01145	GNKJLLCJ_01832	GDCBNDKE_01629
czcD	HJFLKAGC_00970	PGLHOMAB_02559	BBFDHBJE_02704	MGMJNONB_02546	OFEBJNKH_02611	KJOMAFKJ_02421	LDKNBHDD_01209	NMEOEDMJ_01495	EPKDFGPB_01280	OMCKJAEN_02211	FCEJMFLK_02455	FBAAIJGC_02402	EJMFGGPM_02568	KANJCOPO_02461	IKJJAMKO_02382	KPNIGIIC_02341	FNPABDDN_01143	KKIMNNLB_02368	NOKELGPP_02117	AIDGDBHC_02225	KBOJCAIA_02481	KDDBCGGD_01224	OPBKBDJF_02308	EFAPEAJM_02687	PGOHGHKJ_02649	JNOMGJAB_02511	NNHCIDFA_00435	GBDBOGPK_01738	GIPHGGOM_00058	CIMNMBLL_00685	IGFEIFDG_01919	BIAECILC_02110	KDJHCNJI_01634	POFFCAEL_01450	OOHLOGNN_02448	BILOIELI_01105	LLCLKJPP_01031	DGJFFMBJ_00711	IEMEMHPC_01293	IFCAAPIN_02462	GNKJLLCJ_02585	GDCBNDKE_02387
leuS	HJFLKAGC_02796	PGLHOMAB_00868	BBFDHBJE_00926	MGMJNONB_00797	OFEBJNKH_01118	KJOMAFKJ_01480	LDKNBHDD_01231	NMEOEDMJ_00811	EPKDFGPB_00908	OMCKJAEN_00453	FCEJMFLK_00320	FBAAIJGC_00265	EJMFGGPM_00822	KANJCOPO_00732	IKJJAMKO_00792	KPNIGIIC_00322	FNPABDDN_01632	KKIMNNLB_00311	NOKELGPP_00583	AIDGDBHC_00672	KBOJCAIA_00377	KDDBCGGD_01858	OPBKBDJF_00334	EFAPEAJM_01505	PGOHGHKJ_00934	JNOMGJAB_00799	NNHCIDFA_01974	GBDBOGPK_01750	GIPHGGOM_02429	CIMNMBLL_01694	IGFEIFDG_02139	BIAECILC_02473	KDJHCNJI_02688	POFFCAEL_01219	OOHLOGNN_00710	BILOIELI_02573	LLCLKJPP_00719	DGJFFMBJ_02448	IEMEMHPC_02436	IFCAAPIN_02013	GNKJLLCJ_00955	GDCBNDKE_00771
lexA	HJFLKAGC_00428	PGLHOMAB_00717	BBFDHBJE_00776	MGMJNONB_00640	OFEBJNKH_00848	KJOMAFKJ_01458	LDKNBHDD_00874	NMEOEDMJ_00274	EPKDFGPB_01554	OMCKJAEN_00301	FCEJMFLK_02038	FBAAIJGC_02018	EJMFGGPM_00652	KANJCOPO_00629	IKJJAMKO_00617	KPNIGIIC_02039	FNPABDDN_00386	KKIMNNLB_01958	NOKELGPP_00336	AIDGDBHC_00490	KBOJCAIA_02075	KDDBCGGD_00440	OPBKBDJF_01888	EFAPEAJM_01683	PGOHGHKJ_00785	JNOMGJAB_00656	NNHCIDFA_01867	GBDBOGPK_02135	GIPHGGOM_00992	CIMNMBLL_00823	IGFEIFDG_01125	BIAECILC_01189	KDJHCNJI_00103	POFFCAEL_00162	OOHLOGNN_00317	BILOIELI_00501	LLCLKJPP_01164	DGJFFMBJ_00016	IEMEMHPC_01980	IFCAAPIN_02239	GNKJLLCJ_00810	GDCBNDKE_00626
group_6689	HJFLKAGC_01392	PGLHOMAB_02234	BBFDHBJE_02388	MGMJNONB_02163	OFEBJNKH_00186	KJOMAFKJ_01200	LDKNBHDD_01780	NMEOEDMJ_01714	EPKDFGPB_00570	OMCKJAEN_01900	FCEJMFLK_01660	FBAAIJGC_01685	EJMFGGPM_02225	KANJCOPO_02212	IKJJAMKO_02056	KPNIGIIC_01645	FNPABDDN_00870	KKIMNNLB_02276	NOKELGPP_01828	AIDGDBHC_01928	KBOJCAIA_01661	KDDBCGGD_00918	OPBKBDJF_01524	EFAPEAJM_00158	PGOHGHKJ_02333	JNOMGJAB_02164	NNHCIDFA_00935	GBDBOGPK_01954	GIPHGGOM_02148	CIMNMBLL_01431	IGFEIFDG_01787	BIAECILC_02532	KDJHCNJI_01783	POFFCAEL_00954	OOHLOGNN_00697	BILOIELI_02401	LLCLKJPP_01010	DGJFFMBJ_01071	IEMEMHPC_00716	IFCAAPIN_00626	GNKJLLCJ_02272	GDCBNDKE_02079
metK	HJFLKAGC_02802	PGLHOMAB_00862	BBFDHBJE_00920	MGMJNONB_00791	OFEBJNKH_01857	KJOMAFKJ_00715	LDKNBHDD_01592	NMEOEDMJ_00403	EPKDFGPB_00914	OMCKJAEN_00446	FCEJMFLK_00314	FBAAIJGC_00258	EJMFGGPM_00816	KANJCOPO_00726	IKJJAMKO_00786	KPNIGIIC_00315	FNPABDDN_01626	KKIMNNLB_00304	NOKELGPP_00577	AIDGDBHC_00666	KBOJCAIA_00371	KDDBCGGD_01851	OPBKBDJF_00327	EFAPEAJM_01511	PGOHGHKJ_00928	JNOMGJAB_00792	NNHCIDFA_02695	GBDBOGPK_02165	GIPHGGOM_02422	CIMNMBLL_01059	IGFEIFDG_00933	BIAECILC_00641	KDJHCNJI_02695	POFFCAEL_02771	OOHLOGNN_01905	BILOIELI_02930	LLCLKJPP_02158	DGJFFMBJ_02812	IEMEMHPC_02442	IFCAAPIN_02019	GNKJLLCJ_00949	GDCBNDKE_00765
treR_2	HJFLKAGC_00766	PGLHOMAB_02780	BBFDHBJE_02967	MGMJNONB_02681	OFEBJNKH_00992	KJOMAFKJ_00742	LDKNBHDD_01436	NMEOEDMJ_02806	EPKDFGPB_02267	OMCKJAEN_02348	FCEJMFLK_02583	FBAAIJGC_02531	EJMFGGPM_02741	KANJCOPO_02622	IKJJAMKO_02630	KPNIGIIC_02496	FNPABDDN_01269	KKIMNNLB_02496	NOKELGPP_02375	AIDGDBHC_02539	KBOJCAIA_02606	KDDBCGGD_01483	OPBKBDJF_02443	EFAPEAJM_02467	PGOHGHKJ_02911	JNOMGJAB_02661	NNHCIDFA_00751	GBDBOGPK_00690	GIPHGGOM_00431	CIMNMBLL_00803	IGFEIFDG_00396	BIAECILC_01984	KDJHCNJI_02406	POFFCAEL_02717	OOHLOGNN_01373	BILOIELI_00630	LLCLKJPP_02124	DGJFFMBJ_00170	IEMEMHPC_00483	IFCAAPIN_02595	GNKJLLCJ_02850	GDCBNDKE_02639
group_5277	HJFLKAGC_02629	PGLHOMAB_01040	BBFDHBJE_01198	MGMJNONB_01002	OFEBJNKH_02033	KJOMAFKJ_02551	LDKNBHDD_00257	NMEOEDMJ_02672	EPKDFGPB_00888	OMCKJAEN_00704	FCEJMFLK_00566	FBAAIJGC_00545	EJMFGGPM_01040	KANJCOPO_00919	IKJJAMKO_00964	KPNIGIIC_00505	FNPABDDN_01837	KKIMNNLB_00486	NOKELGPP_00749	AIDGDBHC_00843	KBOJCAIA_00577	KDDBCGGD_02032	OPBKBDJF_00524	EFAPEAJM_01327	PGOHGHKJ_01205	JNOMGJAB_01012	NNHCIDFA_00843	GBDBOGPK_01564	GIPHGGOM_02049	CIMNMBLL_02366	IGFEIFDG_02117	BIAECILC_01366	KDJHCNJI_01717	POFFCAEL_01971	OOHLOGNN_00470	BILOIELI_01492	LLCLKJPP_01486	DGJFFMBJ_02127	IEMEMHPC_01498	IFCAAPIN_01817	GNKJLLCJ_01134	GDCBNDKE_00963
rpsI	HJFLKAGC_00234	PGLHOMAB_02433	BBFDHBJE_02582	MGMJNONB_02422	OFEBJNKH_02306	KJOMAFKJ_00591	LDKNBHDD_01783	NMEOEDMJ_01258	EPKDFGPB_02824	OMCKJAEN_02088	FCEJMFLK_01885	FBAAIJGC_01862	EJMFGGPM_02423	KANJCOPO_02337	IKJJAMKO_02244	KPNIGIIC_01883	FNPABDDN_01055	KKIMNNLB_01804	NOKELGPP_02001	AIDGDBHC_02109	KBOJCAIA_01923	KDDBCGGD_01108	OPBKBDJF_01731	EFAPEAJM_02813	PGOHGHKJ_02527	JNOMGJAB_02394	NNHCIDFA_00607	GBDBOGPK_02112	GIPHGGOM_00605	CIMNMBLL_00915	IGFEIFDG_01586	BIAECILC_02736	KDJHCNJI_02093	POFFCAEL_00827	OOHLOGNN_02410	BILOIELI_01723	LLCLKJPP_02643	DGJFFMBJ_00933	IEMEMHPC_02752	IFCAAPIN_02335	GNKJLLCJ_02462	GDCBNDKE_02268
nagA	HJFLKAGC_01891	PGLHOMAB_01792	BBFDHBJE_01993	MGMJNONB_01728	OFEBJNKH_01184	KJOMAFKJ_01245	LDKNBHDD_00476	NMEOEDMJ_00674	EPKDFGPB_02021	OMCKJAEN_01477	FCEJMFLK_01297	FBAAIJGC_01298	EJMFGGPM_01869	KANJCOPO_01725	IKJJAMKO_01689	KPNIGIIC_01323	FNPABDDN_02691	KKIMNNLB_01237	NOKELGPP_01493	AIDGDBHC_01557	KBOJCAIA_01308	KDDBCGGD_02851	OPBKBDJF_00983	EFAPEAJM_00596	PGOHGHKJ_01938	JNOMGJAB_01779	NNHCIDFA_01253	GBDBOGPK_01578	GIPHGGOM_00295	CIMNMBLL_02251	IGFEIFDG_02631	BIAECILC_02023	KDJHCNJI_02042	POFFCAEL_00398	OOHLOGNN_01872	BILOIELI_00897	LLCLKJPP_01386	DGJFFMBJ_01954	IEMEMHPC_02002	IFCAAPIN_01082	GNKJLLCJ_01894	GDCBNDKE_01689
group_12256	HJFLKAGC_01036	PGLHOMAB_00163	BBFDHBJE_00158	MGMJNONB_00173	OFEBJNKH_01052	KJOMAFKJ_00551	LDKNBHDD_01793	NMEOEDMJ_00974	EPKDFGPB_01361	OMCKJAEN_02599	FCEJMFLK_00055	FBAAIJGC_00065	EJMFGGPM_00158	KANJCOPO_01405	IKJJAMKO_00098	KPNIGIIC_00061	FNPABDDN_01533	KKIMNNLB_00057	NOKELGPP_02621	AIDGDBHC_02792	KBOJCAIA_00059	KDDBCGGD_01758	OPBKBDJF_00041	EFAPEAJM_02174	PGOHGHKJ_00161	JNOMGJAB_00172	NNHCIDFA_02392	GBDBOGPK_01978	GIPHGGOM_00851	CIMNMBLL_01329	IGFEIFDG_00531	BIAECILC_00572	KDJHCNJI_01190	POFFCAEL_01601	OOHLOGNN_02167	BILOIELI_00470	LLCLKJPP_01987	DGJFFMBJ_00378	IEMEMHPC_01008	IFCAAPIN_00175	GNKJLLCJ_00169	GDCBNDKE_00182
ytrA_2	HJFLKAGC_01402	PGLHOMAB_02224	BBFDHBJE_02378	MGMJNONB_02153	OFEBJNKH_01771	KJOMAFKJ_01957	LDKNBHDD_01244	NMEOEDMJ_00739	EPKDFGPB_02153	OMCKJAEN_01890	FCEJMFLK_01650	FBAAIJGC_01675	EJMFGGPM_02215	KANJCOPO_02202	IKJJAMKO_02046	KPNIGIIC_01635	FNPABDDN_00860	KKIMNNLB_02266	NOKELGPP_01818	AIDGDBHC_01918	KBOJCAIA_01651	KDDBCGGD_00906	OPBKBDJF_01514	EFAPEAJM_00168	PGOHGHKJ_02323	JNOMGJAB_02154	NNHCIDFA_00925	GBDBOGPK_01894	GIPHGGOM_02158	CIMNMBLL_01534	IGFEIFDG_01777	BIAECILC_02522	KDJHCNJI_01793	POFFCAEL_00987	OOHLOGNN_00284	BILOIELI_02462	LLCLKJPP_00919	DGJFFMBJ_01061	IEMEMHPC_00726	IFCAAPIN_00636	GNKJLLCJ_02262	GDCBNDKE_02069
cdd	HJFLKAGC_02182	PGLHOMAB_01499	BBFDHBJE_01701	MGMJNONB_01439	OFEBJNKH_00744	KJOMAFKJ_00380	LDKNBHDD_01037	NMEOEDMJ_01994	EPKDFGPB_02629	OMCKJAEN_01186	FCEJMFLK_00995	FBAAIJGC_01014	EJMFGGPM_01580	KANJCOPO_01340	IKJJAMKO_01395	KPNIGIIC_00956	FNPABDDN_02345	KKIMNNLB_00952	NOKELGPP_01205	AIDGDBHC_01269	KBOJCAIA_01021	KDDBCGGD_02520	OPBKBDJF_00948	EFAPEAJM_00889	PGOHGHKJ_01646	JNOMGJAB_01482	NNHCIDFA_02222	GBDBOGPK_00603	GIPHGGOM_01427	CIMNMBLL_01100	IGFEIFDG_00190	BIAECILC_00460	KDJHCNJI_00863	POFFCAEL_02775	OOHLOGNN_00391	BILOIELI_02096	LLCLKJPP_02265	DGJFFMBJ_02436	IEMEMHPC_01919	IFCAAPIN_01370	GNKJLLCJ_01603	GDCBNDKE_01402
group_4620	HJFLKAGC_00978	PGLHOMAB_02551	BBFDHBJE_02695	MGMJNONB_02538	OFEBJNKH_02603	KJOMAFKJ_02413	LDKNBHDD_01201	NMEOEDMJ_01503	EPKDFGPB_01271	OMCKJAEN_02203	FCEJMFLK_02447	FBAAIJGC_02394	EJMFGGPM_02560	KANJCOPO_02453	IKJJAMKO_02374	KPNIGIIC_02333	FNPABDDN_01135	KKIMNNLB_02360	NOKELGPP_02109	AIDGDBHC_02217	KBOJCAIA_02473	KDDBCGGD_01216	OPBKBDJF_02300	EFAPEAJM_02695	PGOHGHKJ_02640	JNOMGJAB_02503	NNHCIDFA_00443	GBDBOGPK_01746	GIPHGGOM_00049	CIMNMBLL_01164	IGFEIFDG_01928	BIAECILC_01496	KDJHCNJI_02670	POFFCAEL_01441	OOHLOGNN_01014	BILOIELI_01097	LLCLKJPP_01039	DGJFFMBJ_00719	IEMEMHPC_01285	IFCAAPIN_02454	GNKJLLCJ_02577	GDCBNDKE_02379
group_6504	HJFLKAGC_00129	PGLHOMAB_00198	BBFDHBJE_00188	MGMJNONB_00208	OFEBJNKH_02879	KJOMAFKJ_02716	LDKNBHDD_02040	NMEOEDMJ_01613	EPKDFGPB_02437	OMCKJAEN_02640	FCEJMFLK_00250	FBAAIJGC_00421	EJMFGGPM_00197	KANJCOPO_01441	IKJJAMKO_00147	KPNIGIIC_00091	FNPABDDN_01569	KKIMNNLB_00089	NOKELGPP_02654	AIDGDBHC_02825	KBOJCAIA_00099	KDDBCGGD_01794	OPBKBDJF_00073	EFAPEAJM_02106	PGOHGHKJ_00191	JNOMGJAB_00206	NNHCIDFA_01095	GBDBOGPK_01689	GIPHGGOM_00921	CIMNMBLL_01039	IGFEIFDG_02377	BIAECILC_00539	KDJHCNJI_02469	POFFCAEL_00370	OOHLOGNN_01455	BILOIELI_00435	LLCLKJPP_00164	DGJFFMBJ_00413	IEMEMHPC_02166	IFCAAPIN_00217	GNKJLLCJ_00204	GDCBNDKE_00215
group_12367	HJFLKAGC_01434	PGLHOMAB_02192	BBFDHBJE_02345	MGMJNONB_02121	OFEBJNKH_01611	KJOMAFKJ_02296	LDKNBHDD_01801	NMEOEDMJ_02266	EPKDFGPB_01112	OMCKJAEN_01858	FCEJMFLK_01617	FBAAIJGC_01643	EJMFGGPM_02181	KANJCOPO_02169	IKJJAMKO_02014	KPNIGIIC_01603	FNPABDDN_00828	KKIMNNLB_01599	NOKELGPP_01785	AIDGDBHC_01886	KBOJCAIA_01619	KDDBCGGD_00873	OPBKBDJF_01482	EFAPEAJM_00200	PGOHGHKJ_02290	JNOMGJAB_00839	NNHCIDFA_00893	GBDBOGPK_02711	GIPHGGOM_01039	CIMNMBLL_02101	IGFEIFDG_00632	BIAECILC_02490	KDJHCNJI_02585	POFFCAEL_01077	OOHLOGNN_02557	BILOIELI_02008	LLCLKJPP_02134	DGJFFMBJ_02017	IEMEMHPC_02419	IFCAAPIN_00669	GNKJLLCJ_02230	GDCBNDKE_02036
xpkA	HJFLKAGC_00101	PGLHOMAB_00171	BBFDHBJE_00165	MGMJNONB_00184	OFEBJNKH_01758	KJOMAFKJ_00544	LDKNBHDD_02679	NMEOEDMJ_00967	EPKDFGPB_01354	OMCKJAEN_02612	FCEJMFLK_00062	FBAAIJGC_00076	EJMFGGPM_00165	KANJCOPO_01412	IKJJAMKO_00105	KPNIGIIC_00069	FNPABDDN_01540	KKIMNNLB_00068	NOKELGPP_02629	AIDGDBHC_02800	KBOJCAIA_00078	KDDBCGGD_01765	OPBKBDJF_00052	EFAPEAJM_02134	PGOHGHKJ_00168	JNOMGJAB_00181	NNHCIDFA_01067	GBDBOGPK_00077	GIPHGGOM_00842	CIMNMBLL_00561	IGFEIFDG_02405	BIAECILC_00565	KDJHCNJI_01198	POFFCAEL_01594	OOHLOGNN_01115	BILOIELI_00463	LLCLKJPP_01892	DGJFFMBJ_00385	IEMEMHPC_02143	IFCAAPIN_00191	GNKJLLCJ_00178	GDCBNDKE_00189
group_5268	HJFLKAGC_02594	PGLHOMAB_01074	BBFDHBJE_01230	MGMJNONB_01036	OFEBJNKH_00822	KJOMAFKJ_00386	LDKNBHDD_01188	NMEOEDMJ_02544	EPKDFGPB_02514	OMCKJAEN_00737	FCEJMFLK_00600	FBAAIJGC_00580	EJMFGGPM_01075	KANJCOPO_00953	IKJJAMKO_00998	KPNIGIIC_00538	FNPABDDN_01871	KKIMNNLB_00521	NOKELGPP_00783	AIDGDBHC_00877	KBOJCAIA_00610	KDDBCGGD_02066	OPBKBDJF_00556	EFAPEAJM_01293	PGOHGHKJ_01237	JNOMGJAB_01046	NNHCIDFA_00809	GBDBOGPK_02601	GIPHGGOM_02448	CIMNMBLL_00636	IGFEIFDG_02219	BIAECILC_01786	KDJHCNJI_00531	POFFCAEL_02156	OOHLOGNN_00545	BILOIELI_02129	LLCLKJPP_01545	DGJFFMBJ_01659	IEMEMHPC_01464	IFCAAPIN_01783	GNKJLLCJ_01168	GDCBNDKE_00996
accB	HJFLKAGC_01523	PGLHOMAB_02097	BBFDHBJE_02250	MGMJNONB_02037	OFEBJNKH_01831	KJOMAFKJ_01889	LDKNBHDD_00791	NMEOEDMJ_02690	EPKDFGPB_00229	OMCKJAEN_01763	FCEJMFLK_01522	FBAAIJGC_01556	EJMFGGPM_02099	KANJCOPO_02075	IKJJAMKO_01929	KPNIGIIC_01517	FNPABDDN_00741	KKIMNNLB_01520	NOKELGPP_01696	AIDGDBHC_01794	KBOJCAIA_01558	KDDBCGGD_00782	OPBKBDJF_01400	EFAPEAJM_00293	PGOHGHKJ_02195	JNOMGJAB_02053	NNHCIDFA_01359	GBDBOGPK_02438	GIPHGGOM_00337	CIMNMBLL_00957	IGFEIFDG_00827	BIAECILC_02809	KDJHCNJI_00463	POFFCAEL_00728	OOHLOGNN_01832	BILOIELI_03070	LLCLKJPP_02334	DGJFFMBJ_01409	IEMEMHPC_01545	IFCAAPIN_00757	GNKJLLCJ_02139	GDCBNDKE_01941
lolD	HJFLKAGC_01676	PGLHOMAB_00388	BBFDHBJE_00456	MGMJNONB_00369	OFEBJNKH_00035	KJOMAFKJ_00973	LDKNBHDD_01424	NMEOEDMJ_01938	EPKDFGPB_00075	OMCKJAEN_00026	FCEJMFLK_02305	FBAAIJGC_02258	EJMFGGPM_00308	KANJCOPO_00245	IKJJAMKO_00347	KPNIGIIC_01054	FNPABDDN_00065	KKIMNNLB_02214	NOKELGPP_00044	AIDGDBHC_00131	KBOJCAIA_02344	KDDBCGGD_00112	OPBKBDJF_02182	EFAPEAJM_01965	PGOHGHKJ_00459	JNOMGJAB_00416	NNHCIDFA_00959	GBDBOGPK_00596	GIPHGGOM_02359	CIMNMBLL_00102	IGFEIFDG_01160	BIAECILC_02238	KDJHCNJI_01311	POFFCAEL_01978	OOHLOGNN_02110	BILOIELI_00807	LLCLKJPP_01352	DGJFFMBJ_00864	IEMEMHPC_02341	IFCAAPIN_00336	GNKJLLCJ_00471	GDCBNDKE_00407
group_6668	HJFLKAGC_01248	PGLHOMAB_02397	BBFDHBJE_02543	MGMJNONB_02382	OFEBJNKH_02197	KJOMAFKJ_01236	LDKNBHDD_01236	NMEOEDMJ_01361	EPKDFGPB_00274	OMCKJAEN_02060	FCEJMFLK_01842	FBAAIJGC_01837	EJMFGGPM_02380	KANJCOPO_02308	IKJJAMKO_02209	KPNIGIIC_01793	FNPABDDN_01017	KKIMNNLB_01758	NOKELGPP_01963	AIDGDBHC_02071	KBOJCAIA_01879	KDDBCGGD_01066	OPBKBDJF_01696	EFAPEAJM_02859	PGOHGHKJ_02488	JNOMGJAB_02355	NNHCIDFA_01999	GBDBOGPK_01994	GIPHGGOM_02817	CIMNMBLL_01366	IGFEIFDG_00989	BIAECILC_01701	KDJHCNJI_00589	POFFCAEL_02808	OOHLOGNN_01384	BILOIELI_02561	LLCLKJPP_00927	DGJFFMBJ_01577	IEMEMHPC_01568	IFCAAPIN_02306	GNKJLLCJ_02417	GDCBNDKE_02231
ydaF	HJFLKAGC_00732	PGLHOMAB_02817	BBFDHBJE_03000	MGMJNONB_02713	OFEBJNKH_02512	KJOMAFKJ_00487	LDKNBHDD_00892	NMEOEDMJ_00595	EPKDFGPB_02300	OMCKJAEN_02381	FCEJMFLK_02616	FBAAIJGC_02564	EJMFGGPM_02775	KANJCOPO_02655	IKJJAMKO_02664	KPNIGIIC_02529	FNPABDDN_01302	KKIMNNLB_02531	NOKELGPP_02410	AIDGDBHC_02573	KBOJCAIA_02640	KDDBCGGD_01518	OPBKBDJF_02476	EFAPEAJM_02433	PGOHGHKJ_02944	JNOMGJAB_02719	NNHCIDFA_00785	GBDBOGPK_00225	GIPHGGOM_00398	CIMNMBLL_01763	IGFEIFDG_00536	BIAECILC_02389	KDJHCNJI_02372	POFFCAEL_00442	OOHLOGNN_01071	BILOIELI_00664	LLCLKJPP_00065	DGJFFMBJ_01894	IEMEMHPC_00516	IFCAAPIN_02628	GNKJLLCJ_02885	GDCBNDKE_02674
group_4834	HJFLKAGC_00315	PGLHOMAB_00612	BBFDHBJE_00669	MGMJNONB_00543	OFEBJNKH_02184	KJOMAFKJ_02452	LDKNBHDD_02694	NMEOEDMJ_02839	EPKDFGPB_00336	OMCKJAEN_00198	FCEJMFLK_02208	FBAAIJGC_02112	EJMFGGPM_00524	KANJCOPO_00461	IKJJAMKO_00520	KPNIGIIC_02093	FNPABDDN_00274	KKIMNNLB_02052	NOKELGPP_00231	AIDGDBHC_00384	KBOJCAIA_02172	KDDBCGGD_00328	OPBKBDJF_01983	EFAPEAJM_01800	PGOHGHKJ_00678	JNOMGJAB_00549	NNHCIDFA_00658	GBDBOGPK_01366	GIPHGGOM_01114	CIMNMBLL_00547	IGFEIFDG_02505	BIAECILC_00175	KDJHCNJI_00210	POFFCAEL_00010	OOHLOGNN_01718	BILOIELI_00245	LLCLKJPP_01185	DGJFFMBJ_00124	IEMEMHPC_01795	IFCAAPIN_00446	GNKJLLCJ_00698	GDCBNDKE_00515
dinB_1	HJFLKAGC_00474	PGLHOMAB_00762	BBFDHBJE_00820	MGMJNONB_00685	OFEBJNKH_01661	KJOMAFKJ_00423	LDKNBHDD_01165	NMEOEDMJ_00234	EPKDFGPB_01510	OMCKJAEN_00345	FCEJMFLK_01996	FBAAIJGC_01974	EJMFGGPM_00698	KANJCOPO_00671	IKJJAMKO_00660	KPNIGIIC_01995	FNPABDDN_00431	KKIMNNLB_01914	NOKELGPP_00379	AIDGDBHC_00533	KBOJCAIA_02031	KDDBCGGD_00485	OPBKBDJF_01842	EFAPEAJM_01637	PGOHGHKJ_00829	JNOMGJAB_00699	NNHCIDFA_01826	GBDBOGPK_00282	GIPHGGOM_00550	CIMNMBLL_02439	IGFEIFDG_00605	BIAECILC_01147	KDJHCNJI_00059	POFFCAEL_00739	OOHLOGNN_01223	BILOIELI_00543	LLCLKJPP_00875	DGJFFMBJ_01362	IEMEMHPC_01626	IFCAAPIN_02195	GNKJLLCJ_00853	GDCBNDKE_00671
group_6753	HJFLKAGC_01974	PGLHOMAB_01707	BBFDHBJE_01911	MGMJNONB_01648	OFEBJNKH_00208	KJOMAFKJ_01552	LDKNBHDD_00345	NMEOEDMJ_01078	EPKDFGPB_01938	OMCKJAEN_01394	FCEJMFLK_01199	FBAAIJGC_01219	EJMFGGPM_01787	KANJCOPO_01644	IKJJAMKO_01608	KPNIGIIC_01242	FNPABDDN_02609	KKIMNNLB_01156	NOKELGPP_01412	AIDGDBHC_01476	KBOJCAIA_01228	KDDBCGGD_02736	OPBKBDJF_01235	EFAPEAJM_00679	PGOHGHKJ_01856	JNOMGJAB_01696	NNHCIDFA_00164	GBDBOGPK_00435	GIPHGGOM_02231	CIMNMBLL_02626	IGFEIFDG_00738	BIAECILC_01581	KDJHCNJI_01947	POFFCAEL_01109	OOHLOGNN_01550	BILOIELI_03034	LLCLKJPP_00310	DGJFFMBJ_01910	IEMEMHPC_00391	IFCAAPIN_01165	GNKJLLCJ_01812	GDCBNDKE_01609
group_5826	HJFLKAGC_01389	PGLHOMAB_02237	BBFDHBJE_02391	MGMJNONB_02166	OFEBJNKH_01463	KJOMAFKJ_00784	LDKNBHDD_00292	NMEOEDMJ_01717	EPKDFGPB_00573	OMCKJAEN_01903	FCEJMFLK_01663	FBAAIJGC_01688	EJMFGGPM_02228	KANJCOPO_02215	IKJJAMKO_02059	KPNIGIIC_01648	FNPABDDN_00873	KKIMNNLB_02279	NOKELGPP_01831	AIDGDBHC_01931	KBOJCAIA_01664	KDDBCGGD_00921	OPBKBDJF_01527	EFAPEAJM_00155	PGOHGHKJ_02336	JNOMGJAB_02167	NNHCIDFA_00938	GBDBOGPK_01413	GIPHGGOM_02145	CIMNMBLL_01434	IGFEIFDG_01790	BIAECILC_02535	KDJHCNJI_01780	POFFCAEL_00951	OOHLOGNN_00694	BILOIELI_02398	LLCLKJPP_01007	DGJFFMBJ_01074	IEMEMHPC_00713	IFCAAPIN_00623	GNKJLLCJ_02275	GDCBNDKE_02082
menA_2	HJFLKAGC_01352	PGLHOMAB_02273	BBFDHBJE_02427	MGMJNONB_02273	OFEBJNKH_02797	KJOMAFKJ_00349	LDKNBHDD_02397	NMEOEDMJ_02369	EPKDFGPB_00508	OMCKJAEN_01942	FCEJMFLK_01731	FBAAIJGC_01726	EJMFGGPM_02263	KANJCOPO_02049	IKJJAMKO_02102	KPNIGIIC_01685	FNPABDDN_00909	KKIMNNLB_01649	NOKELGPP_01866	AIDGDBHC_01967	KBOJCAIA_01772	KDDBCGGD_00957	OPBKBDJF_01597	EFAPEAJM_00047	PGOHGHKJ_02372	JNOMGJAB_02267	NNHCIDFA_01428	GBDBOGPK_02496	GIPHGGOM_00807	CIMNMBLL_01629	IGFEIFDG_01878	BIAECILC_02698	KDJHCNJI_01025	POFFCAEL_00631	OOHLOGNN_00334	BILOIELI_02078	LLCLKJPP_01904	DGJFFMBJ_01107	IEMEMHPC_00612	IFCAAPIN_00586	GNKJLLCJ_02311	GDCBNDKE_02118
group_5775	HJFLKAGC_01012	PGLHOMAB_02515	BBFDHBJE_02660	MGMJNONB_02504	OFEBJNKH_00247	KJOMAFKJ_01322	LDKNBHDD_00133	NMEOEDMJ_00380	EPKDFGPB_01236	OMCKJAEN_02167	FCEJMFLK_02415	FBAAIJGC_02360	EJMFGGPM_02497	KANJCOPO_02412	IKJJAMKO_02340	KPNIGIIC_02298	FNPABDDN_01669	KKIMNNLB_02328	NOKELGPP_02076	AIDGDBHC_02184	KBOJCAIA_02441	KDDBCGGD_01183	OPBKBDJF_02268	EFAPEAJM_02729	PGOHGHKJ_02605	JNOMGJAB_02469	NNHCIDFA_00477	GBDBOGPK_00501	GIPHGGOM_00013	CIMNMBLL_02569	IGFEIFDG_00484	BIAECILC_00448	KDJHCNJI_02635	POFFCAEL_01632	OOHLOGNN_00885	BILOIELI_01156	LLCLKJPP_01734	DGJFFMBJ_01852	IEMEMHPC_01379	IFCAAPIN_02418	GNKJLLCJ_02541	GDCBNDKE_02343
group_5687	HJFLKAGC_00461	PGLHOMAB_00747	BBFDHBJE_00808	MGMJNONB_00673	OFEBJNKH_02554	KJOMAFKJ_01303	LDKNBHDD_00472	NMEOEDMJ_00248	EPKDFGPB_01522	OMCKJAEN_00333	FCEJMFLK_02008	FBAAIJGC_01986	EJMFGGPM_00685	KANJCOPO_00659	IKJJAMKO_00647	KPNIGIIC_02007	FNPABDDN_00418	KKIMNNLB_01926	NOKELGPP_00366	AIDGDBHC_00520	KBOJCAIA_02043	KDDBCGGD_00471	OPBKBDJF_01856	EFAPEAJM_01650	PGOHGHKJ_00817	JNOMGJAB_00686	NNHCIDFA_02052	GBDBOGPK_02399	GIPHGGOM_01024	CIMNMBLL_00364	IGFEIFDG_00798	BIAECILC_01159	KDJHCNJI_00071	POFFCAEL_01834	OOHLOGNN_01490	BILOIELI_00531	LLCLKJPP_00352	DGJFFMBJ_01374	IEMEMHPC_01639	IFCAAPIN_02207	GNKJLLCJ_00840	GDCBNDKE_00658
ugpB_1	HJFLKAGC_02691	PGLHOMAB_00975	BBFDHBJE_01133	MGMJNONB_00908	OFEBJNKH_02314	KJOMAFKJ_00136	LDKNBHDD_00722	NMEOEDMJ_02224	EPKDFGPB_02773	OMCKJAEN_00614	FCEJMFLK_00477	FBAAIJGC_00460	EJMFGGPM_00977	KANJCOPO_00837	IKJJAMKO_00899	KPNIGIIC_00431	FNPABDDN_01774	KKIMNNLB_00419	NOKELGPP_00685	AIDGDBHC_00779	KBOJCAIA_00486	KDDBCGGD_01968	OPBKBDJF_00446	EFAPEAJM_01395	PGOHGHKJ_01141	JNOMGJAB_00930	NNHCIDFA_01312	GBDBOGPK_01409	GIPHGGOM_00098	CIMNMBLL_02562	IGFEIFDG_00890	BIAECILC_01272	KDJHCNJI_01653	POFFCAEL_01065	OOHLOGNN_00903	BILOIELI_00099	LLCLKJPP_02185	DGJFFMBJ_01293	IEMEMHPC_00981	IFCAAPIN_01909	GNKJLLCJ_01070	GDCBNDKE_00878
group_11992	HJFLKAGC_00135	PGLHOMAB_00204	BBFDHBJE_00193	MGMJNONB_00213	OFEBJNKH_02874	KJOMAFKJ_02711	LDKNBHDD_02592	NMEOEDMJ_01608	EPKDFGPB_02442	OMCKJAEN_02645	FCEJMFLK_00255	FBAAIJGC_00426	EJMFGGPM_00203	KANJCOPO_01447	IKJJAMKO_00152	KPNIGIIC_00096	FNPABDDN_01575	KKIMNNLB_00094	NOKELGPP_02659	AIDGDBHC_02830	KBOJCAIA_00104	KDDBCGGD_01799	OPBKBDJF_00078	EFAPEAJM_02100	PGOHGHKJ_00196	JNOMGJAB_00211	NNHCIDFA_01101	GBDBOGPK_01694	GIPHGGOM_00916	CIMNMBLL_00763	IGFEIFDG_02371	BIAECILC_00534	KDJHCNJI_02474	POFFCAEL_00365	OOHLOGNN_01460	BILOIELI_00430	LLCLKJPP_00170	DGJFFMBJ_00418	IEMEMHPC_01144	IFCAAPIN_00222	GNKJLLCJ_00209	GDCBNDKE_00220
rplD	HJFLKAGC_00196	PGLHOMAB_02473	BBFDHBJE_02619	MGMJNONB_02460	OFEBJNKH_01238	KJOMAFKJ_01828	LDKNBHDD_02165	NMEOEDMJ_00708	EPKDFGPB_02861	OMCKJAEN_02126	FCEJMFLK_01923	FBAAIJGC_01899	EJMFGGPM_02461	KANJCOPO_02376	IKJJAMKO_02281	KPNIGIIC_01920	FNPABDDN_01094	KKIMNNLB_01842	NOKELGPP_02038	AIDGDBHC_02146	KBOJCAIA_01960	KDDBCGGD_01147	OPBKBDJF_01770	EFAPEAJM_02774	PGOHGHKJ_02564	JNOMGJAB_02432	NNHCIDFA_00645	GBDBOGPK_02073	GIPHGGOM_00568	CIMNMBLL_01152	IGFEIFDG_00331	BIAECILC_02773	KDJHCNJI_02130	POFFCAEL_00865	OOHLOGNN_00173	BILOIELI_01692	LLCLKJPP_00633	DGJFFMBJ_00972	IEMEMHPC_01841	IFCAAPIN_02375	GNKJLLCJ_02500	GDCBNDKE_02306
dhaM	HJFLKAGC_01697	PGLHOMAB_00410	BBFDHBJE_00480	MGMJNONB_00396	OFEBJNKH_02480	KJOMAFKJ_00012	LDKNBHDD_01295	NMEOEDMJ_00951	EPKDFGPB_02578	OMCKJAEN_00055	FCEJMFLK_02280	FBAAIJGC_02232	EJMFGGPM_00329	KANJCOPO_00266	IKJJAMKO_00373	KPNIGIIC_01028	FNPABDDN_00088	KKIMNNLB_02191	NOKELGPP_00071	AIDGDBHC_00155	KBOJCAIA_02319	KDDBCGGD_00138	OPBKBDJF_02156	EFAPEAJM_01940	PGOHGHKJ_00483	JNOMGJAB_00440	NNHCIDFA_00980	GBDBOGPK_00969	GIPHGGOM_01248	CIMNMBLL_00056	IGFEIFDG_02600	BIAECILC_02260	KDJHCNJI_01287	POFFCAEL_00781	OOHLOGNN_00599	BILOIELI_00787	LLCLKJPP_00237	DGJFFMBJ_00885	IEMEMHPC_01132	IFCAAPIN_00367	GNKJLLCJ_00496	GDCBNDKE_00428
thyA	HJFLKAGC_02313	PGLHOMAB_01374	BBFDHBJE_01578	MGMJNONB_01315	OFEBJNKH_02683	KJOMAFKJ_02243	LDKNBHDD_00252	NMEOEDMJ_00467	EPKDFGPB_00095	OMCKJAEN_01027	FCEJMFLK_00855	FBAAIJGC_00858	EJMFGGPM_01454	KANJCOPO_01221	IKJJAMKO_01277	KPNIGIIC_00835	FNPABDDN_02210	KKIMNNLB_00837	NOKELGPP_01083	AIDGDBHC_01149	KBOJCAIA_00890	KDDBCGGD_02396	OPBKBDJF_00826	EFAPEAJM_01007	PGOHGHKJ_01524	JNOMGJAB_01362	NNHCIDFA_00291	GBDBOGPK_02039	GIPHGGOM_00477	CIMNMBLL_00844	IGFEIFDG_00617	BIAECILC_01451	KDJHCNJI_00833	POFFCAEL_00886	OOHLOGNN_02299	BILOIELI_02254	LLCLKJPP_01111	DGJFFMBJ_01549	IEMEMHPC_00155	IFCAAPIN_01493	GNKJLLCJ_01472	GDCBNDKE_01285
panZ	HJFLKAGC_00544	PGLHOMAB_02016	BBFDHBJE_02156	MGMJNONB_01958	OFEBJNKH_00046	KJOMAFKJ_01156	LDKNBHDD_00509	NMEOEDMJ_00213	EPKDFGPB_01798	OMCKJAEN_01674	FCEJMFLK_01462	FBAAIJGC_01480	EJMFGGPM_02013	KANJCOPO_01891	IKJJAMKO_01842	KPNIGIIC_01441	FNPABDDN_00675	KKIMNNLB_01390	NOKELGPP_01647	AIDGDBHC_01713	KBOJCAIA_01473	KDDBCGGD_00699	OPBKBDJF_01329	EFAPEAJM_00376	PGOHGHKJ_02101	JNOMGJAB_01935	NNHCIDFA_01560	GBDBOGPK_00903	GIPHGGOM_00238	CIMNMBLL_01559	IGFEIFDG_02542	BIAECILC_02125	KDJHCNJI_02912	POFFCAEL_00650	OOHLOGNN_02238	BILOIELI_01094	LLCLKJPP_01860	DGJFFMBJ_00343	IEMEMHPC_02317	IFCAAPIN_00850	GNKJLLCJ_02043	GDCBNDKE_01846
group_12305	HJFLKAGC_02103	PGLHOMAB_01578	BBFDHBJE_01779	MGMJNONB_01518	OFEBJNKH_02253	KJOMAFKJ_01576	LDKNBHDD_00283	NMEOEDMJ_00908	EPKDFGPB_01847	OMCKJAEN_01262	FCEJMFLK_01070	FBAAIJGC_01089	EJMFGGPM_01658	KANJCOPO_01515	IKJJAMKO_01477	KPNIGIIC_01111	FNPABDDN_02475	KKIMNNLB_01027	NOKELGPP_01282	AIDGDBHC_01346	KBOJCAIA_01097	KDDBCGGD_02609	OPBKBDJF_01107	EFAPEAJM_00807	PGOHGHKJ_01724	JNOMGJAB_01563	NNHCIDFA_00034	GBDBOGPK_02290	GIPHGGOM_02597	CIMNMBLL_02674	IGFEIFDG_02340	BIAECILC_00684	KDJHCNJI_01079	POFFCAEL_00082	OOHLOGNN_01032	BILOIELI_02419	LLCLKJPP_02608	DGJFFMBJ_02413	IEMEMHPC_00262	IFCAAPIN_01294	GNKJLLCJ_01680	GDCBNDKE_01478
group_6677	HJFLKAGC_01289	PGLHOMAB_02349	BBFDHBJE_02501	MGMJNONB_02339	OFEBJNKH_02107	KJOMAFKJ_01515	LDKNBHDD_01770	NMEOEDMJ_00187	EPKDFGPB_00316	OMCKJAEN_02014	FCEJMFLK_01800	FBAAIJGC_01792	EJMFGGPM_02332	KANJCOPO_02288	IKJJAMKO_02168	KPNIGIIC_01749	FNPABDDN_00974	KKIMNNLB_01716	NOKELGPP_01927	AIDGDBHC_02030	KBOJCAIA_01838	KDDBCGGD_01027	OPBKBDJF_01661	EFAPEAJM_02902	PGOHGHKJ_02446	JNOMGJAB_02313	NNHCIDFA_02206	GBDBOGPK_02477	GIPHGGOM_01766	CIMNMBLL_00252	IGFEIFDG_02767	BIAECILC_00071	KDJHCNJI_02194	POFFCAEL_00564	OOHLOGNN_00561	BILOIELI_01445	LLCLKJPP_00968	DGJFFMBJ_02354	IEMEMHPC_02573	IFCAAPIN_00515	GNKJLLCJ_02375	GDCBNDKE_02187
group_4142	HJFLKAGC_00711	PGLHOMAB_01831	BBFDHBJE_02029	MGMJNONB_01829	OFEBJNKH_01563	KJOMAFKJ_00958	LDKNBHDD_01304	NMEOEDMJ_01769	EPKDFGPB_01317	OMCKJAEN_01515	FCEJMFLK_01335	FBAAIJGC_01308	EJMFGGPM_01903	KANJCOPO_01757	IKJJAMKO_01721	KPNIGIIC_01360	FNPABDDN_00562	KKIMNNLB_01275	NOKELGPP_01525	AIDGDBHC_01588	KBOJCAIA_01360	KDDBCGGD_00580	OPBKBDJF_02236	EFAPEAJM_00497	PGOHGHKJ_01974	JNOMGJAB_01812	NNHCIDFA_01168	GBDBOGPK_00861	GIPHGGOM_02253	CIMNMBLL_00068	IGFEIFDG_01484	BIAECILC_00907	KDJHCNJI_01509	POFFCAEL_02587	OOHLOGNN_01561	BILOIELI_02636	LLCLKJPP_02433	DGJFFMBJ_02837	IEMEMHPC_01399	IFCAAPIN_01039	GNKJLLCJ_01929	GDCBNDKE_01727
rplT	HJFLKAGC_02002	PGLHOMAB_01680	BBFDHBJE_01883	MGMJNONB_01620	OFEBJNKH_01363	KJOMAFKJ_02169	LDKNBHDD_01605	NMEOEDMJ_00533	EPKDFGPB_01637	OMCKJAEN_01366	FCEJMFLK_01171	FBAAIJGC_01191	EJMFGGPM_01759	KANJCOPO_01617	IKJJAMKO_01579	KPNIGIIC_01214	FNPABDDN_02580	KKIMNNLB_01128	NOKELGPP_01382	AIDGDBHC_01446	KBOJCAIA_01200	KDDBCGGD_02708	OPBKBDJF_01207	EFAPEAJM_00706	PGOHGHKJ_01828	JNOMGJAB_01666	NNHCIDFA_00135	GBDBOGPK_01148	GIPHGGOM_02081	CIMNMBLL_00248	IGFEIFDG_01362	BIAECILC_01552	KDJHCNJI_01919	POFFCAEL_02637	OOHLOGNN_01104	BILOIELI_01911	LLCLKJPP_00020	DGJFFMBJ_02348	IEMEMHPC_00363	IFCAAPIN_01193	GNKJLLCJ_01782	GDCBNDKE_01581
fetA	HJFLKAGC_00972	PGLHOMAB_02557	BBFDHBJE_02702	MGMJNONB_02544	OFEBJNKH_02609	KJOMAFKJ_02419	LDKNBHDD_01207	NMEOEDMJ_01497	EPKDFGPB_01278	OMCKJAEN_02209	FCEJMFLK_02453	FBAAIJGC_02400	EJMFGGPM_02566	KANJCOPO_02459	IKJJAMKO_02380	KPNIGIIC_02339	FNPABDDN_01141	KKIMNNLB_02366	NOKELGPP_02115	AIDGDBHC_02223	KBOJCAIA_02479	KDDBCGGD_01222	OPBKBDJF_02306	EFAPEAJM_02689	PGOHGHKJ_02647	JNOMGJAB_02509	NNHCIDFA_00437	GBDBOGPK_01740	GIPHGGOM_00056	CIMNMBLL_00682	IGFEIFDG_01922	BIAECILC_01490	KDJHCNJI_02677	POFFCAEL_01448	OOHLOGNN_02450	BILOIELI_01103	LLCLKJPP_01033	DGJFFMBJ_00713	IEMEMHPC_01291	IFCAAPIN_02460	GNKJLLCJ_02583	GDCBNDKE_02385
group_4983	HJFLKAGC_01129	PGLHOMAB_00070	BBFDHBJE_00072	MGMJNONB_00048	OFEBJNKH_02928	KJOMAFKJ_00371	LDKNBHDD_00499	NMEOEDMJ_01867	EPKDFGPB_01012	OMCKJAEN_02476	FCEJMFLK_02713	FBAAIJGC_02655	EJMFGGPM_00069	KANJCOPO_00053	IKJJAMKO_02787	KPNIGIIC_02621	FNPABDDN_01440	KKIMNNLB_02634	NOKELGPP_02528	AIDGDBHC_02699	KBOJCAIA_02733	KDDBCGGD_01662	OPBKBDJF_02555	EFAPEAJM_02324	PGOHGHKJ_00072	JNOMGJAB_00074	NNHCIDFA_02543	GBDBOGPK_00357	GIPHGGOM_01788	CIMNMBLL_01939	IGFEIFDG_00368	BIAECILC_00927	KDJHCNJI_00335	POFFCAEL_01751	OOHLOGNN_01008	BILOIELI_02486	LLCLKJPP_02228	DGJFFMBJ_01638	IEMEMHPC_01871	IFCAAPIN_00050	GNKJLLCJ_00075	GDCBNDKE_00076
mshD_2	HJFLKAGC_01397	PGLHOMAB_02229	BBFDHBJE_02383	MGMJNONB_02158	OFEBJNKH_00193	KJOMAFKJ_01195	LDKNBHDD_01775	NMEOEDMJ_00836	EPKDFGPB_02158	OMCKJAEN_01895	FCEJMFLK_01655	FBAAIJGC_01680	EJMFGGPM_02220	KANJCOPO_02207	IKJJAMKO_02051	KPNIGIIC_01640	FNPABDDN_00865	KKIMNNLB_02271	NOKELGPP_01823	AIDGDBHC_01923	KBOJCAIA_01656	KDDBCGGD_00911	OPBKBDJF_01519	EFAPEAJM_00163	PGOHGHKJ_02328	JNOMGJAB_02159	NNHCIDFA_00930	GBDBOGPK_01025	GIPHGGOM_02153	CIMNMBLL_00770	IGFEIFDG_01782	BIAECILC_02527	KDJHCNJI_01788	POFFCAEL_00959	OOHLOGNN_00932	BILOIELI_02457	LLCLKJPP_00914	DGJFFMBJ_01066	IEMEMHPC_00721	IFCAAPIN_00631	GNKJLLCJ_02267	GDCBNDKE_02074
rpe	HJFLKAGC_02077	PGLHOMAB_01604	BBFDHBJE_01804	MGMJNONB_01543	OFEBJNKH_01220	KJOMAFKJ_00570	LDKNBHDD_00146	NMEOEDMJ_02638	EPKDFGPB_02652	OMCKJAEN_01287	FCEJMFLK_01095	FBAAIJGC_01114	EJMFGGPM_01684	KANJCOPO_01541	IKJJAMKO_01503	KPNIGIIC_01136	FNPABDDN_02503	KKIMNNLB_01052	NOKELGPP_01307	AIDGDBHC_01371	KBOJCAIA_01122	KDDBCGGD_02634	OPBKBDJF_01132	EFAPEAJM_00781	PGOHGHKJ_01749	JNOMGJAB_01588	NNHCIDFA_00060	GBDBOGPK_00844	GIPHGGOM_01687	CIMNMBLL_01267	IGFEIFDG_00714	BIAECILC_00972	KDJHCNJI_01843	POFFCAEL_00108	OOHLOGNN_00446	BILOIELI_02781	LLCLKJPP_01821	DGJFFMBJ_02901	IEMEMHPC_00288	IFCAAPIN_01269	GNKJLLCJ_01706	GDCBNDKE_01505
ytrA_3	HJFLKAGC_01325	PGLHOMAB_02298	BBFDHBJE_02452	MGMJNONB_02299	OFEBJNKH_00688	KJOMAFKJ_02399	LDKNBHDD_02487	NMEOEDMJ_02684	EPKDFGPB_00533	OMCKJAEN_01968	FCEJMFLK_01757	FBAAIJGC_01752	EJMFGGPM_02289	KANJCOPO_02243	IKJJAMKO_02128	KPNIGIIC_01712	FNPABDDN_00934	KKIMNNLB_01675	NOKELGPP_01890	AIDGDBHC_01991	KBOJCAIA_01799	KDDBCGGD_00986	OPBKBDJF_01624	EFAPEAJM_00020	PGOHGHKJ_02397	JNOMGJAB_01224	NNHCIDFA_01455	GBDBOGPK_02613	GIPHGGOM_00833	CIMNMBLL_01022	IGFEIFDG_02843	BIAECILC_02723	KDJHCNJI_01000	POFFCAEL_02099	OOHLOGNN_02604	BILOIELI_00961	LLCLKJPP_02180	DGJFFMBJ_01134	IEMEMHPC_02483	IFCAAPIN_00560	GNKJLLCJ_02336	GDCBNDKE_02143
mnmG	HJFLKAGC_01189	PGLHOMAB_02867	BBFDHBJE_03066	MGMJNONB_02760	OFEBJNKH_00074	KJOMAFKJ_01120	LDKNBHDD_02758	NMEOEDMJ_01474	EPKDFGPB_02366	OMCKJAEN_02426	FCEJMFLK_02659	FBAAIJGC_02608	EJMFGGPM_00007	KANJCOPO_02703	IKJJAMKO_02709	KPNIGIIC_02575	FNPABDDN_01371	KKIMNNLB_02593	NOKELGPP_02452	AIDGDBHC_02620	KBOJCAIA_02687	KDDBCGGD_01582	OPBKBDJF_02521	EFAPEAJM_02389	PGOHGHKJ_03010	JNOMGJAB_02765	NNHCIDFA_01760	GBDBOGPK_01601	GIPHGGOM_00767	CIMNMBLL_00416	IGFEIFDG_00282	BIAECILC_02343	KDJHCNJI_02517	POFFCAEL_02382	OOHLOGNN_02711	BILOIELI_01319	LLCLKJPP_00276	DGJFFMBJ_01318	IEMEMHPC_00583	IFCAAPIN_02678	GNKJLLCJ_02937	GDCBNDKE_02720
rplW	HJFLKAGC_00197	PGLHOMAB_02472	BBFDHBJE_02618	MGMJNONB_02459	OFEBJNKH_01237	KJOMAFKJ_01827	LDKNBHDD_02164	NMEOEDMJ_00707	EPKDFGPB_02860	OMCKJAEN_02125	FCEJMFLK_01922	FBAAIJGC_01898	EJMFGGPM_02460	KANJCOPO_02375	IKJJAMKO_02280	KPNIGIIC_01919	FNPABDDN_01093	KKIMNNLB_01841	NOKELGPP_02037	AIDGDBHC_02145	KBOJCAIA_01959	KDDBCGGD_01146	OPBKBDJF_01769	EFAPEAJM_02775	PGOHGHKJ_02563	JNOMGJAB_02431	NNHCIDFA_00644	GBDBOGPK_02072	GIPHGGOM_00569	CIMNMBLL_01151	IGFEIFDG_00330	BIAECILC_02772	KDJHCNJI_02129	POFFCAEL_00864	OOHLOGNN_00172	BILOIELI_01691	LLCLKJPP_00634	DGJFFMBJ_00971	IEMEMHPC_01840	IFCAAPIN_02374	GNKJLLCJ_02499	GDCBNDKE_02305
tsaB	HJFLKAGC_01396	PGLHOMAB_02230	BBFDHBJE_02384	MGMJNONB_02159	OFEBJNKH_00192	KJOMAFKJ_01196	LDKNBHDD_01776	NMEOEDMJ_00770	EPKDFGPB_02159	OMCKJAEN_01896	FCEJMFLK_01656	FBAAIJGC_01681	EJMFGGPM_02221	KANJCOPO_02208	IKJJAMKO_02052	KPNIGIIC_01641	FNPABDDN_00866	KKIMNNLB_02272	NOKELGPP_01824	AIDGDBHC_01924	KBOJCAIA_01657	KDDBCGGD_00912	OPBKBDJF_01520	EFAPEAJM_00162	PGOHGHKJ_02329	JNOMGJAB_02160	NNHCIDFA_00931	GBDBOGPK_01026	GIPHGGOM_02152	CIMNMBLL_00769	IGFEIFDG_01783	BIAECILC_02528	KDJHCNJI_01787	POFFCAEL_00958	OOHLOGNN_00931	BILOIELI_02456	LLCLKJPP_00913	DGJFFMBJ_01067	IEMEMHPC_00720	IFCAAPIN_00630	GNKJLLCJ_02268	GDCBNDKE_02075
aes_2	HJFLKAGC_01209	PGLHOMAB_02848	BBFDHBJE_03047	MGMJNONB_02741	OFEBJNKH_01086	KJOMAFKJ_00699	LDKNBHDD_02517	NMEOEDMJ_02438	EPKDFGPB_02347	OMCKJAEN_02411	FCEJMFLK_02641	FBAAIJGC_02594	EJMFGGPM_02826	KANJCOPO_02683	IKJJAMKO_02691	KPNIGIIC_02557	FNPABDDN_01353	KKIMNNLB_02579	NOKELGPP_02430	AIDGDBHC_02599	KBOJCAIA_02667	KDDBCGGD_01566	OPBKBDJF_02502	EFAPEAJM_02408	PGOHGHKJ_02991	JNOMGJAB_02744	NNHCIDFA_02135	GBDBOGPK_02038	GIPHGGOM_00749	CIMNMBLL_02600	IGFEIFDG_02528	BIAECILC_02361	KDJHCNJI_02327	POFFCAEL_00595	OOHLOGNN_00770	BILOIELI_01298	LLCLKJPP_00554	DGJFFMBJ_01826	IEMEMHPC_00563	IFCAAPIN_02656	GNKJLLCJ_02914	GDCBNDKE_02702
fabZ_2	HJFLKAGC_01515	PGLHOMAB_02105	BBFDHBJE_02258	MGMJNONB_02045	OFEBJNKH_01603	KJOMAFKJ_00889	LDKNBHDD_00990	NMEOEDMJ_02765	EPKDFGPB_00237	OMCKJAEN_01771	FCEJMFLK_01530	FBAAIJGC_01564	EJMFGGPM_02107	KANJCOPO_02083	IKJJAMKO_01937	KPNIGIIC_01525	FNPABDDN_00749	KKIMNNLB_01528	NOKELGPP_01704	AIDGDBHC_01802	KBOJCAIA_01566	KDDBCGGD_00790	OPBKBDJF_01408	EFAPEAJM_00285	PGOHGHKJ_02203	JNOMGJAB_02061	NNHCIDFA_01351	GBDBOGPK_01619	GIPHGGOM_00345	CIMNMBLL_00437	IGFEIFDG_00817	BIAECILC_02801	KDJHCNJI_00472	POFFCAEL_00736	OOHLOGNN_02358	BILOIELI_02701	LLCLKJPP_01884	DGJFFMBJ_01417	IEMEMHPC_01537	IFCAAPIN_00749	GNKJLLCJ_02147	GDCBNDKE_01949
group_6750	HJFLKAGC_01929	PGLHOMAB_01753	BBFDHBJE_01956	MGMJNONB_01693	OFEBJNKH_00321	KJOMAFKJ_01030	LDKNBHDD_01464	NMEOEDMJ_02496	EPKDFGPB_01984	OMCKJAEN_01441	FCEJMFLK_01266	FBAAIJGC_01263	EJMFGGPM_01832	KANJCOPO_01689	IKJJAMKO_01653	KPNIGIIC_01287	FNPABDDN_02654	KKIMNNLB_01202	NOKELGPP_01457	AIDGDBHC_01521	KBOJCAIA_01273	KDDBCGGD_02814	OPBKBDJF_01019	EFAPEAJM_00634	PGOHGHKJ_01901	JNOMGJAB_01741	NNHCIDFA_00210	GBDBOGPK_01082	GIPHGGOM_00260	CIMNMBLL_00062	IGFEIFDG_01893	BIAECILC_02657	KDJHCNJI_01993	POFFCAEL_01387	OOHLOGNN_01640	BILOIELI_00934	LLCLKJPP_00428	DGJFFMBJ_01766	IEMEMHPC_00436	IFCAAPIN_01118	GNKJLLCJ_01857	GDCBNDKE_01654
dppE_1	HJFLKAGC_00102	PGLHOMAB_00172	BBFDHBJE_00166	MGMJNONB_00185	OFEBJNKH_01757	KJOMAFKJ_00543	LDKNBHDD_02680	NMEOEDMJ_00966	EPKDFGPB_01353	OMCKJAEN_02611	FCEJMFLK_00061	FBAAIJGC_00075	EJMFGGPM_00166	KANJCOPO_01413	IKJJAMKO_00106	KPNIGIIC_00068	FNPABDDN_01541	KKIMNNLB_00067	NOKELGPP_02630	AIDGDBHC_02801	KBOJCAIA_00077	KDDBCGGD_01766	OPBKBDJF_00051	EFAPEAJM_02133	PGOHGHKJ_00169	JNOMGJAB_00182	NNHCIDFA_01068	GBDBOGPK_00078	GIPHGGOM_00841	CIMNMBLL_00560	IGFEIFDG_02404	BIAECILC_00564	KDJHCNJI_01199	POFFCAEL_01593	OOHLOGNN_01114	BILOIELI_00462	LLCLKJPP_01893	DGJFFMBJ_00386	IEMEMHPC_02144	IFCAAPIN_00190	GNKJLLCJ_00179	GDCBNDKE_00190
rpmE2	HJFLKAGC_00989	PGLHOMAB_02537	BBFDHBJE_02684	MGMJNONB_02525	OFEBJNKH_02592	KJOMAFKJ_01691	LDKNBHDD_00844	NMEOEDMJ_00903	EPKDFGPB_01260	OMCKJAEN_02189	FCEJMFLK_02436	FBAAIJGC_02382	EJMFGGPM_02547	KANJCOPO_02439	IKJJAMKO_02363	KPNIGIIC_02321	FNPABDDN_01122	KKIMNNLB_02349	NOKELGPP_02098	AIDGDBHC_02206	KBOJCAIA_02462	KDDBCGGD_01205	OPBKBDJF_02289	EFAPEAJM_02706	PGOHGHKJ_02629	JNOMGJAB_02492	NNHCIDFA_00454	GBDBOGPK_01657	GIPHGGOM_00038	CIMNMBLL_00272	IGFEIFDG_01939	BIAECILC_00426	KDJHCNJI_02659	POFFCAEL_02620	OOHLOGNN_01438	BILOIELI_02442	LLCLKJPP_01189	DGJFFMBJ_00730	IEMEMHPC_01272	IFCAAPIN_02440	GNKJLLCJ_02566	GDCBNDKE_02366
rpsU	HJFLKAGC_02176	PGLHOMAB_01505	BBFDHBJE_01707	MGMJNONB_01444	OFEBJNKH_02694	KJOMAFKJ_00320	LDKNBHDD_01186	NMEOEDMJ_00655	EPKDFGPB_02635	OMCKJAEN_01191	FCEJMFLK_01000	FBAAIJGC_01019	EJMFGGPM_01586	KANJCOPO_01345	IKJJAMKO_01400	KPNIGIIC_00961	FNPABDDN_02351	KKIMNNLB_00957	NOKELGPP_01211	AIDGDBHC_01275	KBOJCAIA_01026	KDDBCGGD_02526	OPBKBDJF_00953	EFAPEAJM_00883	PGOHGHKJ_01652	JNOMGJAB_01488	NNHCIDFA_02228	GBDBOGPK_00414	GIPHGGOM_01421	CIMNMBLL_00216	IGFEIFDG_00196	BIAECILC_00466	KDJHCNJI_02537	POFFCAEL_02781	OOHLOGNN_00396	BILOIELI_03040	LLCLKJPP_01504	DGJFFMBJ_02712	IEMEMHPC_01914	IFCAAPIN_01365	GNKJLLCJ_01609	GDCBNDKE_01408
group_12069	HJFLKAGC_02052	PGLHOMAB_01629	BBFDHBJE_01831	MGMJNONB_01568	OFEBJNKH_00402	KJOMAFKJ_01054	LDKNBHDD_00694	NMEOEDMJ_01342	EPKDFGPB_02898	OMCKJAEN_01312	FCEJMFLK_01121	FBAAIJGC_01139	EJMFGGPM_01709	KANJCOPO_01567	IKJJAMKO_01529	KPNIGIIC_01162	FNPABDDN_02529	KKIMNNLB_01078	NOKELGPP_01332	AIDGDBHC_01396	KBOJCAIA_01148	KDDBCGGD_02659	OPBKBDJF_01157	EFAPEAJM_00756	PGOHGHKJ_01776	JNOMGJAB_01616	NNHCIDFA_00085	GBDBOGPK_00129	GIPHGGOM_02481	CIMNMBLL_01803	IGFEIFDG_00688	BIAECILC_00998	KDJHCNJI_01869	POFFCAEL_00136	OOHLOGNN_02172	BILOIELI_02882	LLCLKJPP_00371	DGJFFMBJ_02316	IEMEMHPC_00313	IFCAAPIN_01243	GNKJLLCJ_01731	GDCBNDKE_01531
entS_2	HJFLKAGC_01300	PGLHOMAB_02334	BBFDHBJE_02487	MGMJNONB_02324	OFEBJNKH_00617	KJOMAFKJ_00911	LDKNBHDD_01871	NMEOEDMJ_00721	EPKDFGPB_00114	OMCKJAEN_01997	FCEJMFLK_01782	FBAAIJGC_01779	EJMFGGPM_02318	KANJCOPO_02270	IKJJAMKO_02154	KPNIGIIC_01737	FNPABDDN_00958	KKIMNNLB_01703	NOKELGPP_01913	AIDGDBHC_02014	KBOJCAIA_01826	KDDBCGGD_01013	OPBKBDJF_01649	EFAPEAJM_02917	PGOHGHKJ_02432	JNOMGJAB_02292	NNHCIDFA_01630	GBDBOGPK_01285	GIPHGGOM_01076	CIMNMBLL_01773	IGFEIFDG_00236	BIAECILC_00086	KDJHCNJI_00965	POFFCAEL_00274	OOHLOGNN_02673	BILOIELI_00989	LLCLKJPP_00296	DGJFFMBJ_02179	IEMEMHPC_02504	IFCAAPIN_00532	GNKJLLCJ_02361	GDCBNDKE_02171
yidD	HJFLKAGC_02521	PGLHOMAB_01158	BBFDHBJE_01371	MGMJNONB_01116	OFEBJNKH_02709	KJOMAFKJ_00869	LDKNBHDD_01483	NMEOEDMJ_00957	EPKDFGPB_02937	OMCKJAEN_00835	FCEJMFLK_00662	FBAAIJGC_00669	EJMFGGPM_01258	KANJCOPO_01915	IKJJAMKO_01081	KPNIGIIC_00616	FNPABDDN_02017	KKIMNNLB_00632	NOKELGPP_00864	AIDGDBHC_00930	KBOJCAIA_00685	KDDBCGGD_02196	OPBKBDJF_00629	EFAPEAJM_01212	PGOHGHKJ_01317	JNOMGJAB_01125	NNHCIDFA_01616	GBDBOGPK_01302	GIPHGGOM_01379	CIMNMBLL_01553	IGFEIFDG_00919	BIAECILC_02449	KDJHCNJI_00884	POFFCAEL_00696	OOHLOGNN_00819	BILOIELI_02037	LLCLKJPP_01368	DGJFFMBJ_01797	IEMEMHPC_00908	IFCAAPIN_01691	GNKJLLCJ_01254	GDCBNDKE_01081
manX_2	HJFLKAGC_00753	PGLHOMAB_02793	BBFDHBJE_02980	MGMJNONB_02694	OFEBJNKH_01005	KJOMAFKJ_02941	LDKNBHDD_01009	NMEOEDMJ_02375	EPKDFGPB_02280	OMCKJAEN_02361	FCEJMFLK_02596	FBAAIJGC_02544	EJMFGGPM_02754	KANJCOPO_02635	IKJJAMKO_02643	KPNIGIIC_02509	FNPABDDN_01282	KKIMNNLB_02510	NOKELGPP_02389	AIDGDBHC_02552	KBOJCAIA_02619	KDDBCGGD_01496	OPBKBDJF_02456	EFAPEAJM_02454	PGOHGHKJ_02924	JNOMGJAB_02675	NNHCIDFA_00764	GBDBOGPK_00704	GIPHGGOM_00418	CIMNMBLL_02259	IGFEIFDG_00879	BIAECILC_01998	KDJHCNJI_02393	POFFCAEL_02840	OOHLOGNN_01209	BILOIELI_00643	LLCLKJPP_02354	DGJFFMBJ_00157	IEMEMHPC_00496	IFCAAPIN_02608	GNKJLLCJ_02864	GDCBNDKE_02653
rimM	HJFLKAGC_02099	PGLHOMAB_01582	BBFDHBJE_01783	MGMJNONB_01522	OFEBJNKH_01451	KJOMAFKJ_00722	LDKNBHDD_01653	NMEOEDMJ_01511	EPKDFGPB_01843	OMCKJAEN_01266	FCEJMFLK_01074	FBAAIJGC_01093	EJMFGGPM_01662	KANJCOPO_01519	IKJJAMKO_01481	KPNIGIIC_01115	FNPABDDN_02479	KKIMNNLB_01031	NOKELGPP_01286	AIDGDBHC_01350	KBOJCAIA_01101	KDDBCGGD_02613	OPBKBDJF_01111	EFAPEAJM_00803	PGOHGHKJ_01728	JNOMGJAB_01567	NNHCIDFA_00038	GBDBOGPK_02294	GIPHGGOM_02601	CIMNMBLL_02218	IGFEIFDG_02336	BIAECILC_00688	KDJHCNJI_01083	POFFCAEL_00086	OOHLOGNN_01415	BILOIELI_02423	LLCLKJPP_02598	DGJFFMBJ_02417	IEMEMHPC_00266	IFCAAPIN_01290	GNKJLLCJ_01684	GDCBNDKE_01482
group_6644	HJFLKAGC_01057	PGLHOMAB_00143	BBFDHBJE_00137	MGMJNONB_00150	OFEBJNKH_01025	KJOMAFKJ_02380	LDKNBHDD_00690	NMEOEDMJ_00646	EPKDFGPB_00371	OMCKJAEN_02576	FCEJMFLK_02329	FBAAIJGC_00043	EJMFGGPM_00138	KANJCOPO_01385	IKJJAMKO_00071	KPNIGIIC_00039	FNPABDDN_01507	KKIMNNLB_00037	NOKELGPP_02601	AIDGDBHC_02772	KBOJCAIA_00037	KDDBCGGD_01730	OPBKBDJF_01052	EFAPEAJM_02194	PGOHGHKJ_00140	JNOMGJAB_00152	NNHCIDFA_02319	GBDBOGPK_01295	GIPHGGOM_00873	CIMNMBLL_01565	IGFEIFDG_02415	BIAECILC_00604	KDJHCNJI_01170	POFFCAEL_02252	OOHLOGNN_01728	BILOIELI_02195	LLCLKJPP_01771	DGJFFMBJ_01988	IEMEMHPC_01028	IFCAAPIN_00152	GNKJLLCJ_00149	GDCBNDKE_00150
ccpN	HJFLKAGC_01309	PGLHOMAB_02314	BBFDHBJE_02473	MGMJNONB_02315	OFEBJNKH_00626	KJOMAFKJ_00920	LDKNBHDD_00669	NMEOEDMJ_02790	EPKDFGPB_00128	OMCKJAEN_01987	FCEJMFLK_01773	FBAAIJGC_01769	EJMFGGPM_02308	KANJCOPO_02260	IKJJAMKO_02145	KPNIGIIC_01728	FNPABDDN_00950	KKIMNNLB_01694	NOKELGPP_01904	AIDGDBHC_02005	KBOJCAIA_01816	KDDBCGGD_01004	OPBKBDJF_01640	EFAPEAJM_00004	PGOHGHKJ_02418	JNOMGJAB_02283	NNHCIDFA_01639	GBDBOGPK_01398	GIPHGGOM_01092	CIMNMBLL_01752	IGFEIFDG_02792	BIAECILC_00114	KDJHCNJI_00979	POFFCAEL_00260	OOHLOGNN_00669	BILOIELI_00980	LLCLKJPP_00287	DGJFFMBJ_02153	IEMEMHPC_02235	IFCAAPIN_00542	GNKJLLCJ_02350	GDCBNDKE_02161
group_6555	HJFLKAGC_00483	PGLHOMAB_00771	BBFDHBJE_00829	MGMJNONB_00694	OFEBJNKH_01277	KJOMAFKJ_02024	LDKNBHDD_01638	NMEOEDMJ_00160	EPKDFGPB_02059	OMCKJAEN_00354	FCEJMFLK_01987	FBAAIJGC_01965	EJMFGGPM_00707	KANJCOPO_00680	IKJJAMKO_00669	KPNIGIIC_01986	FNPABDDN_00440	KKIMNNLB_01905	NOKELGPP_00388	AIDGDBHC_00542	KBOJCAIA_02022	KDDBCGGD_00494	OPBKBDJF_01833	EFAPEAJM_01628	PGOHGHKJ_00838	JNOMGJAB_00708	NNHCIDFA_01817	GBDBOGPK_00314	GIPHGGOM_00541	CIMNMBLL_01528	IGFEIFDG_01813	BIAECILC_01138	KDJHCNJI_00050	POFFCAEL_00748	OOHLOGNN_02660	BILOIELI_00552	LLCLKJPP_00884	DGJFFMBJ_01353	IEMEMHPC_01617	IFCAAPIN_02186	GNKJLLCJ_00863	GDCBNDKE_00680
metN	HJFLKAGC_02513	PGLHOMAB_01166	BBFDHBJE_01378	MGMJNONB_01124	OFEBJNKH_02805	KJOMAFKJ_00991	LDKNBHDD_00798	NMEOEDMJ_01707	EPKDFGPB_02930	OMCKJAEN_00843	FCEJMFLK_00671	FBAAIJGC_00677	EJMFGGPM_01266	KANJCOPO_01024	IKJJAMKO_01088	KPNIGIIC_00624	FNPABDDN_02024	KKIMNNLB_00640	NOKELGPP_00871	AIDGDBHC_00938	KBOJCAIA_00693	KDDBCGGD_02204	OPBKBDJF_00638	EFAPEAJM_01204	PGOHGHKJ_01324	JNOMGJAB_01132	NNHCIDFA_01062	GBDBOGPK_01960	GIPHGGOM_01994	CIMNMBLL_02286	IGFEIFDG_00912	BIAECILC_02457	KDJHCNJI_00891	POFFCAEL_00689	OOHLOGNN_01738	BILOIELI_02046	LLCLKJPP_01361	DGJFFMBJ_01789	IEMEMHPC_00916	IFCAAPIN_01684	GNKJLLCJ_01262	GDCBNDKE_01089
nox_1	HJFLKAGC_00113	PGLHOMAB_00182	BBFDHBJE_00172	MGMJNONB_00192	OFEBJNKH_01137	KJOMAFKJ_01911	LDKNBHDD_02407	NMEOEDMJ_01444	EPKDFGPB_02421	OMCKJAEN_02620	FCEJMFLK_00234	FBAAIJGC_00082	EJMFGGPM_00181	KANJCOPO_01425	IKJJAMKO_00131	KPNIGIIC_00075	FNPABDDN_01553	KKIMNNLB_00073	NOKELGPP_02638	AIDGDBHC_02809	KBOJCAIA_00083	KDDBCGGD_01778	OPBKBDJF_00057	EFAPEAJM_02122	PGOHGHKJ_00175	JNOMGJAB_00190	NNHCIDFA_01079	GBDBOGPK_00235	GIPHGGOM_00936	CIMNMBLL_00661	IGFEIFDG_02393	BIAECILC_00555	KDJHCNJI_02453	POFFCAEL_02433	OOHLOGNN_00993	BILOIELI_00451	LLCLKJPP_00148	DGJFFMBJ_00397	IEMEMHPC_02150	IFCAAPIN_00199	GNKJLLCJ_00187	GDCBNDKE_00199
spxA_1	HJFLKAGC_01963	PGLHOMAB_01718	BBFDHBJE_01922	MGMJNONB_01659	OFEBJNKH_00257	KJOMAFKJ_01564	LDKNBHDD_01054	NMEOEDMJ_02612	EPKDFGPB_01950	OMCKJAEN_01405	FCEJMFLK_01210	FBAAIJGC_01230	EJMFGGPM_01798	KANJCOPO_01655	IKJJAMKO_01619	KPNIGIIC_01253	FNPABDDN_02620	KKIMNNLB_01167	NOKELGPP_01423	AIDGDBHC_01487	KBOJCAIA_01239	KDDBCGGD_02747	OPBKBDJF_01246	EFAPEAJM_00668	PGOHGHKJ_01867	JNOMGJAB_01707	NNHCIDFA_00175	GBDBOGPK_00138	GIPHGGOM_02369	CIMNMBLL_02349	IGFEIFDG_00750	BIAECILC_01592	KDJHCNJI_01958	POFFCAEL_01120	OOHLOGNN_00919	BILOIELI_02151	LLCLKJPP_00322	DGJFFMBJ_01921	IEMEMHPC_00402	IFCAAPIN_01154	GNKJLLCJ_01823	GDCBNDKE_01620
htrA	HJFLKAGC_00779	PGLHOMAB_02766	BBFDHBJE_02953	MGMJNONB_02667	OFEBJNKH_00979	KJOMAFKJ_00728	LDKNBHDD_01072	NMEOEDMJ_01230	EPKDFGPB_02253	OMCKJAEN_02334	FCEJMFLK_02570	FBAAIJGC_02517	EJMFGGPM_02728	KANJCOPO_02609	IKJJAMKO_02617	KPNIGIIC_02483	FNPABDDN_01255	KKIMNNLB_02482	NOKELGPP_02361	AIDGDBHC_02525	KBOJCAIA_02593	KDDBCGGD_01469	OPBKBDJF_02430	EFAPEAJM_02480	PGOHGHKJ_02897	JNOMGJAB_02647	NNHCIDFA_00738	GBDBOGPK_01280	GIPHGGOM_00732	CIMNMBLL_01617	IGFEIFDG_00063	BIAECILC_01971	KDJHCNJI_02420	POFFCAEL_01137	OOHLOGNN_00101	BILOIELI_00617	LLCLKJPP_00522	DGJFFMBJ_00183	IEMEMHPC_00470	IFCAAPIN_02581	GNKJLLCJ_02836	GDCBNDKE_02626
group_6743	HJFLKAGC_01902	PGLHOMAB_01781	BBFDHBJE_01982	MGMJNONB_01719	OFEBJNKH_01174	KJOMAFKJ_02734	LDKNBHDD_00856	NMEOEDMJ_02476	EPKDFGPB_02010	OMCKJAEN_01468	FCEJMFLK_01287	FBAAIJGC_01289	EJMFGGPM_01859	KANJCOPO_01715	IKJJAMKO_01679	KPNIGIIC_01314	FNPABDDN_02681	KKIMNNLB_01228	NOKELGPP_01483	AIDGDBHC_01547	KBOJCAIA_01299	KDDBCGGD_02841	OPBKBDJF_00992	EFAPEAJM_00606	PGOHGHKJ_01927	JNOMGJAB_01768	NNHCIDFA_01243	GBDBOGPK_02412	GIPHGGOM_00286	CIMNMBLL_00260	IGFEIFDG_00573	BIAECILC_02844	KDJHCNJI_02051	POFFCAEL_00409	OOHLOGNN_02479	BILOIELI_00906	LLCLKJPP_01300	DGJFFMBJ_02621	IEMEMHPC_02290	IFCAAPIN_01091	GNKJLLCJ_01884	GDCBNDKE_01680
lipL	HJFLKAGC_00983	PGLHOMAB_02543	BBFDHBJE_02690	MGMJNONB_02533	OFEBJNKH_02598	KJOMAFKJ_02408	LDKNBHDD_01195	NMEOEDMJ_01508	EPKDFGPB_01266	OMCKJAEN_02198	FCEJMFLK_02442	FBAAIJGC_02389	EJMFGGPM_02553	KANJCOPO_02445	IKJJAMKO_02369	KPNIGIIC_02328	FNPABDDN_01128	KKIMNNLB_02355	NOKELGPP_02104	AIDGDBHC_02212	KBOJCAIA_02468	KDDBCGGD_01211	OPBKBDJF_02295	EFAPEAJM_02700	PGOHGHKJ_02635	JNOMGJAB_02498	NNHCIDFA_00448	GBDBOGPK_01508	GIPHGGOM_00044	CIMNMBLL_01359	IGFEIFDG_01933	BIAECILC_01503	KDJHCNJI_02665	POFFCAEL_01436	OOHLOGNN_01019	BILOIELI_02436	LLCLKJPP_01195	DGJFFMBJ_00724	IEMEMHPC_01278	IFCAAPIN_02449	GNKJLLCJ_02572	GDCBNDKE_02372
rpmJ	HJFLKAGC_00218	PGLHOMAB_02451	BBFDHBJE_02598	MGMJNONB_02438	OFEBJNKH_02290	KJOMAFKJ_01806	LDKNBHDD_01077	NMEOEDMJ_00686	EPKDFGPB_02840	OMCKJAEN_02104	FCEJMFLK_01901	FBAAIJGC_01878	EJMFGGPM_02440	KANJCOPO_02355	IKJJAMKO_02260	KPNIGIIC_01899	FNPABDDN_01073	KKIMNNLB_01821	NOKELGPP_02017	AIDGDBHC_02125	KBOJCAIA_01939	KDDBCGGD_01126	OPBKBDJF_01748	EFAPEAJM_02796	PGOHGHKJ_02543	JNOMGJAB_02411	NNHCIDFA_00623	GBDBOGPK_02347	GIPHGGOM_00589	CIMNMBLL_00199	IGFEIFDG_01566	BIAECILC_02752	KDJHCNJI_02109	POFFCAEL_00843	OOHLOGNN_00650	BILOIELI_01705	LLCLKJPP_00654	DGJFFMBJ_00951	IEMEMHPC_01820	IFCAAPIN_02353	GNKJLLCJ_02478	GDCBNDKE_02284
rpmH	HJFLKAGC_01183	PGLHOMAB_02873	BBFDHBJE_03072	MGMJNONB_02766	OFEBJNKH_00068	KJOMAFKJ_00300	LDKNBHDD_02763	NMEOEDMJ_01468	EPKDFGPB_02372	OMCKJAEN_02432	FCEJMFLK_02665	FBAAIJGC_02614	EJMFGGPM_00012	KANJCOPO_02708	IKJJAMKO_02715	KPNIGIIC_02581	FNPABDDN_01376	KKIMNNLB_02599	NOKELGPP_02457	AIDGDBHC_02625	KBOJCAIA_02693	KDDBCGGD_01588	OPBKBDJF_02527	EFAPEAJM_02383	PGOHGHKJ_03016	JNOMGJAB_02770	NNHCIDFA_01766	GBDBOGPK_01607	GIPHGGOM_00773	CIMNMBLL_01305	IGFEIFDG_00276	BIAECILC_02337	KDJHCNJI_02523	POFFCAEL_02047	OOHLOGNN_00777	BILOIELI_01325	LLCLKJPP_00268	DGJFFMBJ_01324	IEMEMHPC_00589	IFCAAPIN_02684	GNKJLLCJ_02942	GDCBNDKE_02726
yugI	HJFLKAGC_00523	PGLHOMAB_00810	BBFDHBJE_00870	MGMJNONB_00737	OFEBJNKH_01945	KJOMAFKJ_00175	LDKNBHDD_02330	NMEOEDMJ_01894	EPKDFGPB_02680	OMCKJAEN_00396	FCEJMFLK_01947	FBAAIJGC_01923	EJMFGGPM_00746	KANJCOPO_00718	IKJJAMKO_00708	KPNIGIIC_01944	FNPABDDN_00479	KKIMNNLB_01866	NOKELGPP_00427	AIDGDBHC_00581	KBOJCAIA_01984	KDDBCGGD_00533	OPBKBDJF_01794	EFAPEAJM_01589	PGOHGHKJ_00879	JNOMGJAB_00748	NNHCIDFA_01806	GBDBOGPK_00072	GIPHGGOM_00500	CIMNMBLL_02222	IGFEIFDG_02641	BIAECILC_01099	KDJHCNJI_00009	POFFCAEL_02368	OOHLOGNN_02363	BILOIELI_00592	LLCLKJPP_00474	DGJFFMBJ_01494	IEMEMHPC_02068	IFCAAPIN_02144	GNKJLLCJ_00902	GDCBNDKE_00719
mshA	HJFLKAGC_00726	PGLHOMAB_02825	BBFDHBJE_03007	MGMJNONB_02718	OFEBJNKH_02517	KJOMAFKJ_01316	LDKNBHDD_00787	NMEOEDMJ_00600	EPKDFGPB_02307	OMCKJAEN_02387	FCEJMFLK_02621	FBAAIJGC_02570	EJMFGGPM_02780	KANJCOPO_02660	IKJJAMKO_02669	KPNIGIIC_02535	FNPABDDN_01307	KKIMNNLB_02537	NOKELGPP_02416	AIDGDBHC_02579	KBOJCAIA_02645	KDDBCGGD_01523	OPBKBDJF_02481	EFAPEAJM_02427	PGOHGHKJ_02951	JNOMGJAB_02724	NNHCIDFA_00791	GBDBOGPK_02173	GIPHGGOM_00392	CIMNMBLL_01768	IGFEIFDG_00542	BIAECILC_02384	KDJHCNJI_02367	POFFCAEL_00435	OOHLOGNN_00537	BILOIELI_00669	LLCLKJPP_00072	DGJFFMBJ_01889	IEMEMHPC_00521	IFCAAPIN_02634	GNKJLLCJ_02890	GDCBNDKE_02679
eno2	HJFLKAGC_02708	PGLHOMAB_00956	BBFDHBJE_01112	MGMJNONB_00884	OFEBJNKH_01400	KJOMAFKJ_00109	LDKNBHDD_01023	NMEOEDMJ_02237	EPKDFGPB_00587	OMCKJAEN_00587	FCEJMFLK_00456	FBAAIJGC_00403	EJMFGGPM_00955	KANJCOPO_00819	IKJJAMKO_00878	KPNIGIIC_00409	FNPABDDN_01756	KKIMNNLB_00398	NOKELGPP_00668	AIDGDBHC_00757	KBOJCAIA_00465	KDDBCGGD_01947	OPBKBDJF_00424	EFAPEAJM_01416	PGOHGHKJ_01120	JNOMGJAB_00909	NNHCIDFA_01707	GBDBOGPK_01263	GIPHGGOM_00119	CIMNMBLL_00471	IGFEIFDG_00433	BIAECILC_01091	KDJHCNJI_00927	POFFCAEL_02175	OOHLOGNN_02614	BILOIELI_00081	LLCLKJPP_00706	DGJFFMBJ_01312	IEMEMHPC_00999	IFCAAPIN_01924	GNKJLLCJ_01044	GDCBNDKE_00857
group_11989	HJFLKAGC_00168	PGLHOMAB_00249	BBFDHBJE_00247	MGMJNONB_00248	OFEBJNKH_02060	KJOMAFKJ_00239	LDKNBHDD_00087	NMEOEDMJ_01284	EPKDFGPB_02496	OMCKJAEN_02680	FCEJMFLK_00301	FBAAIJGC_00105	EJMFGGPM_00248	KANJCOPO_00131	IKJJAMKO_00192	KPNIGIIC_00130	FNPABDDN_01610	KKIMNNLB_00129	NOKELGPP_02705	AIDGDBHC_02876	KBOJCAIA_00138	KDDBCGGD_01844	OPBKBDJF_00121	EFAPEAJM_02065	PGOHGHKJ_00250	JNOMGJAB_00256	NNHCIDFA_02118	GBDBOGPK_02378	GIPHGGOM_01211	CIMNMBLL_01621	IGFEIFDG_01887	BIAECILC_00488	KDJHCNJI_00369	POFFCAEL_00819	OOHLOGNN_00860	BILOIELI_00385	LLCLKJPP_00911	DGJFFMBJ_02318	IEMEMHPC_01198	IFCAAPIN_00257	GNKJLLCJ_00257	GDCBNDKE_00265
pflA	HJFLKAGC_02287	PGLHOMAB_01397	BBFDHBJE_01605	MGMJNONB_01340	OFEBJNKH_00276	KJOMAFKJ_01421	LDKNBHDD_01085	NMEOEDMJ_02332	EPKDFGPB_01102	OMCKJAEN_01052	FCEJMFLK_00880	FBAAIJGC_00883	EJMFGGPM_01478	KANJCOPO_01244	IKJJAMKO_01301	KPNIGIIC_00859	FNPABDDN_02233	KKIMNNLB_00861	NOKELGPP_01108	AIDGDBHC_01173	KBOJCAIA_00914	KDDBCGGD_02424	OPBKBDJF_00851	EFAPEAJM_00984	PGOHGHKJ_01551	JNOMGJAB_01386	NNHCIDFA_00268	GBDBOGPK_02562	GIPHGGOM_00449	CIMNMBLL_01041	IGFEIFDG_01618	BIAECILC_01427	KDJHCNJI_01089	POFFCAEL_01523	OOHLOGNN_01278	BILOIELI_02644	LLCLKJPP_01260	DGJFFMBJ_01140	IEMEMHPC_00178	IFCAAPIN_01468	GNKJLLCJ_01505	GDCBNDKE_01308
sigI	HJFLKAGC_00054	PGLHOMAB_00842	BBFDHBJE_00902	MGMJNONB_00771	OFEBJNKH_01895	KJOMAFKJ_01374	LDKNBHDD_00924	NMEOEDMJ_02589	EPKDFGPB_00145	OMCKJAEN_00428	FCEJMFLK_00222	FBAAIJGC_00242	EJMFGGPM_00796	KANJCOPO_00531	IKJJAMKO_00771	KPNIGIIC_00291	FNPABDDN_00544	KKIMNNLB_00288	NOKELGPP_00561	AIDGDBHC_00649	KBOJCAIA_00357	KDDBCGGD_00562	OPBKBDJF_00287	EFAPEAJM_01557	PGOHGHKJ_00911	JNOMGJAB_00776	NNHCIDFA_02291	GBDBOGPK_01953	GIPHGGOM_02385	CIMNMBLL_01968	IGFEIFDG_02795	BIAECILC_00011	KDJHCNJI_00241	POFFCAEL_02128	OOHLOGNN_02037	BILOIELI_02655	LLCLKJPP_02019	DGJFFMBJ_02517	IEMEMHPC_02639	IFCAAPIN_02110	GNKJLLCJ_00931	GDCBNDKE_00748
nnrD	HJFLKAGC_02792	PGLHOMAB_00872	BBFDHBJE_00930	MGMJNONB_00801	OFEBJNKH_01122	KJOMAFKJ_01476	LDKNBHDD_01730	NMEOEDMJ_00815	EPKDFGPB_00032	OMCKJAEN_00457	FCEJMFLK_00324	FBAAIJGC_00269	EJMFGGPM_00826	KANJCOPO_00736	IKJJAMKO_00796	KPNIGIIC_00326	FNPABDDN_01636	KKIMNNLB_00315	NOKELGPP_00587	AIDGDBHC_00676	KBOJCAIA_00381	KDDBCGGD_01862	OPBKBDJF_00338	EFAPEAJM_01501	PGOHGHKJ_00938	JNOMGJAB_00803	NNHCIDFA_01978	GBDBOGPK_02450	GIPHGGOM_01304	CIMNMBLL_01689	IGFEIFDG_02143	BIAECILC_02469	KDJHCNJI_02684	POFFCAEL_01215	OOHLOGNN_00706	BILOIELI_02569	LLCLKJPP_00715	DGJFFMBJ_02444	IEMEMHPC_02432	IFCAAPIN_02009	GNKJLLCJ_00959	GDCBNDKE_00775
ftsH	HJFLKAGC_01017	PGLHOMAB_02510	BBFDHBJE_02655	MGMJNONB_02499	OFEBJNKH_02137	KJOMAFKJ_01327	LDKNBHDD_02088	NMEOEDMJ_00375	EPKDFGPB_01231	OMCKJAEN_02162	FCEJMFLK_02410	FBAAIJGC_02355	EJMFGGPM_02492	KANJCOPO_02407	IKJJAMKO_02335	KPNIGIIC_02293	FNPABDDN_01664	KKIMNNLB_02323	NOKELGPP_02071	AIDGDBHC_02179	KBOJCAIA_02436	KDDBCGGD_01178	OPBKBDJF_02263	EFAPEAJM_02734	PGOHGHKJ_02600	JNOMGJAB_02464	NNHCIDFA_00482	GBDBOGPK_00804	GIPHGGOM_00008	CIMNMBLL_00442	IGFEIFDG_00010	BIAECILC_01661	KDJHCNJI_02630	POFFCAEL_01882	OOHLOGNN_00177	BILOIELI_01151	LLCLKJPP_02078	DGJFFMBJ_01847	IEMEMHPC_01384	IFCAAPIN_02413	GNKJLLCJ_02536	GDCBNDKE_02338
group_12255	HJFLKAGC_00333	PGLHOMAB_00631	BBFDHBJE_00688	MGMJNONB_00562	OFEBJNKH_00476	KJOMAFKJ_00885	LDKNBHDD_00804	NMEOEDMJ_01100	EPKDFGPB_01685	OMCKJAEN_00221	FCEJMFLK_02122	FBAAIJGC_02093	EJMFGGPM_00544	KANJCOPO_00480	IKJJAMKO_00539	KPNIGIIC_02429	FNPABDDN_00293	KKIMNNLB_02033	NOKELGPP_00249	AIDGDBHC_00402	KBOJCAIA_02153	KDDBCGGD_00347	OPBKBDJF_01962	EFAPEAJM_01782	PGOHGHKJ_00697	JNOMGJAB_00567	NNHCIDFA_00676	GBDBOGPK_00909	GIPHGGOM_01717	CIMNMBLL_02432	IGFEIFDG_01849	BIAECILC_00156	KDJHCNJI_00191	POFFCAEL_00030	OOHLOGNN_00346	BILOIELI_00225	LLCLKJPP_01637	DGJFFMBJ_00105	IEMEMHPC_02382	IFCAAPIN_00466	GNKJLLCJ_00716	GDCBNDKE_00534
thiT	HJFLKAGC_01942	PGLHOMAB_01740	BBFDHBJE_01943	MGMJNONB_01680	OFEBJNKH_02031	KJOMAFKJ_00668	LDKNBHDD_02003	NMEOEDMJ_00605	EPKDFGPB_01971	OMCKJAEN_01426	FCEJMFLK_01253	FBAAIJGC_01251	EJMFGGPM_01819	KANJCOPO_01676	IKJJAMKO_01640	KPNIGIIC_01274	FNPABDDN_02641	KKIMNNLB_01189	NOKELGPP_01444	AIDGDBHC_01508	KBOJCAIA_01260	KDDBCGGD_02801	OPBKBDJF_01032	EFAPEAJM_00647	PGOHGHKJ_01888	JNOMGJAB_01728	NNHCIDFA_00197	GBDBOGPK_02304	GIPHGGOM_02803	CIMNMBLL_00934	IGFEIFDG_01414	BIAECILC_02644	KDJHCNJI_01980	POFFCAEL_01400	OOHLOGNN_00520	BILOIELI_02587	LLCLKJPP_00743	DGJFFMBJ_02574	IEMEMHPC_00423	IFCAAPIN_01133	GNKJLLCJ_01844	GDCBNDKE_01641
group_11957	HJFLKAGC_00155	PGLHOMAB_00224	BBFDHBJE_00224	MGMJNONB_00233	OFEBJNKH_00573	KJOMAFKJ_00252	LDKNBHDD_01685	NMEOEDMJ_01451	EPKDFGPB_02473	OMCKJAEN_02665	FCEJMFLK_00287	FBAAIJGC_00446	EJMFGGPM_00223	KANJCOPO_01467	IKJJAMKO_00172	KPNIGIIC_00116	FNPABDDN_01595	KKIMNNLB_00114	NOKELGPP_02691	AIDGDBHC_02862	KBOJCAIA_00124	KDDBCGGD_01830	OPBKBDJF_00098	EFAPEAJM_02080	PGOHGHKJ_00227	JNOMGJAB_00242	NNHCIDFA_01121	GBDBOGPK_01338	GIPHGGOM_01235	CIMNMBLL_01524	IGFEIFDG_01989	BIAECILC_00503	KDJHCNJI_02505	POFFCAEL_00334	OOHLOGNN_01174	BILOIELI_00399	LLCLKJPP_02423	DGJFFMBJ_00449	IEMEMHPC_01175	IFCAAPIN_00242	GNKJLLCJ_00243	GDCBNDKE_00251
yabA	HJFLKAGC_01390	PGLHOMAB_02236	BBFDHBJE_02390	MGMJNONB_02165	OFEBJNKH_01462	KJOMAFKJ_00783	LDKNBHDD_00291	NMEOEDMJ_01716	EPKDFGPB_00572	OMCKJAEN_01902	FCEJMFLK_01662	FBAAIJGC_01687	EJMFGGPM_02227	KANJCOPO_02214	IKJJAMKO_02058	KPNIGIIC_01647	FNPABDDN_00872	KKIMNNLB_02278	NOKELGPP_01830	AIDGDBHC_01930	KBOJCAIA_01663	KDDBCGGD_00920	OPBKBDJF_01526	EFAPEAJM_00156	PGOHGHKJ_02335	JNOMGJAB_02166	NNHCIDFA_00937	GBDBOGPK_01412	GIPHGGOM_02146	CIMNMBLL_01433	IGFEIFDG_01789	BIAECILC_02534	KDJHCNJI_01781	POFFCAEL_00952	OOHLOGNN_00695	BILOIELI_02399	LLCLKJPP_01008	DGJFFMBJ_01073	IEMEMHPC_00714	IFCAAPIN_00624	GNKJLLCJ_02274	GDCBNDKE_02081
group_6052	HJFLKAGC_02686	PGLHOMAB_00980	BBFDHBJE_01138	MGMJNONB_00913	OFEBJNKH_00698	KJOMAFKJ_02637	LDKNBHDD_00210	NMEOEDMJ_02219	EPKDFGPB_02768	OMCKJAEN_00619	FCEJMFLK_00482	FBAAIJGC_00465	EJMFGGPM_00982	KANJCOPO_00842	IKJJAMKO_00904	KPNIGIIC_00436	FNPABDDN_01779	KKIMNNLB_00424	NOKELGPP_00690	AIDGDBHC_00784	KBOJCAIA_00491	KDDBCGGD_01973	OPBKBDJF_00451	EFAPEAJM_01390	PGOHGHKJ_01146	JNOMGJAB_00935	NNHCIDFA_01307	GBDBOGPK_01125	GIPHGGOM_00093	CIMNMBLL_00532	IGFEIFDG_00895	BIAECILC_01267	KDJHCNJI_01658	POFFCAEL_00243	OOHLOGNN_02347	BILOIELI_00104	LLCLKJPP_01062	DGJFFMBJ_01288	IEMEMHPC_00976	IFCAAPIN_01904	GNKJLLCJ_01075	GDCBNDKE_00883
btuD_10	HJFLKAGC_01312	PGLHOMAB_02311	BBFDHBJE_02470	MGMJNONB_02312	OFEBJNKH_00629	KJOMAFKJ_00923	LDKNBHDD_00589	NMEOEDMJ_02793	EPKDFGPB_00131	OMCKJAEN_01984	FCEJMFLK_01770	FBAAIJGC_01766	EJMFGGPM_02304	KANJCOPO_02256	IKJJAMKO_02142	KPNIGIIC_01725	FNPABDDN_00947	KKIMNNLB_01688	NOKELGPP_01901	AIDGDBHC_02002	KBOJCAIA_01812	KDDBCGGD_01001	OPBKBDJF_01637	EFAPEAJM_00007	PGOHGHKJ_02415	JNOMGJAB_02280	NNHCIDFA_01642	GBDBOGPK_00618	GIPHGGOM_01095	CIMNMBLL_01656	IGFEIFDG_02585	BIAECILC_00117	KDJHCNJI_00982	POFFCAEL_00257	OOHLOGNN_00673	BILOIELI_00977	LLCLKJPP_00284	DGJFFMBJ_02156	IEMEMHPC_02238	IFCAAPIN_00545	GNKJLLCJ_02347	GDCBNDKE_02157
nrdD	HJFLKAGC_01072	PGLHOMAB_00126	BBFDHBJE_00120	MGMJNONB_00132	OFEBJNKH_00606	KJOMAFKJ_00524	LDKNBHDD_01331	NMEOEDMJ_01749	EPKDFGPB_00960	OMCKJAEN_02555	FCEJMFLK_00033	FBAAIJGC_00025	EJMFGGPM_00121	KANJCOPO_00109	IKJJAMKO_00055	KPNIGIIC_00020	FNPABDDN_01492	KKIMNNLB_00020	NOKELGPP_02585	AIDGDBHC_02756	KBOJCAIA_00020	KDDBCGGD_01714	OPBKBDJF_00017	EFAPEAJM_02217	PGOHGHKJ_00123	JNOMGJAB_00134	NNHCIDFA_02617	GBDBOGPK_01383	GIPHGGOM_01635	CIMNMBLL_00191	IGFEIFDG_00149	BIAECILC_02151	KDJHCNJI_00265	POFFCAEL_02811	OOHLOGNN_02700	BILOIELI_02212	LLCLKJPP_01962	DGJFFMBJ_01445	IEMEMHPC_01044	IFCAAPIN_00129	GNKJLLCJ_00134	GDCBNDKE_00132
gpmA_2	HJFLKAGC_00580	PGLHOMAB_01980	BBFDHBJE_02128	MGMJNONB_01922	OFEBJNKH_00674	KJOMAFKJ_00938	LDKNBHDD_01654	NMEOEDMJ_01691	EPKDFGPB_00843	OMCKJAEN_01639	FCEJMFLK_01427	FBAAIJGC_01445	EJMFGGPM_01985	KANJCOPO_01853	IKJJAMKO_01814	KPNIGIIC_01417	FNPABDDN_00639	KKIMNNLB_01358	NOKELGPP_01610	AIDGDBHC_01681	KBOJCAIA_01437	KDDBCGGD_00667	OPBKBDJF_01301	EFAPEAJM_00418	PGOHGHKJ_02073	JNOMGJAB_01910	NNHCIDFA_02034	GBDBOGPK_01501	GIPHGGOM_00210	CIMNMBLL_00513	IGFEIFDG_02432	BIAECILC_00824	KDJHCNJI_01596	POFFCAEL_01582	OOHLOGNN_00247	BILOIELI_02765	LLCLKJPP_01532	DGJFFMBJ_00308	IEMEMHPC_02053	IFCAAPIN_00879	GNKJLLCJ_02005	GDCBNDKE_01810
