# Supplementary material for: Genomic Insight Into Lacticaseibacillus paracasei SP5, Reveals Genes and Gene Clusters of Probiotic Interest and Biotechnological Potential
Source: Front Microbiol. 2022 Jun 16;13:922689. doi: 10.3389/fmicb.2022.922689 (PMC9244547; doi:10.3389/fmicb.2022.922689)
Supplement: Supplementary file 15 [file Table_5.XLSX]

## Sheet: Φύλλο1
Supplementary Table 5. CAZyme annotation and KO assignment of the genome sequence of Lc. paracasei SP5.
Locus Tag	Enzyme Class	EC Number	Enzymes Family
SP5_000084	GT2	-	cellulose synthase (EC 2.4.1.12); chitin synthase (EC 2.4.1.16); dolichyl-phosphate β-D-mannosyltransferase (EC 2.4.1.83); dolichyl-phosphate β-glucosyltransferase (EC 2.4.1.117); N-acetylglucosaminyltransferase (EC 2.4.1.-); N-acetylgalactosaminyltransferase (EC 2.4.1.-); hyaluronan synthase (EC 2.4.1.212); chitin oligosaccharide synthase (EC 2.4.1.-); β-1,3-glucan synthase (EC 2.4.1.34); β-1,4-…
SP5_000085	GT2	-	cellulose synthase (EC 2.4.1.12); chitin synthase (EC 2.4.1.16); dolichyl-phosphate β-D-mannosyltransferase (EC 2.4.1.83); dolichyl-phosphate β-glucosyltransferase (EC 2.4.1.117); N-acetylglucosaminyltransferase (EC 2.4.1.-); N-acetylgalactosaminyltransferase (EC 2.4.1.-); hyaluronan synthase (EC 2.4.1.212); chitin oligosaccharide synthase (EC 2.4.1.-); β-1,3-glucan synthase (EC 2.4.1.34); β-1,4-…
SP5_000086	GT32	-	α-1,6-mannosyltransferase (EC 2.4.1.-); α-1,4-N-acetylglucosaminyltransferase (EC 2.4.1.-); α-1,4-N-acetylgalactosaminyltransferase (EC 2.4.1.-); GDP-Man: inositol-phosphorylceramide transferase (EC 2.4.1.-); UDP-Gal: β-galactoside α-1,4-galactosyltransferase (EC 2.4.1.-); UDP-Gal: lactose/N-acetyl-lactosamine α-1,4-galactosyltransferase (EC 2.4.1.-); UDP-Glc: protein α-glucosyltransferase (EC 2.…
SP5_000087	GH25	-	lysozyme (EC 3.2.1.17)
SP5_000101	GT2	-	cellulose synthase (EC 2.4.1.12); chitin synthase (EC 2.4.1.16); dolichyl-phosphate β-D-mannosyltransferase (EC 2.4.1.83); dolichyl-phosphate β-glucosyltransferase (EC 2.4.1.117); N-acetylglucosaminyltransferase (EC 2.4.1.-); N-acetylgalactosaminyltransferase (EC 2.4.1.-); hyaluronan synthase (EC 2.4.1.212); chitin oligosaccharide synthase (EC 2.4.1.-); β-1,3-glucan synthase (EC 2.4.1.34); β-1,4-…
SP5_000406	GT113	-	Glucosyltransferase (2.4.1.-); Hexosyltransferase (2.4.1.-)
SP5_000414	GT2	-	cellulose synthase (EC 2.4.1.12); chitin synthase (EC 2.4.1.16); dolichyl-phosphate β-D-mannosyltransferase (EC 2.4.1.83); dolichyl-phosphate β-glucosyltransferase (EC 2.4.1.117); N-acetylglucosaminyltransferase (EC 2.4.1.-); N-acetylgalactosaminyltransferase (EC 2.4.1.-); hyaluronan synthase (EC 2.4.1.212); chitin oligosaccharide synthase (EC 2.4.1.-); β-1,3-glucan synthase (EC 2.4.1.34); β-1,4-…
SP5_000430	GH25	-	lysozyme (EC 3.2.1.17)
SP5_000502	GH32	3.2.1.26	invertase (EC 3.2.1.26)
SP5_000504	GH13_31	3.2.1.1, 3.2.1.10, 3.2.1.20, 3.2.1.70, 3.2.1.93, 5.4.99.16	palatinase (EC 3.2.1.-);[retaining] a-amylase (EC 3.2.1.1); [retaining] oligo-a-1,6-glucosidase (EC 3.2.1.10);a-glucosidase (EC 3.2.1.20);glucodextranase (EC 3.2.1.70);alpha,alpha-trehalose-6-phosphate phosphoglucohydrolase (EC 3.2.1.93); maltose alpha-D-glucosylmutase (EC 5.4.99.16)
SP5_000702	GT28	2.4.1.227	UDP-GlcNAc: Und-PP-MurAc-pentapeptide β-N-acetylglucosaminyltransferase (EC 2.4.1.227)
SP5_000894	GT51	2.4.1.129, 3.4.16.4	murein polymerase (EC 2.4.1.129); Serine-type D-Ala-D-Ala carboxypeptidase (3.4.16.4)
SP5_000973	GH20	3.2.1.52	β-hexosaminidase (EC 3.2.1.52)
SP5_000977	CE9	-	N-acetylglucosamine 6-phosphate deacetylase (EC 3.5.1.25); N-acetylgalactosamine 6-phosphate deacetylase (EC 3.5.1.80)
SP5_000998	GH13_29	3.2.1.20, 3.2.1.93	a-glucosidase (EC 3.2.1.20);[retaining] a,a-trehalose-6-phosphate hydrolase (EC 3.2.1.93)
SP5_001199	CE9	-	N-acetylglucosamine 6-phosphate deacetylase (EC 3.5.1.25); N-acetylgalactosamine 6-phosphate deacetylase (EC 3.5.1.80)
SP5_001209	GH29	3.2.1.51	α-L-fucosidase (EC 3.2.1.51)
SP5_001230	GH13_9	-	a-1,4-glucan branching enzyme (EC 2.4.1.18)
SP5_001230	CBM48	2.4.1.18	Modules of approx. 100 residues with glycogen-binding function, appended to GH13 modules; 1,4-alpha-glucan branching enzyme (EC 2.4.1.18)
SP5_001233	GT5	2.4.1.21	ADP-Glc: starch glucosyltransferase (EC 2.4.1.21)
SP5_001234	GT35	2.4.1.1	glycogen or starch phosphorylase (EC 2.4.1.1)
SP5_001235	GH13_39	-	a-amylase (EC 3.2.1.1); pullulanase (EC 3.2.1.41)
SP5_001372	GT51	2.4.1.129	murein polymerase (EC 2.4.1.129)
SP5_001423	GH1	3.2.1.86	6-phospho-β-glucosidase (EC 3.2.1.86)
SP5_001430	CE4	-	acetyl xylan esterase (EC 3.1.1.72); chitin deacetylase (EC 3.5.1.41); chitooligosaccharide deacetylase (EC 3.5.1.-); peptidoglycan GlcNAc deacetylase (EC 3.5.1.-); peptidoglycan N-acetylmuramic acid deacetylase (EC 3.5.1.-).
SP5_001468	GT51	2.4.1.129	murein polymerase (EC 2.4.1.129)
SP5_001575	GH25	-	lysozyme (EC 3.2.1.17)
SP5_001637	GH170	-	6-phospho-N-acetylmuramidase (EC 3.2.1.-)
SP5_001707	GH170	-	6-phospho-N-acetylmuramidase (EC 3.2.1.-)
SP5_001749	GT4	-	sucrose synthase (EC 2.4.1.13); sucrose-phosphate synthase (EC 2.4.1.14); α-glucosyltransferase (EC 2.4.1.52); lipopolysaccharide N-acetylglucosaminyltransferase (EC 2.4.1.56); phosphatidylinositol α-mannosyltransferase (EC 2.4.1.57); GDP-Man: Man1GlcNAc2-PP-dolichol α-1,3-mannosyltransferase (EC 2.4.1.132); GDP-Man: Man3GlcNAc2-PP-dolichol/Man4GlcNAc2-PP-dolichol α-1,2-mannosyltransferase (EC 2.…
SP5_001879	GH31	-	α-glucosidase (EC 3.2.1.20); α-galactosidase (EC 3.2.1.22); α-mannosidase (EC 3.2.1.24); α-1,3-glucosidase (EC 3.2.1.84); sucrase-isomaltase (EC 3.2.1.48) (EC 3.2.1.10); α-xylosidase (EC 3.2.1.177); α-glucan lyase (EC 4.2.2.13); isomaltosyltransferase (EC 2.4.1.-); oligosaccharide α-1,4-glucosyltransferase (EC 2.4.1.161); α-N-acetylgalactosaminidase (EC 3.2.1.49); sulfoquinovosidase (EC 3.2.1.199…
SP5_001881	GH13_31	3.2.1.1, 3.2.1.10, 3.2.1.20, 3.2.1.70, 5.4.99.16	[retaining] a-amylase (EC 3.2.1.1);[retaining] oligo-a-1,6-glucosidase (EC 3.2.1.10);a-glucosidase (EC 3.2.1.20);glucodextranase (EC 3.2.1.70);[retaining] isomaltulose synthase / sucrose isomerase / sucrose glucosylmutase (EC 5.4.99.11)
SP5_001888	GT83	-	undecaprenyl phosphate-α-L-Ara4N: 4-amino-4-deoxy-β-L-arabinosyltransferase (EC 2.4.2.43); dodecaprenyl phosphate-β-galacturonic acid: lipopolysaccharide core α-galacturonosyl transferase (EC 2.4.1.-)
SP5_001889	GT2	-	cellulose synthase (EC 2.4.1.12); chitin synthase (EC 2.4.1.16); dolichyl-phosphate β-D-mannosyltransferase (EC 2.4.1.83); dolichyl-phosphate β-glucosyltransferase (EC 2.4.1.117); N-acetylglucosaminyltransferase (EC 2.4.1.-); N-acetylgalactosaminyltransferase (EC 2.4.1.-); hyaluronan synthase (EC 2.4.1.212); chitin oligosaccharide synthase (EC 2.4.1.-); β-1,3-glucan synthase (EC 2.4.1.34); β-1,4-…
SP5_001896	GH3	3.2.1.21, 3.2.1.52	β-glucosidase (EC 3.2.1.21); β-N-acetylhexosaminidase (EC 3.2.1.52)
SP5_002173	GH1	3.2.1.86	6-phospho-β-glucosidase (EC 3.2.1.86)
SP5_002194	GH36	-	α-galactosidase (EC 3.2.1.22); α-N-acetylgalactosaminidase (EC 3.2.1.49); stachyose synthase (EC 2.4.1.67); raffinose synthase (EC 2.4.1.82)
SP5_002227	GH25	-	lysozyme (EC 3.2.1.17)
SP5_002249	GT14	-	β-1,3-galactosyl-O-glycosyl-glycoprotein β-1,6-N-acetylglucosaminyltransferase (EC 2.4.1.102); N-acetyllactosaminide β-1,6-N-acetylglucosaminyltransferase (EC 2.4.1.150); protein O-β-xylosyltransferase (EC 2.4.2.26); UDP-GlcA:arabinogalactan β-glucuronosyltransferase (EC 2.4.1.-)
SP5_002250	GT2	-	cellulose synthase (EC 2.4.1.12); chitin synthase (EC 2.4.1.16); dolichyl-phosphate β-D-mannosyltransferase (EC 2.4.1.83); dolichyl-phosphate β-glucosyltransferase (EC 2.4.1.117); N-acetylglucosaminyltransferase (EC 2.4.1.-); N-acetylgalactosaminyltransferase (EC 2.4.1.-); hyaluronan synthase (EC 2.4.1.212); chitin oligosaccharide synthase (EC 2.4.1.-); β-1,3-glucan synthase (EC 2.4.1.34); β-1,4-…
SP5_002251	GT101	-	β-glucosyltransferase (EC 2.4.1.-)
SP5_002252	GT111	-	UDP-Galf: β-1,3-galactofuranosyltransferase (EC 2.4.1.-)
SP5_002254	GT2	-	cellulose synthase (EC 2.4.1.12); chitin synthase (EC 2.4.1.16); dolichyl-phosphate β-D-mannosyltransferase (EC 2.4.1.83); dolichyl-phosphate β-glucosyltransferase (EC 2.4.1.117); N-acetylglucosaminyltransferase (EC 2.4.1.-); N-acetylgalactosaminyltransferase (EC 2.4.1.-); hyaluronan synthase (EC 2.4.1.212); chitin oligosaccharide synthase (EC 2.4.1.-); β-1,3-glucan synthase (EC 2.4.1.34); β-1,4-…
SP5_002316	GT4	2.4.1.52	α-glucosyltransferase (EC 2.4.1.52)
SP5_002317	GT4	2.4.1.52	α-glucosyltransferase (EC 2.4.1.52)
SP5_002366	GH38	3.2.1.170	mannosyl-oligosaccharide α-1,3-mannosidase (EC 3.2.1.-)
SP5_002397	CBM50	3.5.1.28
SP5_002411	GT4	2.4.1.337	UDP-Gal α-galactosyltransferase (EC 2.4.1.-); UDP-GlcA α-glucuronyltransferase (EC 2.4.1.-); UDP-Glc α-glucosyltransferase (EC 2.4.1.-); [retaining] UDP-GlcNAc: polypeptide α-N-acetylglucosaminyltransferase (EC 2.4.1.-); UDP-GlcNAc: α-N-acetylglucosaminyltransferase (EC 2.4.1.-)
SP5_002412	GT4	2.4.1.208	sucrose synthase (EC 2.4.1.13); sucrose-phosphate synthase (EC 2.4.1.14); α-glucosyltransferase (EC 2.4.1.52); lipopolysaccharide N-acetylglucosaminyltransferase (EC 2.4.1.56); phosphatidylinositol α-mannosyltransferase (EC 2.4.1.57); GDP-Man: Man1GlcNAc2-PP-dolichol α-1,3-mannosyltransferase (EC 2.4.1.132); GDP-Man: Man3GlcNAc2-PP-dolichol/Man4GlcNAc2-PP-dolichol α-1,2-mannosyltransferase (EC 2.…
SP5_002474	GH1	3.2.1.86	6-phospho-β-glucosidase (EC 3.2.1.86)
SP5_002479	GT2	-	cellulose synthase (EC 2.4.1.12); chitin synthase (EC 2.4.1.16); dolichyl-phosphate β-D-mannosyltransferase (EC 2.4.1.83); dolichyl-phosphate β-glucosyltransferase (EC 2.4.1.117); N-acetylglucosaminyltransferase (EC 2.4.1.-); N-acetylgalactosaminyltransferase (EC 2.4.1.-); hyaluronan synthase (EC 2.4.1.212); chitin oligosaccharide synthase (EC 2.4.1.-); β-1,3-glucan synthase (EC 2.4.1.34); β-1,4-…
SP5_002484	GH73	-	lysozyme (EC 3.2.1.17); mannosyl-glycoprotein endo-β-N-acetylglucosaminidase (EC 3.2.1.96); peptidoglycan hydrolase with endo-β-N-acetylglucosaminidase specificity (EC 3.2.1.-)
SP5_002585	GT2	-	cellulose synthase (EC 2.4.1.12); chitin synthase (EC 2.4.1.16); dolichyl-phosphate β-D-mannosyltransferase (EC 2.4.1.83); dolichyl-phosphate β-glucosyltransferase (EC 2.4.1.117); N-acetylglucosaminyltransferase (EC 2.4.1.-); N-acetylgalactosaminyltransferase (EC 2.4.1.-); hyaluronan synthase (EC 2.4.1.212); chitin oligosaccharide synthase (EC 2.4.1.-); β-1,3-glucan synthase (EC 2.4.1.34); β-1,4-…
SP5_002602	GH4	3.2.1.122,3.2.1.86	maltose-6-phosphate glucosidase (EC 3.2.1.122); 6-phospho-β-glucosidase (EC 3.2.1.86)
SP5_002639	GH36	-	α-galactosidase (EC 3.2.1.22); α-N-acetylgalactosaminidase (EC 3.2.1.49); stachyose synthase (EC 2.4.1.67); raffinose synthase (EC 2.4.1.82)
SP5_002641	GT8	-	lipopolysaccharide α-1,3-galactosyltransferase (EC 2.4.1.44); UDP-Glc: (glucosyl)lipopolysaccharide α-1,2-glucosyltransferase (EC 2.4.1.-); lipopolysaccharide glucosyltransferase 1 (EC 2.4.1.58); glycogenin glucosyltransferase (EC 2.4.1.186); inositol 1-α-galactosyltransferase (galactinol synthase) (EC 2.4.1.123); homogalacturonan α-1,4-galacturonosyltransferase (EC 2.4.1.43); UDP-GlcA: xylan α-g…
SP5_002642	GT8	-	lipopolysaccharide α-1,3-galactosyltransferase (EC 2.4.1.44); UDP-Glc: (glucosyl)lipopolysaccharide α-1,2-glucosyltransferase (EC 2.4.1.-); lipopolysaccharide glucosyltransferase 1 (EC 2.4.1.58); glycogenin glucosyltransferase (EC 2.4.1.186); inositol 1-α-galactosyltransferase (galactinol synthase) (EC 2.4.1.123); homogalacturonan α-1,4-galacturonosyltransferase (EC 2.4.1.43); UDP-GlcA: xylan α-g…
SP5_002694	GH65	2.4.1.8	maltose phosphorylase (EC 2.4.1.8)
SP5_002695	CBM34	3.2.1.133,3.2.1.135,3.2.1.54	Modules of approx. 120 residues. Granular starch-binding function has been demonstrated in the case of Thermoactinomyces vulgaris R-47 α-amylase 1 (TVAI).
SP5_002719	GH13_29	3.2.1.93	a,a-trehalose-6-phosphate hydrolase (EC 3.2.1.93)
SP5_002728	GH1	3.2.1.21, 3.2.1.85, 3.2.1.86	β-glucosidase (EC 3.2.1.21); 6-phospho-β-galactosidase (EC 3.2.1.85); 6-phospho-β-glucosidase (EC 3.2.1.86)
SP5_002752	GH1	3.2.1.86	6-phospho-β-glucosidase (EC 3.2.1.86)
SP5_002846	GT4	-	sucrose synthase (EC 2.4.1.13); sucrose-phosphate synthase (EC 2.4.1.14); α-glucosyltransferase (EC 2.4.1.52); lipopolysaccharide N-acetylglucosaminyltransferase (EC 2.4.1.56); phosphatidylinositol α-mannosyltransferase (EC 2.4.1.57); GDP-Man: Man1GlcNAc2-PP-dolichol α-1,3-mannosyltransferase (EC 2.4.1.132); GDP-Man: Man3GlcNAc2-PP-dolichol/Man4GlcNAc2-PP-dolichol α-1,2-mannosyltransferase (EC 2.…
SP5_002858	GT2	-	cellulose synthase (EC 2.4.1.12); chitin synthase (EC 2.4.1.16); dolichyl-phosphate β-D-mannosyltransferase (EC 2.4.1.83); dolichyl-phosphate β-glucosyltransferase (EC 2.4.1.117); N-acetylglucosaminyltransferase (EC 2.4.1.-); N-acetylgalactosaminyltransferase (EC 2.4.1.-); hyaluronan synthase (EC 2.4.1.212); chitin oligosaccharide synthase (EC 2.4.1.-); β-1,3-glucan synthase (EC 2.4.1.34); β-1,4-…
SP5_002889	GH1	3.2.1.21,3.2.1.85,3.2.1.86	β-glucosidase (EC 3.2.1.21); 6-phospho-β-galactosidase (EC 3.2.1.85); 6-phospho-β-glucosidase (EC 3.2.1.86)
SP5_002500	GT4	-	sucrose synthase (EC 2.4.1.13); sucrose-phosphate synthase (EC 2.4.1.14); α-glucosyltransferase (EC 2.4.1.52); lipopolysaccharide N-acetylglucosaminyltransferase (EC 2.4.1.56); phosphatidylinositol α-mannosyltransferase (EC 2.4.1.57); GDP-Man: Man1GlcNAc2-PP-dolichol α-1,3-mannosyltransferase (EC 2.4.1.132); GDP-Man: Man3GlcNAc2-PP-dolichol/Man4GlcNAc2-PP-dolichol α-1,2-mannosyltransferase (EC 2.…
SP5_000089	GT2	-	cellulose synthase (EC 2.4.1.12); chitin synthase (EC 2.4.1.16); dolichyl-phosphate β-D-mannosyltransferase (EC 2.4.1.83); dolichyl-phosphate β-glucosyltransferase (EC 2.4.1.117); N-acetylglucosaminyltransferase (EC 2.4.1.-); N-acetylgalactosaminyltransferase (EC 2.4.1.-); hyaluronan synthase (EC 2.4.1.212); chitin oligosaccharide synthase (EC 2.4.1.-); β-1,3-glucan synthase (EC 2.4.1.34); β-1,4-…
SP5_000283	GH23	-	lysozyme type G (EC 3.2.1.17); peptidoglycan lyase (EC 4.2.2.n1) also known in the literature as peptidoglycan lytic transglycosylase; chitinase (EC 3.2.1.14)
SP5_002567	GH73	-	lysozyme (EC 3.2.1.17); mannosyl-glycoprotein endo-β-N-acetylglucosaminidase (EC 3.2.1.96); peptidoglycan hydrolase with endo-β-N-acetylglucosaminidase specificity (EC 3.2.1.-)
